# Supplementary material for: The Fitness Effects of Codon Composition of the Horizontally Transferred Antibiotic Resistance Genes Intensify at Sub-lethal Antibiotic Levels
Source: Mol Biol Evol. 2023 May 23;40(6):msad123. doi: 10.1093/molbev/msad123 (PMC10246835; doi:10.1093/molbev/msad123)
Supplement: msad123_Supplementary_Data [file msad123_supplementary_data.zip]

Archive with 10 entries (10 files):
- table S7.xlsx
- table S8.pdf
- table S9.pdf
- MBE_Suppl. Figures_R1.pdf
- table S1.xlsx
- table S2.xlsx
- table S3.xlsx
- table S4.xlsx
- table S5.xlsx
- table S6.xlsx
