# Supplementary material for: The Fitness Effects of Codon Composition of the Horizontally Transferred Antibiotic Resistance Genes Intensify at Sub-lethal Antibiotic Levels
Source: Mol Biol Evol. 2023 May 23;40(6):msad123. doi: 10.1093/molbev/msad123 (PMC10246835; doi:10.1093/molbev/msad123)
Supplement: msad123_Supplementary_Data [file msad123_supplementary_data.zip › table S7.xlsx]

## Sheet: L.grayi 1-15
															CAIg	tAIg	%GC	mRNA stability first 120 bp
														_Modified	0.0263959	0.306794	57.7778	-35.5
														n.10C>T, n.15C>T, n.21G>C	0.0251406	0.296941	55.5556	-33
														n.10C>T, n.15C>T, n.21G>C, n.33C>T	0.0249586	0.291764	54.4444	-33.1
														n.10C>T, n.15C>T, n.33C>T	0.0251937	0.284713	54.4444	-32.2
														n.10C>T, n.21G>C	0.0249842	0.30221	56.6667	-34.6
														n.10C>T, n.21G>C, n.33C>T	0.0248034	0.296941	55.5556	-34.7
														n.10C>T, n.33C>T	0.025037	0.289764	55.5556	-33.1
														n.15C>T	0.0265612	0.301445	56.6667	-35.5
														n.15C>T, n.21G>C	0.0263133	0.308911	56.6667	-33
														n.15C>T, n.21G>C, n.33C>T	0.0261229	0.303526	55.5556	-33.1
														n.15C>T, n.33C>T	0.0263689	0.29619	55.5556	-35
														n.21G>C	0.0261497	0.314392	57.7778	-34.6
														n.21G>C, n.33C>T	0.0259604	0.308911	56.6667	-34.7
														n.33C>T	0.0255079	0.311173	55.5556	-34.6
														n.9C>T	0.0262049	0.301445	56.6667	-33.7
														n.9C>T, n.10C>T	0.025037	0.289764	55.5556	-33.7
														n.9C>T, n.10C>T, n.15C>T	0.0251937	0.284713	54.4444	-32
														n.9C>T, n.10C>T, n.15C>T, n.21G>C	0.0249586	0.291764	54.4444	-33
														n.9C>T, n.10C>T, n.15C>T, n.21G>C, n.33C>T	0.024778	0.286677	53.3333	-33.1
														n.9C>T, n.10C>T, n.15C>T, n.33C>T	0.0250114	0.279749	53.3333	-31.3
														n.9C>T, n.10C>T, n.21G>C	0.0248034	0.296941	55.5556	-34.6
														n.9C>T, n.10C>T, n.21G>C, n.33C>T	0.0246239	0.291764	54.4444	-34.7
														n.9C>T, n.10C>T, n.33C>T	0.0248558	0.284713	54.4444	-33.1
														n.9C>T, n.15C>T	0.0263689	0.29619	55.5556	-33
														n.9C>T, n.15C>T, n.21G>C	0.0261229	0.303526	55.5556	-33
														n.9C>T, n.15C>T, n.21G>C, n.33C>T	0.0259339	0.298234	54.4444	-33.1
														n.9C>T, n.15C>T, n.33C>T	0.0261781	0.291026	54.4444	-32.5
														n.9C>T, n.21G>C	0.0259604	0.308911	56.6667	-34.6
														n.9C>T, n.21G>C, n.33C>T	0.0257726	0.303526	55.5556	-34.7
														n.9C>T, n.33C>T	0.0260153	0.29619	55.5556	-33.1

## Sheet: L.grayi 16-30
	CAIg	tAIg	%GC	mRNA stability first 120 bp
modified	0.0263959	0.312525	57.7778	-35.5
n.51T>C	0.0259478	0.31807	58.8889	-35.5
n.51T>C, n.63G>T	0.0249122	0.309646	57.7778	-33.3
n.51T>C, n.63G>T, n.69C>A	0.0234093	0.283084	56.6667	-35.1
n.51T>C, n.63G>T, n.69C>A, n.75G>A	0.0226192	0.280476	55.5556	-31.2
n.51T>C, n.63G>T, n.69C>A, n.75G>A, n.78G>T	0.0220176	0.282412	54.4444	-27.3
n.51T>C, n.63G>T, n.69C>A, n.75G>A, n.78G>T, n.87G>T	0.021432	0.284361	53.3333	-26.9
n.51T>C, n.63G>T, n.69C>A, n.75G>A, n.87G>T	0.0220176	0.282412	54.4444	-28.3
n.51T>C, n.63G>T, n.69C>A, n.78G>T	0.0227867	0.285037	55.5556	-32
n.51T>C, n.63G>T, n.69C>A, n.78G>T, n.87G>T	0.0221806	0.287005	54.4444	-29.7
n.51T>C, n.63G>T, n.69C>A, n.87G>T	0.0221806	0.287005	54.4444	-29.7
n.51T>C, n.63G>T, n.75G>A, n.78G>T	0.0234312	0.308911	55.5556	-28.9
n.51T>C, n.63G>T, n.75G>A, n.78G>T, n.87G>T	0.022808	0.311043	54.4444	-28.4
n.51T>C, n.63G>T, n.75G>A, n.87G>T	0.0234312	0.308911	55.5556	-28.4
n.51T>C, n.63G>T, n.78G>T	0.0242496	0.311783	56.6667	-30.7
n.51T>C, n.63G>T, n.78G>T, n.87G>T	0.0236046	0.313935	55.5556	-30.7
n.51T>C, n.63G>T, n.87G>T	0.0242496	0.311783	56.6667	-33.3
n.51T>C, n.69C>A	0.0243824	0.290785	57.7778	-34.3
n.51T>C, n.69C>A, n.75G>A	0.0235595	0.288107	56.6667	-30.4
n.51T>C, n.69C>A, n.75G>A, n.78G>T	0.0229329	0.290095	55.5556	-28.6
n.51T>C, n.69C>A, n.75G>A, n.78G>T, n.87G>T	0.022323	0.292097	54.4444	-28.6
n.51T>C, n.69C>A, n.75G>A, n.87G>T	0.0229329	0.290095	55.5556	-28.8
n.51T>C, n.69C>A, n.78G>T	0.0237339	0.292792	56.6667	-31.2
n.51T>C, n.69C>A, n.78G>T, n.87G>T	0.0231027	0.294813	55.5556	-31.2
n.51T>C, n.69C>A, n.87G>T	0.0237339	0.292792	56.6667	-33.8
n.51T>C, n.75G>A	0.0250721	0.31514	57.7778	-32.3
n.51T>C, n.75G>A, n.78G>T	0.0244052	0.317315	56.6667	-31.7
n.51T>C, n.75G>A, n.78G>T, n.87G>T	0.0237561	0.319505	55.5556	-31.2
n.51T>C, n.75G>A, n.87G>T	0.0244052	0.317315	56.6667	-31.2
n.51T>C, n.78G>T	0.0252577	0.320266	57.7778	-32.9
n.51T>C, n.78G>T, n.87G>T	0.0245859	0.322476	56.6667	-32.9
n.51T>C, n.87G>T	0.0252577	0.320266	57.7778	-35.5
n.63G>T	0.0253424	0.304248	56.6667	-33.3
n.63G>T, n.69C>A	0.0238135	0.278148	55.5556	-33.9
n.63G>T, n.69C>A, n.75G>A	0.0230098	0.275586	54.4444	-30
n.63G>T, n.69C>A, n.75G>A, n.78G>T	0.0223978	0.277488	53.3333	-26.9
n.63G>T, n.69C>A, n.75G>A, n.78G>T, n.87G>T	0.0218021	0.279403	52.2222	-26.9
n.63G>T, n.69C>A, n.75G>A, n.87G>T	0.0223978	0.277488	53.3333	-27.1
n.63G>T, n.69C>A, n.78G>T	0.0231802	0.280068	54.4444	-30.8
n.63G>T, n.69C>A, n.78G>T, n.87G>T	0.0225637	0.282001	53.3333	-29.7
n.63G>T, n.69C>A, n.87G>T	0.0231802	0.280068	54.4444	-32.3
n.63G>T, n.75G>A	0.0244871	0.301445	55.5556	-29.3
n.63G>T, n.75G>A, n.78G>T	0.0238358	0.303526	54.4444	-28.9
n.63G>T, n.75G>A, n.78G>T, n.87G>T	0.0232018	0.305621	53.3333	-28.4
n.63G>T, n.75G>A, n.87G>T	0.0238358	0.303526	54.4444	-28.4
n.63G>T, n.78G>T	0.0246684	0.306348	55.5556	-30.7
n.63G>T, n.78G>T, n.87G>T	0.0240123	0.308462	54.4444	-30.7
n.63G>T, n.87G>T	0.0246684	0.306348	55.5556	-33.3
n.69C>A	0.0248035	0.285716	56.6667	-34.3
n.69C>A, n.75G>A	0.0239664	0.283084	55.5556	-30.4
n.69C>A, n.75G>A, n.78G>T	0.023329	0.285037	54.4444	-28.6
n.69C>A, n.75G>A, n.78G>T, n.87G>T	0.0227085	0.287005	53.3333	-28.6
n.69C>A, n.75G>A, n.87G>T	0.023329	0.285037	54.4444	-28.8
n.69C>A, n.78G>T	0.0241438	0.287688	55.5556	-31.2
n.69C>A, n.78G>T, n.87G>T	0.0235017	0.289673	54.4444	-31.2
n.69C>A, n.87G>T	0.0241438	0.287688	55.5556	-33.8
n.75G>A	0.0255051	0.309646	56.6667	-32.3
n.75G>A, n.78G>T	0.0248267	0.311783	55.5556	-31.7
n.75G>A, n.78G>T, n.87G>T	0.0241664	0.313935	54.4444	-31.2
n.75G>A, n.87G>T	0.0248267	0.311783	55.5556	-31.2
n.78G>T	0.0256939	0.314682	56.6667	-32.9
n.78G>T, n.87G>T	0.0250105	0.316854	55.5556	-32.9
n.87G>T	0.0256939	0.314682	56.6667	-35.5

## Sheet: N.sicca 1-15
	CAIg	tAIg	%GC	mRNA stability first 120 bp
Modified	0.0242364	0.268093	60	-36
n.21C>T	0.0243881	0.263419	58.8889	-32.7
n.21C>T, n.24G>C	0.0241606	0.269944	58.8889	-32.7
n.21C>T, n.24G>C, n.27G>C	0.0239352	0.276629	58.8889	-30.6
n.21C>T, n.24G>C, n.27G>C, n.36G>C	0.0227923	0.274081	58.8889	-30.6
n.21C>T, n.24G>C, n.27G>C, n.36G>C, n.39T>C	0.0224054	0.278944	60	-30.8
n.21C>T, n.24G>C, n.27G>C, n.36G>C, n.39T>C, n.48C>A	0.0210805	0.252435	58.8889	-30
n.21C>T, n.24G>C, n.27G>C, n.36G>C, n.48C>A	0.0214446	0.248034	57.7778	-30
n.21C>T, n.24G>C, n.27G>C, n.39T>C	0.0235288	0.281538	60	-30.8
n.21C>T, n.24G>C, n.27G>C, n.39T>C, n.48C>A	0.0221375	0.254782	58.8889	-30
n.21C>T, n.24G>C, n.27G>C, n.48C>A	0.0225198	0.25034	57.7778	-30
n.21C>T, n.24G>C, n.36G>C	0.023007	0.267457	58.8889	-32.7
n.21C>T, n.24G>C, n.36G>C, n.39T>C	0.0226164	0.272203	60	-32.9
n.21C>T, n.24G>C, n.36G>C, n.39T>C, n.48C>A	0.0212791	0.246334	58.8889	-30.9
n.21C>T, n.24G>C, n.36G>C, n.48C>A	0.0216465	0.24204	57.7778	-30.7
n.21C>T, n.24G>C, n.39T>C	0.0237504	0.274733	60	-32.9
n.21C>T, n.24G>C, n.39T>C, n.48C>A	0.022346	0.248624	58.8889	-30.9
n.21C>T, n.24G>C, n.48C>A	0.0227319	0.24429	57.7778	-30.7
n.21C>T, n.27G>C	0.0241606	0.269944	58.8889	-34.7
n.21C>T, n.27G>C, n.36G>C	0.023007	0.267457	58.8889	-34
n.21C>T, n.27G>C, n.36G>C, n.39T>C	0.0226164	0.272203	60	-34.2
n.21C>T, n.27G>C, n.36G>C, n.39T>C, n.48C>A	0.0212791	0.246334	58.8889	-32.9
n.21C>T, n.27G>C, n.36G>C, n.48C>A	0.0216465	0.24204	57.7778	-32.7
n.21C>T, n.27G>C, n.39T>C	0.0237504	0.274733	60	-34.7
n.21C>T, n.27G>C, n.39T>C, n.48C>A	0.022346	0.248624	58.8889	-33
n.21C>T, n.27G>C, n.48C>A	0.0227319	0.24429	57.7778	-33
n.21C>T, n.36G>C	0.0232236	0.260993	58.8889	-35.3
n.21C>T, n.36G>C, n.39T>C	0.0228294	0.265624	60	-35.5
n.21C>T, n.36G>C, n.39T>C, n.48C>A	0.0214795	0.240381	58.8889	-34.1
n.21C>T, n.36G>C, n.48C>A	0.0218504	0.23619	57.7778	-33.9
n.21C>T, n.39T>C	0.023825	0.27285	61.1111	-34.1
n.21C>T, n.39T>C, n.48C>A	0.0224162	0.24692	60	-32.4
n.21C>T, n.48C>A	0.0228033	0.242615	58.8889	-34.2
n.24G>C	0.0240103	0.274733	60	-32.7
n.24G>C, n.27G>C	0.0237863	0.281538	60	-30.6
n.24G>C, n.27G>C, n.36G>C	0.0226505	0.278944	60	-30.9
n.24G>C, n.27G>C, n.36G>C, n.39T>C	0.022266	0.283894	61.1111	-30.8
n.24G>C, n.27G>C, n.36G>C, n.39T>C, n.48C>A	0.0209494	0.256914	60	-29.2
n.24G>C, n.27G>C, n.36G>C, n.48C>A	0.0213112	0.252435	58.8889	-29.1
n.24G>C, n.27G>C, n.39T>C	0.0233825	0.286533	61.1111	-30.8
n.24G>C, n.27G>C, n.39T>C, n.48C>A	0.0219998	0.259303	60	-29.2
n.24G>C, n.27G>C, n.48C>A	0.0223797	0.254782	58.8889	-29
n.24G>C, n.36G>C	0.0228639	0.272203	60	-32.7
n.24G>C, n.36G>C, n.39T>C	0.0224757	0.277032	61.1111	-32.9
n.24G>C, n.36G>C, n.39T>C, n.48C>A	0.0211467	0.250705	60	-30.9
n.24G>C, n.36G>C, n.48C>A	0.0215119	0.246334	58.8889	-30.7
n.24G>C, n.39T>C	0.0236027	0.279608	61.1111	-32.9
n.24G>C, n.39T>C, n.48C>A	0.022207	0.253036	60	-30.9
n.24G>C, n.48C>A	0.0225905	0.248624	58.8889	-30.7
n.27G>C	0.0240103	0.274733	60	-33.8
n.27G>C, n.36G>C	0.0228639	0.272203	60	-33.8
n.27G>C, n.36G>C, n.39T>C	0.0224757	0.277032	61.1111	-31.9
n.27G>C, n.36G>C, n.39T>C, n.48C>A	0.0211467	0.250705	60	-30.6
n.27G>C, n.36G>C, n.48C>A	0.0215119	0.246334	58.8889	-32
n.27G>C, n.39T>C	0.0236027	0.279608	61.1111	-32.4
n.27G>C, n.39T>C, n.48C>A	0.022207	0.253036	60	-30.7
n.27G>C, n.48C>A	0.0225905	0.248624	58.8889	-32
n.36G>C	0.0230792	0.265624	60	-36
n.36G>C, n.39T>C	0.0226874	0.270337	61.1111	-33.2
n.36G>C, n.39T>C, n.48C>A	0.0213458	0.244646	60	-31.8
n.36G>C, n.48C>A	0.0217145	0.240381	58.8889	-34.2
n.39T>C	0.023825	0.27285	61.1111	-34.1
n.39T>C, n.48C>A	0.0224162	0.24692	60	-32.4
n.48C>A	0.0228033	0.242615	58.8889	-34.2

## Sheet: N.sicca 16-30
	CAIg	tAIg	mRNA stability first 120 bp	%GC
_wt	0.0242364	0.268093	-36	60
n.69G>T	0.0232691	0.260993	-36	58.8889
n.69G>T, n.75T>C	0.0230537	0.265624	-36	60
n.69G>T, n.75T>C, n.76C>T	0.0221712	0.255331	-36	58.8889
n.69G>T, n.75T>C, n.76C>T, n.81G>C	0.0211126	0.252979	-35.1	58.8889
n.69G>T, n.75T>C, n.76C>T, n.81G>C, n.84A>G	0.0205557	0.243551	-36.1	60
n.69G>T, n.75T>C, n.76C>T, n.81G>C, n.84A>G, n.87T>C	0.0202067	0.247872	-36.1	61.1111
n.69G>T, n.75T>C, n.76C>T, n.81G>C, n.87T>C	0.0207542	0.257468	-35	60
n.69G>T, n.75T>C, n.76C>T, n.84A>G, n.87T>C	0.0212199	0.250177	-37.3	61.1111
n.69G>T, n.75T>C, n.76C>T, n.87T>C	0.0217948	0.259861	-35.9	60
n.69G>T, n.75T>C, n.81G>A, n.84A>G	0.021688	0.253369	-36.4	60
n.69G>T, n.75T>C, n.81G>C	0.0219529	0.263177	-35.1	60
n.69G>T, n.75T>C, n.81G>C, n.84A>G	0.0213739	0.253369	-36.1	61.1111
n.69G>T, n.75T>C, n.81G>C, n.84A>G, n.87T>C	0.021011	0.257864	-36.1	62.2222
n.69G>T, n.75T>C, n.81G>C, n.87T>C	0.0215803	0.267847	-35	61.1111
n.69G>T, n.75T>C, n.84A>G	0.0224456	0.255724	-36.1	61.1111
n.69G>T, n.75T>C, n.84A>G, n.87T>C	0.0220645	0.260262	-37.3	62.2222
n.69G>T, n.75T>C, n.87T>C	0.0226623	0.270337	-35.9	61.1111
n.69G>T, n.76C>T	0.0223783	0.250879	-36	57.7778
n.69G>T, n.76C>T, n.81G>C	0.0213098	0.248568	-35.1	57.7778
n.69G>T, n.76C>T, n.81G>C, n.84A>G	0.0207477	0.239305	-36.1	58.8889
n.69G>T, n.76C>T, n.81G>C, n.84A>G, n.87T>C	0.0203955	0.243551	-36.6	60
n.69G>T, n.76C>T, n.81G>C, n.87T>C	0.0209481	0.252979	-35	58.8889
n.69G>T, n.76C>T, n.87T>C	0.0219984	0.255331	-35.9	58.8889
n.69G>T, n.81G>C	0.0232691	0.260993	-36	58.8889
n.69G>T, n.81G>C, n.84A>G	0.0226553	0.251266	-36.1	60
n.69G>T, n.81G>C, n.87T>C	0.0217819	0.263177	-35	60
n.69G>T, n.84A>G	0.0226553	0.251266	-36.1	60
n.69G>T, n.87T>C	0.0228741	0.265624	-35.9	60
n.75T>C	0.0240121	0.27285	-36	61.1111
n.75T>C, n.76C>T, n.81G>C	0.0219903	0.259861	-36.2	60
n.76C>T, n.81G>C	0.0221957	0.255331	-36.3	58.8889
n.76C>T, n.81G>C, n.84A>G	0.0216102	0.245815	-38.2	60
n.76C>T, n.87T>C	0.022913	0.262277	-37	60
n.81G>C, n.87T>C	0.0226874	0.270337	-35	61.1111

## Sheet: E.coli 1-15
	CAIg	tAIg	%GC	mRNA stability first 120 bp
Modified E.coli DHFR	0.0289462	0.284349	65.5556	-47.6
n.15C>T, n.22C>T	0.0278292	0.268566	63.3333	-46.1
n.15C>T, n.22C>T, n.24G>A	0.0278375	0.266092	62.2222	-46.1
n.15C>T, n.22C>T, n.24G>A, n.30G>A	0.0270344	0.276393	61.1111	-46.1
n.15C>T, n.22C>T, n.24G>A, n.30G>A, n.39G>T	0.0267112	0.273601	60	-46.8
n.15C>T, n.22C>T, n.24G>A, n.39G>T	0.0275047	0.263405	61.1111	-46.8
n.15C>T, n.22C>T, n.30G>A	0.0270263	0.278962	62.2222	-46.1
n.15C>T, n.22C>T, n.30G>A, n.39G>T	0.0267032	0.276145	61.1111	-46.8
n.15C>T, n.24G>A	0.0266832	0.266092	63.3333	-44.7
n.15C>T, n.24G>A, n.30G>A	0.0259133	0.276393	62.2222	-44.7
n.15C>T, n.24G>A, n.30G>A, n.39G>T	0.0256035	0.273601	61.1111	-45.4
n.15C>T, n.30G>A	0.0282871	0.290208	63.3333	-44.8
n.22C>T	0.0276561	0.273331	64.4444	-46.7
n.22C>T, n.24G>A	0.0276644	0.270813	63.3333	-46.1
n.22C>T, n.24G>A, n.30G>A	0.0268662	0.281297	62.2222	-46.1
n.22C>T, n.24G>A, n.30G>A, n.39G>T	0.026545	0.278456	61.1111	-46.8
n.22C>T, n.24G>A, n.39G>T	0.0273337	0.268078	62.2222	-46.8
n.22C>T, n.30G>A	0.0268582	0.283912	63.3333	-46.7
n.22C>T, n.30G>A, n.39G>T	0.0265371	0.281045	62.2222	-47.4
n.24G>A	0.0265172	0.270813	64.4444	-44.4
n.24G>A, n.30G>A	0.0257521	0.281297	63.3333	-44.4
n.24G>A, n.30G>A, n.39G>T	0.0254443	0.278456	62.2222	-45.1
n.24G>A, n.39G>T	0.0262002	0.268078	63.3333	-45.1
n.30G>A	0.0281111	0.295357	64.4444	-44.6
n.9C>T, n.15C>T	0.0285283	0.274521	63.3333	-44.8
n.9C>T, n.15C>T, n.22C>T, n.24G>A	0.0272649	0.261453	61.1111	-44.7
n.9C>T, n.15C>T, n.22C>T, n.24G>A, n.30G>A	0.0264783	0.271574	60	-44.7
n.9C>T, n.15C>T, n.22C>T, n.24G>A, n.30G>A, n.39G>T	0.0261618	0.268832	58.8889	-45.4
n.9C>T, n.15C>T, n.22C>T, n.24G>A, n.39G>T	0.026939	0.258812	60	-45.4
n.9C>T, n.15C>T, n.22C>T, n.30G>A	0.0264704	0.274099	61.1111	-44.8
n.9C>T, n.15C>T, n.22C>T, n.30G>A, n.39G>T	0.026154	0.271331	60	-45.5
n.9C>T, n.15C>T, n.24G>A	0.0261343	0.261453	62.2222	-44.7
n.9C>T, n.15C>T, n.24G>A, n.30G>A	0.0253803	0.271574	61.1111	-44.7
n.9C>T, n.15C>T, n.24G>A, n.30G>A, n.39G>T	0.0250769	0.268832	60	-45.4
n.9C>T, n.15C>T, n.30G>A	0.0277052	0.285148	62.2222	-44.8
n.9C>T, n.15C>T, n.30G>A, n.39G>T	0.027374	0.282269	61.1111	-45.5
n.9C>T, n.22C>T	0.0270873	0.268566	63.3333	-44.8
n.9C>T, n.22C>T, n.24G>A	0.0270953	0.266092	62.2222	-44.8
n.9C>T, n.22C>T, n.24G>A, n.30G>A	0.0263136	0.276393	61.1111	-44.8
n.9C>T, n.22C>T, n.24G>A, n.30G>A, n.39G>T	0.025999	0.273601	60	-45.5
n.9C>T, n.22C>T, n.24G>A, n.39G>T	0.0267714	0.263405	61.1111	-45.5
n.9C>T, n.22C>T, n.30G>A	0.0263058	0.278962	62.2222	-44.8
n.9C>T, n.22C>T, n.30G>A, n.39G>T	0.0259913	0.276145	61.1111	-45.5
n.9C>T, n.22C>T, n.39G>T	0.0267635	0.265854	62.2222	-45.5
n.9C>T, n.24G>A	0.0259717	0.266092	63.3333	-42.6
n.9C>T, n.24G>A, n.30G>A	0.0252224	0.276393	62.2222	-42.6
n.9C>T, n.24G>A, n.30G>A, n.39G>T	0.0249209	0.273601	61.1111	-43.3
n.9C>T, n.24G>A, n.39G>T	0.0256613	0.263405	62.2222	-43.3

## Sheet: E.coli 16-30
	CAIg	tAIg	%GC	mRNA stability first 120 bp
Modified E.coli DHFR	0.0289462	0.275578	65.5556	-47.6
n.57G>C	0.0286762	0.282403	65.5556	-48.4
n.57G>C, n.75G>T	0.0275316	0.274924	64.4444	-44.9
n.57G>C, n.75G>T, n.78G>C	0.0272748	0.281733	64.4444	-47.6
n.57G>C, n.75G>T, n.78G>C, n.84G>C, n.87G>C	0.0256457	0.281394	64.4444	-45.2
n.57G>C, n.75G>T, n.78G>C, n.87G>C	0.0270203	0.288711	64.4444	-43.7
n.57G>C, n.75G>T, n.84G>C	0.026131	0.267956	64.4444	-43.7
n.57G>C, n.75G>T, n.84G>C, n.87G>C	0.0258872	0.274593	64.4444	-42.1
n.57G>C, n.75G>T, n.87G>C	0.0272748	0.281733	64.4444	-43.7
n.57G>C, n.78G>C	0.0284086	0.289398	65.5556	-48.4
n.57G>C, n.78G>C, n.84G>C	0.0269634	0.282063	65.5556	-46.9
n.57G>C, n.78G>C, n.84G>C, n.87G>C	0.0267118	0.289049	65.5556	-44.5
n.57G>C, n.78G>C, n.87G>C	0.0281436	0.296565	65.5556	-47.2
n.57G>C, n.84G>C	0.0272173	0.275246	65.5556	-44.5
n.57G>C, n.84G>C, n.87G>C	0.0269634	0.282063	65.5556	-44.8
n.57G>C, n.87G>C	0.0284086	0.289398	65.5556	-47.2
n.75G>T	0.0277909	0.268279	64.4444	-45
n.75G>T, n.78G>C	0.0275316	0.274924	64.4444	-47.4
n.75G>T, n.78G>C, n.84G>C	0.026131	0.267956	64.4444	-47.4
n.75G>T, n.78G>C, n.87G>C	0.0272748	0.281733	64.4444	-45
n.75G>T, n.84G>C	0.0263771	0.26148	64.4444	-43.1
n.75G>T, n.84G>C, n.87G>C	0.026131	0.267956	64.4444	-41.5
n.75G>T, n.87G>C	0.0275316	0.274924	64.4444	-45
n.78G>C	0.0286762	0.282403	65.5556	-47.6
n.78G>C, n.84G>C	0.0272173	0.275246	65.5556	-46.7
n.78G>C, n.84G>C, n.87G>C	0.0269634	0.282063	65.5556	-44.3
n.78G>C, n.87G>C	0.0284086	0.289398	65.5556	-47.6
n.84G>C	0.0274737	0.268594	65.5556	-45.6
n.84G>C, n.87G>C	0.0272173	0.275246	65.5556	-44.1
n.87G>C	0.0286762	0.282403	65.5556	-47.6
