# Supplementary material for: The Fitness Effects of Codon Composition of the Horizontally Transferred Antibiotic Resistance Genes Intensify at Sub-lethal Antibiotic Levels
Source: Mol Biol Evol. 2023 May 23;40(6):msad123. doi: 10.1093/molbev/msad123 (PMC10246835; doi:10.1093/molbev/msad123)
Supplement: msad123_Supplementary_Data [file msad123_supplementary_data.zip › table S1.xlsx]

## Sheet: S1
Origin of folA gene			endogenous promoter*	E.coli Promoter	Original coding sequence
#	species	class
1	Bacillus subtillis	Bacilli	CTCATATAAAAGGGGCGGTCAGCGT	AATTTTTTTTATCGGGAAATCTCAT	ATGATTTCATTCATTTTTGCGATGGATGCCAACAGGCTTATCGGCAAAGACAATGATTTGCCGTGGCATTTGCCCAATGATCTTGCATACTTTAAGAAAGTAACATCGGGCCATTCAATCATTATGGGCCGAAAAACATTTGAATCGATCGGACGTCCGCTTCCAAATCGGAAAAATATTGTCGTTACCTCAGCGCCGTCTTCAGAATTTCCGGGATGCACGGTTGTCGGTTCATTAAAGGATGTACTGGACATTTGTTCAGGCCCTGAAGAATGCTTTGTGATCGGAGGGGCTCAGCTCTATACGGACCTTTTCCCTTATGCGGACAGACTGTATATGACGAAAATTCATCACGAGTTTGAGGGTGACCGTCACTTCCCTAAATTTGATGAATCCAAT…
2	Lactocccus lactis	Bacilli	GTAAAAATCAATGAGAGGGGTTGCT	AATTTTTTTTATCGGGAAATCTCAT	ATGATAATTGGAATATGGGCAGAAGATGAAGCAGGTCTTATCGGTGAAGCTGATAAAATGCCTTGGTCTTTACCTGCTGAACAACAACATTTTAAAGAAACAACCATGAATCAAGTGATTTTGATGGGACGAAAAACGTTTGAAGGAATGAATAAACGTGTATTGCCAGGGAGAATAAGTATTATTTTAACTCGCGATGAAACTTATCAATCAGATAATGAAAAAGTGCTCATCATGCACAGCCCTAAGGAAGTTCTAGATTGGTACCATAAGCAAAATAAAGACTTATTTATCACAGGAGGAGCTGAAATTTTAGCCCTTTTTGAATCTGAACTTGAATTGCTCTATCGAACAGTTGTTCATGAAAAATTTAAAGGAGATACTTATTTTCCAAGTACA…
3	Leuconostoc mesenteroides	Bacilli	GAAAAGTTTGCAAAGGAGTACGTAA	AATTTTTTTTATCGGGAAATCTCAT	ATGACCAAAATTAAAATGGTATGGGCTGAAGATCGTCAACATGCAATTGGAAAAGATGGTGGTATACCTTGGCATATGCCTGATGATCTCAAACTGTTTAGAGATGAAACAGTCAATACCCTAATGATTATGGGGCGCCCAACGTGGCTTAGCATTGGGCGGCCATTGCCTAAACGAACAACTGTAGTTATGACTAGGCAAGAAGACTGGACACCAAGTTATCCAGAAGTAAAAGTTATTCATTCCATTGAAGAAGCCAAAAATTTGATAGCTAAGGAAGAGCGAGATATTACGATTGCTGGTGGCGCAGCAGTTTACCGTGAATTTATGCCCTATGCAACAGATTTAGTTATAACGCGAGTTGACGGTGTGATTGATGGCGATACTTTTGTTGATGAG…
4	Nesseria sicca	Betaproteabacteria	CTACTTCTCAACCAAAAGACCACCC	AATTTTTTTTATCGGGAAATCTCAT	ATGCCGAAAATCACCCTGATTGCCGCCTGCGCGCCCGACCGCTGCATAGGCATCAACAACACCATGCCTTGGCACTTGCCCGAGGACTTCGCATTTTTCAAATCCTATACCCTCGACAAACCCGTCGTGATGGGGCGAAAAACTTGGGAATCCCTACCCCGCAAGCCGCTGCCCGGCCGCCGCAATATCGTCATCAGCCGTCAGGCAGATTATCCGGCAGAAGGCGCGGAAACCGTCGGCAGCCTTGAGGAGGCTTTGGCATTATGTGCCGCTGCGGAAGAAGTCATCATCATGGGTGGCGCACAAATCTATGCCCAAGCCCTGCCGCTTGCCAGCGATTTGCGGATTACCGAAGTGGCATTAGACGTCCAAGGCGATGCGTTTTTCCCCGAATTTTCG…
5	Methylococcus capsulatus	Gammaproteobacteira	CACACATCAAAGCGGCGGTGGCGGT	AATTTTTTTTATCGGGAAATCTCAT	ATGACCAGGCCGCCGGACATCTCCCTCATCGTCGCGATGGCGCGGAACCGCGTCATCGGCGCCGACAACGCCATGCCCTGGCATCTGTCCGCCGATCTCAAGCGGTTCCGCGCCCTGACCCTGGGGAAACCGGTGCTCATGGGCCGCAAGACCCACGAATCCATCGGCCGCGTATTGCCTGGACGCCAGAACATCATCCTGACCCGCTCGCCGGATTTCCACGCCCCCGGCTGCACCATCGTGCATGATCTCGGCGAACTGGCGACCGTCTGCTCCGGGGCGCCGGAACTCATGGTCATCGGCGGCAGCGCCGTTTACGAAGCCCTGCTGCCGCGGGCCAGGCGGCTCTATCTGACCCTGATCGATCACGACTACCCCGGTGACACCTACTTCCCGGAG…
6	Listeria grayi	Bacilli	TCAGTATAAAAGGAGGTCACAGAAA	AATTTTTTTTATCGGGAAATCTCAT	ATGATCAATTTGATTTGGGCCCAAGATGCGAATGGCAACATCGGCAAAGACAACCAAATGCCTTGGCGACTGCCAGCTGATCTGGCTTACTTTAAAAAACAAACGACCGGCAAGACGATCGTGATGGGTAGAAAAACATATGACTCGCTTGGAAAAGCACTGCCAAACCGGGAAAATATCGTATTGACGAGAGATCCAGAGCTGACATTGGCAGATGCTTCTGTCGTCCATACAAAGGCAGACATTTTAAAGCGTGCGGAAAAAGAAGCTATTTTTATTATCGGCGGCGCACAGATCTATGCTTTATTTGCGGATGATGCAGATCGCCTCTATGTCACAAAAATCGCAGCCACCTTTGACGCAGATACGGCATTTCCTGTCTTGGACTGGTCGGCCTTT…
7	Pseudomonas putida	Bacilli	CACGCCCGGTGCTATCCTCGCTGGC	AATTTTTTTTATCGGGAAATCTCAT	ATGAATACATCACTCCCCCTCAGCCTGATCGCGGCGTACGCCGAGAACCGCGTGATCGGCATCGACAATTCCATGCCCTGGCATTTGCCGGGGGACTTCAAGTACTTCAAGGCCACCACCCTGGGCAAGCCGATCATCATGGGGCGCAAGACCTGGGACTCGCTGGGGCGGCCGCTGCCTGGGCGGTTGAATATCGTCGTCAGCCGCCAGCCGGGCCTTGAACTGACAGGTGCGGAGGTATTTGCGTCGCTTGAAGAAGCGCTGGTGCGGGCCGAGCAGTGGGCGCGCGAGCAAGGCGTTGAAGAGCTGATGCTGATTGGCGGGGCGCAGTTGTATTGGCAGGCGCTGGAGAAAGGGCTGGTCAGCCGGATGTACCTGACGCGGGTAGAAATGGCGCCG…
8	Eschericia coli	Gammaproteobacteira	AATTTTTTTTATCGGGAAATCTCAT	AATTTTTTTTATCGGGAAATCTCAT	ATGATCAGTCTGATTGCGGCGTTAGCGGTAGATCGCGTTATCGGCATGGAAAACGCCATGCCGTGGAACCTGCCTGCCGATCTCGCCTGGTTTAAACGCAACACTTTAAATAAACCCGTGATTATGGGCCGCCATACCTGGGAATCCATCGGTCGTCCGTTGCCAGGACGCAAAAATATTATCCTCAGCAGTCAACCGGGTACGGACGATCGCGTAACGTGGGTGAAGTCGGTGGATGAAGCCATTGCGGCGTGTGGTGACGTACCAGAAATCATGGTGATTGGCGGCGGTCGCGTTTATGAGCAGTTCCTGCCGAAAGCGCAAAAACTGTATCTGACGCATATCGACGCGGAAGTGGAAGGCGACACCCATTTCCCGGATTACGAGCCGGATGACTGG…
*	The endogenous promoter was hypothesized as 25 nucleotides up stream to the start codon
