# Supplementary material for: The Fitness Effects of Codon Composition of the Horizontally Transferred Antibiotic Resistance Genes Intensify at Sub-lethal Antibiotic Levels
Source: Mol Biol Evol. 2023 May 23;40(6):msad123. doi: 10.1093/molbev/msad123 (PMC10246835; doi:10.1093/molbev/msad123)
Supplement: msad123_Supplementary_Data [file msad123_supplementary_data.zip › table S2.xlsx]

## Sheet: codoing sequence by codons
Plos one	AATTTTTTTTATCGGGAAATCTCAT	coding sequence of each variant by codons
Codon #	E coli original	E.coli modifed	E.coli first 15	E.coli second 15	Codon #	Bacillus subtilis original	Bacillus subtilis modified	Lactococcus lactis original	Lactococcus_lactis modified	Codon #	Methylococcus capsulatus original	Methylococcus capsulatus modified	Codon #	Leuconostoc mesenteroides original	Leuconostoc mesenteroides DHFR modified	Codon #	Listeria grayi DHFR original	Listeria grayi DHFR modified	L.grayi 15.1	L.grayi 15.2	L.grayi First 30	L.grayi mid 30	L.grayi end 30	Codon #	Pseudomonas putida original	Pseudomonas putida DHFR modified	Codon #	Neisseria sicca DHFR original	Neisseria sicca DHFR modified	N.sicca First 30	N.sicca mid 30	N.sicca end 30	N.sicca 15.1	N.sicca 15.2
1	ATG	ATG	ATG	ATG	1	ATG	ATG	ATG	ATG	1	ATG	ATG	1	ATG	ATG	1	ATG	ATG	ATG	ATG	ATG	ATG	ATG	1	ATG	ATG	1	ATG	ATG	ATG	ATG	ATG	ATG	ATG
2	ATC	ATC	ATC	ATC	2	ATT	ATC	ATA	ATC	4	ACC	ACC	4	ACC	ACC	4	ATC	ATC	ATC	ATC	ATC	ATC	ATC	4	AAT	AAC	4	CCG	CCG	CCG	CCG	CCG	CCG	CCG
3	AGT	AGC	AGT	AGC	3	TCA	AGC	ATT	ATC	7	AGG	CGC	7	AAA	AAA	7	AAT	AAC	AAT	AAC	AAT	AAC	AAC	7	ACA	ACC	7	AAA	AAA	AAA	AAA	AAA	AAA	AAA
4	CTG	CTG	CTG	CTG	4	TTC	TTC	GGA	GGC	10	CCG	CCG	10	ATT	ATC	10	TTG	CTG	TTG	CTG	TTG	CTG	CTG	10	TCA	AGC	10	ATC	ATC	ATC	ATC	ATC	ATC	ATC
5	ATT	ATC	ATT	ATC	5	ATT	ATC	ATA	ATC	13	CCG	CCG	13	AAA	AAA	13	ATT	ATC	ATT	ATC	ATT	ATC	ATC	13	CTC	CTG	13	ACC	ACC	ACC	ACC	ACC	ACC	ACC
6	GCG	GCG	GCG	GCG	6	TTT	TTC	TGG	TGG	16	GAC	GAT	16	ATG	ATG	16	TGG	TGG	TGG	TGG	TGG	TGG	TGG	16	CCC	CCG	16	CTG	CTG	CTG	CTG	CTG	CTG	CTG
7	GCG	GCG	GCG	GCG	7	GCG	GCG	GCA	GCG	19	ATC	ATC	19	GTA	GTG	19	GCC	GCG	GCC	GCG	GCC	GCG	GCG	19	CTC	CTG	19	ATT	ATC	ATT	ATC	ATC	ATT	ATC
8	TTA	CTG	TTA	CTG	8	ATG	ATG	GAA	GAA	22	TCC	AGC	22	TGG	TGG	22	CAA	CAA	CAA	CAA	CAA	CAA	CAA	22	AGC	AGC	22	GCC	GCG	GCC	GCG	GCG	GCC	GCG
9	GCG	GCG	GCG	GCG	9	GAT	GAT	GAT	GAT	25	CTC	CTG	25	GCT	GCG	25	GAT	GAT	GAT	GAT	GAT	GAT	GAT	25	CTG	CTG	25	GCC	GCG	GCC	GCG	GCG	GCC	GCG
10	GTA	GTG	GTA	GTG	10	GCC	GCG	GAA	GAA	28	ATC	ATC	28	GAA	GAA	28	GCG	GCG	GCG	GCG	GCG	GCG	GCG	28	ATC	ATC	28	TGC	TGC	TGC	TGC	TGC	TGC	TGC
11	GAT	GAT	GAT	GAT	11	AAC	AAC	GCA	GCG	31	GTC	GTG	31	GAT	GAT	31	AAT	AAC	AAT	AAC	AAT	AAC	AAC	31	GCG	GCG	31	GCG	GCG	GCG	GCG	GCG	GCG	GCG
12	CGC	CGC	CGC	CGC	12	AGG	CGC	GGT	GGC	34	GCG	GCG	34	CGT	CGC	34	GGC	GGC	GGC	GGC	GGC	GGC	GGC	34	GCT	GCG	34	CCC	CCG	CCC	CCG	CCG	CCC	CCG
13	GTT	GTG	GTT	GTG	13	CTT	CTG	CTT	CTG	37	ATG	ATG	37	CAA	CAA	37	AAC	AAC	AAC	AAC	AAC	AAC	AAC	37	TAT	TAC	37	GAC	GAT	GAC	GAT	GAT	GAC	GAT
14	ATC	ATC	ATC	ATC	14	ATC	ATC	ATC	ATC	40	GCG	GCG	40	CAT	CAT	40	ATC	ATC	ATC	ATC	ATC	ATC	ATC	40	GCC	GCG	40	CGC	CGC	CGC	CGC	CGC	CGC	CGC
15	GGC	GGC	GGC	GGC	15	GGC	GGC	GGT	GGC	43	CGG	CGC	43	GCA	GCG	43	GGC	GGC	GGC	GGC	GGC	GGC	GGC	43	GAG	GAA	43	TGC	TGC	TGC	TGC	TGC	TGC	TGC
16	ATG	ATG	ATG	ATG	16	AAA	AAA	GAA	GAA	46	AAC	AAC	46	ATT	ATC	46	AAA	AAA	AAA	AAA	AAA	AAA	AAA	46	AAC	AAC	46	ATA	ATC	ATA	ATC	ATC	ATC	ATA
17	GAA	GAA	GAA	GAA	17	GAC	GAT	GCT	GCG	49	CGC	CGC	49	GGA	GGC	49	GAC	GAT	GAT	GAC	GAC	GAT	GAT	49	CGC	CGC	49	GGC	GGC	GGC	GGC	GGC	GGC	GGC
18	AAC	AAC	AAC	AAC	18	AAT	AAC	GAT	GAT	52	GTC	GTG	52	AAA	AAA	52	AAC	AAC	AAC	AAC	AAC	AAC	AAC	52	GTG	GTG	52	ATC	ATC	ATC	ATC	ATC	ATC	ATC
19	GCC	GCG	GCG	GCC	19	GAT	GAT	AAA	AAA	55	ATC	ATC	55	GAT	GAT	55	CAA	CAA	CAA	CAA	CAA	CAA	CAA	55	ATC	ATC	55	AAC	AAC	AAC	AAC	AAC	AAC	AAC
20	ATG	ATG	ATG	ATG	20	TTG	CTG	ATG	ATG	58	GGC	GGC	58	GGT	GGC	58	ATG	ATG	ATG	ATG	ATG	ATG	ATG	58	GGC	GGC	58	AAC	AAC	AAC	AAC	AAC	AAC	AAC
21	CCG	CCG	CCG	CCG	21	CCG	CCG	CCT	CCG	61	GCC	GCG	61	GGT	GGC	61	CCT	CCG	CCG	CCT	CCT	CCG	CCG	61	ATC	ATC	61	ACC	ACC	ACC	ACC	ACC	ACC	ACC
22	TGG	TGG	TGG	TGG	22	TGG	TGG	TGG	TGG	64	GAC	GAT	64	ATA	ATC	64	TGG	TGG	TGG	TGG	TGG	TGG	TGG	64	GAC	GAT	64	ATG	ATG	ATG	ATG	ATG	ATG	ATG
23	AAC	AAC	AAC	AAC	23	CAT	CAT	TCT	AGC	67	AAC	AAC	67	CCT	CCG	67	CGA	CGC	CGC	CGA	CGA	CGC	CGC	67	AAC	AAC	67	CCT	CCG	CCT	CCG	CCG	CCG	CCT
24	CTG	CTG	CTG	CTG	24	TTG	CTG	TTA	CTG	70	GCC	GCG	70	TGG	TGG	70	CTG	CTG	CTG	CTG	CTG	CTG	CTG	70	TCC	AGC	70	TGG	TGG	TGG	TGG	TGG	TGG	TGG
25	CCT	CCG	CCG	CCT	25	CCC	CCG	CCT	CCG	73	ATG	ATG	73	CAT	CAC	73	CCA	CCG	CCG	CCA	CCA	CCG	CCG	73	ATG	ATG	73	CAC	CAT	CAC	CAT	CAT	CAT	CAC
26	GCC	GCG	GCG	GCC	26	AAT	AAC	GCT	GCG	76	CCC	CCG	76	ATG	ATG	76	GCT	GCG	GCG	GCT	GCT	GCG	GCG	76	CCC	CCG	76	TTG	CTG	TTG	CTG	CTG	CTG	TTG
27	GAT	GAT	GAT	GAT	27	GAT	GAT	GAA	GAA	79	TGG	TGG	79	CCT	CCG	79	GAT	GAT	GAT	GAT	GAT	GAT	GAT	79	TGG	TGG	79	CCC	CCG	CCC	CCG	CCG	CCG	CCC
28	CTC	CTG	CTG	CTC	28	CTT	CTG	CAA	CAA	82	CAT	CAT	82	GAT	GAT	82	CTG	CTG	CTG	CTG	CTG	CTG	CTG	82	CAT	CAT	82	GAG	GAA	GAG	GAA	GAA	GAA	GAG
29	GCC	GCG	GCG	GCC	29	GCA	GCG	CAA	CAA	85	CTG	CTG	85	GAT	GAT	85	GCT	GCG	GCG	GCT	GCT	GCG	GCG	85	TTG	CTG	85	GAC	GAT	GAC	GAT	GAT	GAT	GAC
30	TGG	TGG	TGG	TGG	30	TAC	TAC	CAT	CAT	88	TCC	AGC	88	CTC	CTG	88	TAC	TAC	TAC	TAC	TAC	TAC	TAC	88	CCG	CCG	88	TTC	TTC	TTC	TTC	TTC	TTC	TTC
31	TTT	TTC	TTC	TTC	31	TTT	TTC	TTT	TTC	91	GCC	GCG	91	AAA	AAA	91	TTT	TTC	TTC	TTC	TTC	TTC	TTC	91	GGG	GGC	91	GCA	GCG	GCG	GCG	GCG	GCG	GCG
32	AAA	AAA	AAA	AAA	32	AAG	AAA	AAA	AAA	94	GAT	GAT	94	CTG	CTG	94	AAA	AAA	AAA	AAA	AAA	AAA	AAA	94	GAC	GAT	94	TTT	TTC	TTC	TTC	TTC	TTC	TTC
33	CGC	CGC	CGC	CGC	33	AAA	AAA	GAA	GAA	97	CTC	CTG	97	TTT	TTC	97	AAA	AAA	AAA	AAA	AAA	AAA	AAA	97	TTC	TTC	97	TTC	TTC	TTC	TTC	TTC	TTC	TTC
34	AAC	AAC	AAC	AAC	34	ATA	ATC	ACA	ACC	100	AAG	AAA	100	AGA	CGC	100	CAA	CAA	CAA	CAA	CAA	CAA	CAA	100	AAG	AAA	100	AAA	AAA	AAA	AAA	AAA	AAA	AAA
35	ACT	ACC	ACC	ACC	35	ACA	ACC	ACC	ACC	103	CGG	CGC	103	GAT	GAT	103	ACG	ACC	ACC	ACC	ACC	ACC	ACC	103	TAC	TAC	103	TCC	AGC	AGC	AGC	AGC	AGC	AGC
36	TTA	CTG	CTG	CTG	36	TCG	AGC	ATG	ATG	106	TTC	TTC	106	GAA	GAA	106	ACC	ACC	ACC	ACC	ACC	ACC	ACC	106	TTC	TTC	106	TAT	TAC	TAC	TAC	TAC	TAC	TAC
37	AAT	AAC	AAC	AAC	37	GGC	GGC	AAT	AAC	109	CGC	CGC	109	ACA	ACC	109	GGC	GGC	GGC	GGC	GGC	GGC	GGC	109	AAG	AAA	109	ACC	ACC	ACC	ACC	ACC	ACC	ACC
38	AAA	AAA	AAA	AAA	38	CAT	CAT	CAA	CAA	112	GCC	GCG	112	GTC	GTG	112	AAG	AAA	AAA	AAA	AAA	AAA	AAA	112	GCC	GCG	112	CTC	CTG	CTG	CTG	CTG	CTG	CTG
39	CCC	CCG	CCG	CCG	39	TCA	AGC	GTG	GTG	115	CTG	CTG	115	AAT	AAC	115	ACG	ACC	ACC	ACC	ACC	ACC	ACC	115	ACC	ACC	115	GAC	GAT	GAT	GAT	GAT	GAT	GAT
40	GTG	GTG	GTG	GTG	40	ATC	ATC	ATT	ATC	118	ACC	ACC	118	ACC	ACC	118	ATC	ATC	ATC	ATC	ATC	ATC	ATC	118	ACC	ACC	118	AAA	AAA	AAA	AAA	AAA	AAA	AAA
41	ATT	ATC	ATC	ATC	41	ATT	ATC	TTG	CTG	121	CTG	CTG	121	CTA	CTG	121	GTG	GTG	GTG	GTG	GTG	GTG	GTG	121	CTG	CTG	121	CCC	CCG	CCG	CCG	CCG	CCG	CCG
42	ATG	ATG	ATG	ATG	42	ATG	ATG	ATG	ATG	124	GGG	GGC	124	ATG	ATG	124	ATG	ATG	ATG	ATG	ATG	ATG	ATG	124	GGC	GGC	124	GTC	GTG	GTG	GTG	GTG	GTG	GTG
43	GGC	GGC	GGC	GGC	43	GGC	GGC	GGA	GGC	127	AAA	AAA	127	ATT	ATC	127	GGT	GGC	GGC	GGC	GGC	GGC	GGC	127	AAG	AAA	127	GTG	GTG	GTG	GTG	GTG	GTG	GTG
44	CGC	CGC	CGC	CGC	44	CGG	CGC	CGA	CGC	130	CCG	CCG	130	ATG	ATG	130	AGA	CGC	CGC	CGC	CGC	CGC	CGC	130	CCG	CCG	130	ATG	ATG	ATG	ATG	ATG	ATG	ATG
45	CAT	CAT	CAT	CAT	45	AAA	AAA	AAA	AAA	133	GTG	GTG	133	GGG	GGC	133	AAA	AAA	AAA	AAA	AAA	AAA	AAA	133	ATC	ATC	133	GGG	GGC	GGC	GGC	GGC	GGC	GGC
46	ACC	ACC	ACC	ACC	46	ACA	ACC	ACG	ACC	136	CTC	CTG	136	CGC	CGC	136	ACA	ACC	ACC	ACC	ACC	ACC	ACC	136	ATC	ATC	136	CGA	CGC	CGC	CGC	CGC	CGC	CGC
47	TGG	TGG	TGG	TGG	47	TTT	TTC	TTT	TTC	139	ATG	ATG	139	CCA	CCG	139	TAT	TAC	TAC	TAC	TAC	TAC	TAC	139	ATG	ATG	139	AAA	AAA	AAA	AAA	AAA	AAA	AAA
48	GAA	GAA	GAA	GAA	48	GAA	GAA	GAA	GAA	142	GGC	GGC	142	ACG	ACC	142	GAC	GAT	GAT	GAT	GAT	GAT	GAT	142	GGG	GGC	142	ACT	ACC	ACC	ACC	ACC	ACC	ACC
49	TCC	AGC	AGC	AGC	49	TCG	AGC	GGA	GGC	145	CGC	CGC	145	TGG	TGG	145	TCG	AGC	AGC	AGC	AGC	AGC	AGC	145	CGC	CGC	145	TGG	TGG	TGG	TGG	TGG	TGG	TGG
50	ATC	ATC	ATC	ATC	50	ATC	ATC	ATG	ATG	148	AAG	AAA	148	CTT	CTG	148	CTT	CTG	CTG	CTG	CTG	CTG	CTG	148	AAG	AAA	148	GAA	GAA	GAA	GAA	GAA	GAA	GAA
51	GGT	GGC	GGC	GGC	51	GGA	GGC	AAT	AAC	151	ACC	ACC	151	AGC	AGC	151	GGA	GGC	GGC	GGC	GGC	GGC	GGC	151	ACC	ACC	151	TCC	AGC	AGC	AGC	AGC	AGC	AGC
52	CGT	CGC	CGC	CGC	52	CGT	CGC	AAA	AAA	154	CAC	CAT	154	ATT	ATC	154	AAA	AAA	AAA	AAA	AAA	AAA	AAA	154	TGG	TGG	154	CTA	CTG	CTG	CTG	CTG	CTG	CTG
53	CCG	CCG	CCG	CCG	53	CCG	CCG	CGT	CGC	157	GAA	GAA	157	GGG	GGC	157	GCA	GCG	GCG	GCG	GCG	GCG	GCG	157	GAC	GAT	157	CCC	CCG	CCG	CCG	CCG	CCG	CCG
54	TTG	CTG	CTG	CTG	54	CTT	CTG	GTA	GTG	160	TCC	AGC	160	CGG	CGC	160	CTG	CTG	CTG	CTG	CTG	CTG	CTG	160	TCG	AGC	160	CGC	CGC	CGC	CGC	CGC	CGC	CGC
55	CCA	CCG	CCG	CCG	55	CCA	CCG	TTG	CTG	163	ATC	ATC	163	CCA	CCG	163	CCA	CCG	CCG	CCG	CCG	CCG	CCG	163	CTG	CTG	163	AAG	AAA	AAA	AAA	AAA	AAA	AAA
56	GGA	GGC	GGC	GGC	56	AAT	AAC	CCA	CCG	166	GGC	GGC	166	TTG	CTG	166	AAC	AAC	AAC	AAC	AAC	AAC	AAC	166	GGG	GGC	166	CCG	CCG	CCG	CCG	CCG	CCG	CCG
57	CGC	CGC	CGC	CGC	57	CGG	CGC	GGG	GGC	169	CGC	CGC	169	CCT	CCG	169	CGG	CGC	CGC	CGC	CGC	CGC	CGC	169	CGG	CGC	169	CTG	CTG	CTG	CTG	CTG	CTG	CTG
58	AAA	AAA	AAA	AAA	58	AAA	AAA	AGA	CGC	172	GTA	GTG	172	AAA	AAA	172	GAA	GAA	GAA	GAA	GAA	GAA	GAA	172	CCG	CCG	172	CCC	CCG	CCG	CCG	CCG	CCG	CCG
59	AAT	AAC	AAC	AAC	59	AAT	AAC	ATA	ATC	175	TTG	CTG	175	CGA	CGC	175	AAT	AAC	AAC	AAC	AAC	AAC	AAC	175	CTG	CTG	175	GGC	GGC	GGC	GGC	GGC	GGC	GGC
60	ATT	ATC	ATC	ATC	60	ATT	ATC	AGT	AGC	178	CCT	CCG	178	ACA	ACC	178	ATC	ATC	ATC	ATC	ATC	ATC	ATC	178	CCT	CCG	178	CGC	CGC	CGC	CGC	CGC	CGC	CGC
61	ATC	ATC	ATC	ATC	61	GTC	GTG	ATT	ATC	181	GGA	GGC	181	ACT	ACC	181	GTA	GTG	GTG	GTG	GTG	GTG	GTG	181	GGG	GGC	181	CGC	CGC	CGC	CGC	CGC	CGC	CGC
62	CTC	CTG	CTG	CTG	62	GTT	GTG	ATT	ATC	184	CGC	CGC	184	GTA	GTG	184	TTG	CTG	CTG	CTG	CTG	CTG	CTG	184	CGG	CGC	184	AAT	AAC	AAC	AAC	AAC	AAC	AAC
63	AGC	AGC	AGC	AGC	63	ACC	ACC	TTA	CTG	187	CAG	CAA	187	GTT	GTG	187	ACG	ACC	ACC	ACC	ACC	ACC	ACC	187	CTG	CTG	187	ATC	ATC	ATC	ATC	ATC	ATC	ATC
64	AGT	AGC	AGC	AGC	64	TCA	AGC	ACT	ACC	190	AAC	AAC	190	ATG	ATG	190	AGA	CGC	CGC	CGC	CGC	CGC	CGC	190	AAC	AAC	190	GTC	GTG	GTG	GTG	GTG	GTG	GTG
65	CAA	CAA	CAA	CAA	65	GCG	GCG	CGC	CGC	193	ATC	ATC	193	ACT	ACC	193	GAT	GAT	GAT	GAT	GAT	GAT	GAT	193	ATC	ATC	193	ATC	ATC	ATC	ATC	ATC	ATC	ATC
66	CCG	CCG	CCG	CCG	66	CCG	CCG	GAT	GAT	196	ATC	ATC	196	AGG	CGC	196	CCA	CCG	CCG	CCG	CCG	CCG	CCG	196	GTG	GTG	196	AGC	AGC	AGC	AGC	AGC	AGC	AGC
67	GGT	GGC	GGC	GGC	67	GAT	GAT	GAA	GAA	199	CTG	CTG	199	CAA	CAA	199	GAG	GAA	GAA	GAA	GAA	GAA	GAA	199	GTC	GTG	199	CGT	CGC	CGC	CGT	CGC	CGC	CGC
68	ACG	ACC	ACC	ACC	68	TCA	AGC	ACT	ACC	202	ACC	ACC	202	GAA	GAA	202	CTG	CTG	CTG	CTG	CTG	CTG	CTG	202	AGC	AGC	202	CAG	CAA	CAA	CAG	CAA	CAA	CAA
69	GAC	GAT	GAT	GAT	69	GAA	GAA	TAT	TAC	205	CGC	CGC	205	GAC	GAT	205	ACA	ACC	ACC	ACC	ACC	ACC	ACC	205	CGC	CGC	205	GCA	GCG	GCG	GCA	GCG	GCG	GCG
70	GAT	GAT	GAT	GAT	70	TTT	TTC	CAA	CAA	208	TCG	AGC	208	TGG	TGG	208	TTG	CTG	CTG	CTG	CTG	CTG	CTG	208	CAG	CAA	208	GAT	GAT	GAT	GAT	GAT	GAT	GAT
71	CGC	CGC	CGC	CGC	71	CAG	CAA	TCA	AGC	211	CCG	CCG	211	ACA	ACC	211	GCA	GCG	GCG	GCG	GCG	GCA	GCG	211	CCG	CCG	211	TAT	TAC	TAC	TAT	TAC	TAC	TAC
72	GTA	GTG	GTG	GTG	72	GGA	GGC	GAT	GAT	214	GAT	GAT	214	CCA	CCG	214	GAT	GAT	GAT	GAT	GAT	GAT	GAT	214	GGG	GGC	214	CCG	CCG	CCG	CCG	CCG	CCG	CCG
73	ACG	ACC	ACC	ACC	73	TGC	TGC	AAT	AAC	217	TTC	TTC	217	AGT	AGC	217	GCT	GCG	GCG	GCG	GCG	GCT	GCG	217	CTT	CTG	217	GCA	GCG	GCG	GCA	GCG	GCG	GCG
74	TGG	TGG	TGG	TGG	74	ACG	ACC	GAA	GAA	220	CAC	CAT	220	TAT	TAC	220	TCT	AGC	AGC	AGC	AGC	TCT	AGC	220	GAA	GAA	220	GAA	GAA	GAA	GAA	GAA	GAA	GAA
75	GTG	GTG	GTG	GTG	75	GTT	GTG	AAA	AAA	223	GCC	GCG	223	CCA	CCG	223	GTC	GTG	GTG	GTG	GTG	GTC	GTG	223	CTT	CTG	223	GGC	GGC	GGC	GGC	GGC	GGC	GGC
76	AAG	AAA	AAA	AAA	76	GTC	GTG	GTG	GTG	226	CCC	CCG	226	GAA	GAA	226	GTC	GTG	GTG	GTG	GTG	GTC	GTG	226	GCA	GCG	226	GCG	GCG	GCG	GCG	GCG	GCG	GCG
77	TCG	AGC	AGC	AGC	77	AGT	AGC	CTC	CTG	229	GGC	GGC	229	GTA	GTG	229	CAT	CAT	CAT	CAT	CAT	CAT	CAT	229	GGT	GGC	229	GAA	GAA	GAA	GAA	GAA	GAA	GAA
78	GTG	GTG	GTG	GTG	78	TCA	AGC	ATC	ATC	232	TGC	TGC	232	AAA	AAA	232	ACA	ACC	ACC	ACC	ACC	ACA	ACC	232	GCC	GCG	232	ACC	ACC	ACC	ACC	ACC	ACC	ACC
79	GAT	GAT	GAT	GAT	79	TTA	CTG	ATG	ATG	235	ACC	ACC	235	GTT	GTG	235	AAG	AAA	AAA	AAA	AAA	AAG	AAA	235	GAA	GAA	235	GTC	GTG	GTG	GTC	GTG	GTG	GTG
80	GAA	GAA	GAA	GAA	80	AAG	AAA	CAC	CAT	238	ATC	ATC	238	ATT	ATC	238	GCA	GCG	GCG	GCG	GCG	GCA	GCG	238	GTG	GTG	238	GGC	GGC	GGC	GGC	GGC	GGC	GGC
81	GCC	GCG	GCG	GCG	81	GAT	GAT	AGC	AGC	241	GTG	GTG	241	CAT	CAT	241	GAC	GAT	GAT	GAT	GAT	GAC	GAT	241	TTC	TTC	241	AGC	AGC	AGC	AGC	AGC	AGC	AGC
82	ATT	ATC	ATC	ATC	82	GTA	GTG	CCT	CCG	244	CAT	CAT	244	TCC	AGC	244	ATT	ATC	ATC	ATC	ATC	ATT	ATC	244	GCC	GCG	244	CTT	CTG	CTG	CTT	CTG	CTG	CTG
83	GCG	GCG	GCG	GCG	83	CTG	CTG	AAG	AAA	247	GAT	GAT	247	ATT	ATC	247	TTA	CTG	CTG	CTG	CTG	TTA	CTG	247	TCG	AGC	247	GAG	GAA	GAA	GAG	GAA	GAA	GAA
84	GCG	GCG	GCG	GCG	84	GAC	GAT	GAA	GAA	250	CTC	CTG	250	GAA	GAA	250	AAG	AAA	AAA	AAA	AAA	AAG	AAA	250	CTT	CTG	250	GAG	GAA	GAA	GAG	GAA	GAA	GAA
85	TGT	TGC	TGC	TGC	85	ATT	ATC	GTT	GTG	253	GGC	GGC	253	GAA	GAA	253	CGT	CGC	CGC	CGC	CGC	CGT	CGC	253	GAA	GAA	253	GCT	GCG	GCG	GCT	GCG	GCG	GCG
86	GGT	GGC	GGC	GGC	86	TGT	TGC	CTA	CTG	256	GAA	GAA	256	GCC	GCG	256	GCG	GCG	GCG	GCG	GCG	GCG	GCG	256	GAG	GAA	256	TTG	CTG	CTG	TTG	CTG	CTG	CTG
87	GAC	GAT	GAT	GAT	87	TCA	AGC	GAT	GAT	259	CTG	CTG	259	AAA	AAA	259	GAA	GAA	GAA	GAA	GAA	GAA	GAA	259	GCG	GCG	259	GCA	GCG	GCG	GCA	GCG	GCG	GCG
88	GTA	GTG	GTG	GTG	88	GGC	GGC	TGG	TGG	262	GCG	GCG	262	AAT	AAC	262	AAA	AAA	AAA	AAA	AAA	AAA	AAA	262	TTG	CTG	262	TTA	CTG	CTG	TTA	CTG	CTG	CTG
89	CCA	CCG	CCG	CCG	89	CCT	CCG	TAC	TAC	265	ACC	ACC	265	TTG	CTG	265	GAA	GAA	GAA	GAA	GAA	GAA	GAA	265	GTG	GTG	265	TGT	TGC	TGC	TGT	TGC	TGC	TGC
90	GAA	GAA	GAA	GAA	90	GAA	GAA	CAT	CAT	268	GTC	GTG	268	ATA	ATC	268	GCT	GCG	GCG	GCG	GCG	GCT	GCG	268	CGG	CGC	268	GCC	GCG	GCG	GCC	GCG	GCG	GCG
91	ATC	ATC	ATC	ATC	91	GAA	GAA	AAG	AAA	271	TGC	TGC	271	GCT	GCG	271	ATT	ATC	ATC	ATC	ATC	ATT	ATC	271	GCC	GCG	271	GCT	GCG	GCG	GCT	GCG	GCG	GCG
92	ATG	ATG	ATG	ATG	92	TGC	TGC	CAA	CAA	274	TCC	AGC	274	AAG	AAA	274	TTT	TTC	TTC	TTC	TTC	TTT	TTC	274	GAG	GAA	274	GCG	GCG	GCG	GCG	GCG	GCG	GCG
93	GTG	GTG	GTG	GTG	93	TTT	TTC	AAT	AAC	277	GGG	GGC	277	GAA	GAA	277	ATT	ATC	ATC	ATC	ATC	ATT	ATC	277	CAG	CAA	277	GAA	GAA	GAA	GAA	GAA	GAA	GAA
94	ATT	ATC	ATC	ATC	94	GTG	GTG	AAA	AAA	280	GCG	GCG	280	GAG	GAA	280	ATC	ATC	ATC	ATC	ATC	ATC	ATC	280	TGG	TGG	280	GAA	GAA	GAA	GAA	GAA	GAA	GAA
95	GGC	GGC	GGC	GGC	95	ATC	ATC	GAC	GAT	283	CCG	CCG	283	CGA	CGC	283	GGC	GGC	GGC	GGC	GGC	GGC	GGC	283	GCG	GCG	283	GTC	GTG	GTG	GTC	GTG	GTG	GTG
96	GGC	GGC	GGC	GGC	96	GGA	GGC	TTA	CTG	286	GAA	GAA	286	GAT	GAT	286	GGC	GGC	GGC	GGC	GGC	GGC	GGC	286	CGC	CGC	286	ATC	ATC	ATC	ATC	ATC	ATC	ATC
97	GGT	GGC	GGC	GGC	97	GGG	GGC	TTT	TTC	289	CTC	CTG	289	ATT	ATC	289	GCA	GCG	GCG	GCG	GCG	GCA	GCG	289	GAG	GAA	289	ATC	ATC	ATC	ATC	ATC	ATC	ATC
98	CGC	CGC	CGC	CGC	98	GCT	GCG	ATC	ATC	292	ATG	ATG	292	ACG	ACC	292	CAG	CAA	CAA	CAA	CAA	CAG	CAA	292	CAG	CAA	292	ATG	ATG	ATG	ATG	ATG	ATG	ATG
99	GTT	GTG	GTG	GTG	99	CAG	CAA	ACA	ACC	295	GTC	GTG	295	ATT	ATC	295	ATC	ATC	ATC	ATC	ATC	ATC	ATC	295	GGC	GGC	295	GGT	GGC	GGC	GGC	GGC	GGC	GGC
100	TAT	TAC	TAC	TAC	100	CTC	CTG	GGA	GGC	298	ATC	ATC	298	GCT	GCG	298	TAT	TAC	TAC	TAC	TAC	TAT	TAC	298	GTC	GTG	298	GGC	GGC	GGC	GGC	GGC	GGC	GGC
101	GAG	GAA	GAA	GAA	101	TAT	TAC	GGA	GGC	301	GGC	GGC	301	GGT	GGC	301	GCT	GCG	GCG	GCG	GCG	GCG	GCG	301	GGT	GGC	301	GCA	GCG	GCG	GCG	GCG	GCG	GCG
102	CAG	CAA	CAA	CAA	102	ACG	ACC	GCT	GCG	304	GGC	GGC	304	GGC	GGC	304	TTA	CTG	CTG	CTG	CTG	CTG	CTG	304	GAG	GAA	304	CAA	CAA	CAA	CAA	CAA	CAA	CAA
103	TTC	TTC	TTC	TTC	103	GAC	GAT	GAA	GAA	307	AGC	AGC	307	GCA	GCG	307	TTT	TTC	TTC	TTC	TTC	TTC	TTC	307	CTG	CTG	307	ATC	ATC	ATC	ATC	ATC	ATC	ATC
104	CTG	CTG	CTG	CTG	104	CTG	CTG	ATT	ATC	310	GCC	GCG	310	GCA	GCG	310	GCG	GCG	GCG	GCG	GCG	GCG	GCG	310	ATG	ATG	310	TAT	TAC	TAC	TAC	TAC	TAC	TAC
105	CCG	CCG	CCG	CCG	105	TTC	TTC	TTA	CTG	313	GTT	GTG	313	GTT	GTG	313	GAT	GAT	GAT	GAT	GAT	GAT	GAT	313	CTG	CTG	313	GCC	GCG	GCG	GCG	GCG	GCG	GCG
106	AAA	AAA	AAA	AAA	106	CCT	CCG	GCC	GCG	316	TAC	TAC	316	TAC	TAC	316	GAT	GAT	GAT	GAT	GAT	GAT	GAT	316	ATT	ATC	316	CAA	CAA	CAA	CAA	CAA	CAA	CAA
107	GCG	GCG	GCG	GCG	107	TAT	TAC	CTT	CTG	319	GAA	GAA	319	CGT	CGC	319	GCA	GCG	GCG	GCG	GCG	GCG	GCG	319	GGG	GGC	319	GCC	GCG	GCG	GCG	GCG	GCG	GCG
108	CAA	CAA	CAA	CAA	108	GCG	GCG	TTT	TTC	322	GCC	GCG	322	GAA	GAA	322	GAT	GAT	GAT	GAT	GAT	GAT	GAT	322	GGC	GGC	322	CTG	CTG	CTG	CTG	CTG	CTG	CTG
109	AAA	AAA	AAA	AAA	109	GAC	GAT	GAA	GAA	325	CTG	CTG	325	TTT	TTC	325	CGC	CGC	CGC	CGC	CGC	CGC	CGC	325	GCG	GCG	325	CCG	CCG	CCG	CCG	CCG	CCG	CCG
110	CTG	CTG	CTG	CTG	110	AGA	CGC	TCT	AGC	328	CTG	CTG	328	ATG	ATG	328	CTC	CTG	CTG	CTG	CTG	CTG	CTG	328	CAG	CAA	328	CTT	CTG	CTG	CTG	CTG	CTG	CTG
111	TAT	TAC	TAC	TAC	111	CTG	CTG	GAA	GAA	331	CCG	CCG	331	CCC	CCG	331	TAT	TAC	TAC	TAC	TAC	TAC	TAC	331	CTG	CTG	331	GCC	GCG	GCG	GCG	GCG	GCG	GCG
112	CTG	CTG	CTG	CTG	112	TAT	TAC	CTT	CTG	334	CGG	CGC	334	TAT	TAC	334	GTC	GTG	GTG	GTG	GTG	GTG	GTG	334	TAC	TAC	334	AGC	AGC	AGC	AGC	AGC	AGC	AGC
113	ACG	ACC	ACC	ACC	113	ATG	ATG	GAA	GAA	337	GCC	GCG	337	GCA	GCG	337	ACA	ACC	ACC	ACC	ACC	ACC	ACC	337	GGG	GGC	337	GAT	GAT	GAT	GAT	GAT	GAT	GAT
114	CAT	CAT	CAT	CAT	114	ACG	ACC	TTG	CTG	340	AGG	CGC	340	ACA	ACC	340	AAA	AAA	AAA	AAA	AAA	AAA	AAA	340	CAG	CAA	340	TTG	CTG	CTG	CTG	CTG	CTG	CTG
115	ATC	ATC	ATC	ATC	115	AAA	AAA	CTC	CTG	343	CGG	CGC	343	GAT	GAT	343	ATC	ATC	ATC	ATC	ATC	ATC	ATC	343	GCG	GCG	343	CGG	CGC	CGC	CGC	CGC	CGC	CGC
116	GAC	GAT	GAT	GAT	116	ATT	ATC	TAT	TAC	346	CTC	CTG	346	TTA	CTG	346	GCA	GCG	GCG	GCG	GCG	GCG	GCG	346	CTG	CTG	346	ATT	ATC	ATC	ATC	ATC	ATC	ATC
117	GCG	GCG	GCG	GCG	117	CAT	CAT	CGA	CGC	349	TAT	TAC	349	GTT	GTG	349	GCC	GCG	GCG	GCG	GCG	GCG	GCG	349	GAG	GAA	349	ACC	ACC	ACC	ACC	ACC	ACC	ACC
118	GAA	GAA	GAA	GAA	118	CAC	CAT	ACA	ACC	352	CTG	CTG	352	ATA	ATC	352	ACC	ACC	ACC	ACC	ACC	ACC	ACC	352	AAG	AAA	352	GAA	GAA	GAA	GAA	GAA	GAA	GAA
119	GTG	GTG	GTG	GTG	119	GAG	GAA	GTT	GTG	355	ACC	ACC	355	ACG	ACC	355	TTT	TTC	TTC	TTC	TTC	TTC	TTC	355	GGG	GGC	355	GTG	GTG	GTG	GTG	GTG	GTG	GTG
120	GAA	GAA	GAA	GAA	120	TTT	TTC	GTT	GTG	358	CTG	CTG	358	CGA	CGC	358	GAC	GAT	GAT	GAT	GAT	GAT	GAT	358	CTG	CTG	358	GCA	GCG	GCG	GCG	GCG	GCG	GCG
121	GGC	GGC	GGC	GGC	121	GAG	GAA	CAT	CAT	361	ATC	ATC	361	GTT	GTG	361	GCA	GCG	GCG	GCG	GCG	GCG	GCG	361	GTC	GTG	361	TTA	CTG	CTG	CTG	CTG	CTG	CTG
122	GAC	GAT	GAT	GAT	122	GGT	GGC	GAA	GAA	364	GAT	GAT	364	GAC	GAT	364	GAT	GAT	GAT	GAT	GAT	GAT	GAT	364	AGC	AGC	364	GAC	GAT	GAT	GAT	GAT	GAT	GAT
123	ACC	ACC	ACC	ACC	123	GAC	GAT	AAA	AAA	367	CAC	CAT	367	GGT	GGC	367	ACG	ACC	ACC	ACC	ACC	ACC	ACC	367	CGC	CGC	367	GTC	GTG	GTG	GTG	GTG	GTG	GTG
124	CAT	CAT	CAT	CAT	124	CGT	CGC	TTT	TTC	370	GAC	GAT	370	GTG	GTG	370	GCA	GCG	GCG	GCG	GCG	GCG	GCG	370	ATG	ATG	370	CAA	CAA	CAA	CAA	CAA	CAA	CAA
125	TTC	TTC	TTC	TTC	125	CAC	CAT	AAA	AAA	373	TAC	TAC	373	ATT	ATC	373	TTT	TTC	TTC	TTC	TTC	TTC	TTC	373	TAC	TAC	373	GGC	GGC	GGC	GGC	GGC	GGC	GGC
126	CCG	CCG	CCG	CCG	126	TTT	TTC	GGA	GGC	376	CCC	CCG	376	GAT	GAT	376	CCT	CCG	CCG	CCG	CCG	CCG	CCT	376	CTG	CTG	376	GAT	GAT	GAT	GAT	GAT	GAT	GAT
127	GAT	GAT	GAT	GAT	127	CCT	CCG	GAT	GAT	379	GGT	GGC	379	GGC	GGC	379	GTC	GTG	GTG	GTG	GTG	GTG	GTC	379	ACG	ACC	379	GCG	GCG	GCG	GCG	GCG	GCG	GCG
128	TAC	TAC	TAC	TAC	128	GAA	GAA	ACT	ACC	382	GAC	GAT	382	GAT	GAT	382	TTG	CTG	CTG	CTG	CTG	CTG	TTG	382	CGG	CGC	382	TTT	TTC	TTC	TTC	TTC	TTC	TTC
129	GAG	GAA	GAA	GAA	129	TTT	TTC	TAT	TAC	385	ACC	ACC	385	ACT	ACC	385	GAC	GAT	GAT	GAT	GAT	GAT	GAC	385	GTT	GTG	385	TTC	TTC	TTC	TTC	TTC	TTC	TTC
130	CCG	CCG	CCG	CCG	130	GAT	GAT	TTT	TTC	388	TAC	TAC	388	TTT	TTC	388	TGG	TGG	TGG	TGG	TGG	TGG	TGG	388	GAG	GAA	388	CCC	CCG	CCG	CCG	CCG	CCG	CCG
131	GAT	GAT	GAT	GAT	131	GAA	GAA	CCA	CCG	391	TTC	TTC	391	GTT	GTG	391	TCG	AGC	AGC	AGC	AGC	AGC	TCG	391	TTG	CTG	391	GAA	GAA	GAA	GAA	GAA	GAA	GAA
132	GAC	GAT	GAT	GAT	132	TCC	AGC	AGT	AGC	394	CCG	CCG	394	GAT	GAT	394	GCC	GCG	GCG	GCG	GCG	GCG	GCC	394	GCG	GCG	394	TTT	TTC	TTC	TTC	TTC	TTC	TTC
133	TGG	TGG	TGG	TGG	133	AAT	AAC	ACA	ACC	397	GAG	GAA	397	GAG	GAA	397	TTT	TTC	TTC	TTC	TTC	TTC	TTT	397	CCA	CCG	397	TCG	AGC	AGC	AGC	TCG	AGC	AGC
134	GAA	GAA	GAA	GAA	134	TGG	TGG	TTT	TTC	400	TTC	TTC	400	GTG	GTG	400	CGA	CGC	CGC	CGC	CGC	CGC	CGA	400	GAG	GAA	400	CCG	CCG	CCG	CCG	CCG	CCG	CCG
135	TCG	AGC	AGC	AGC	135	AAG	AAA	GAC	GAT	403	GCG	GCG	403	GAT	GAT	403	TTA	CTG	CTG	CTG	CTG	CTG	TTA	403	GGG	GGC	403	TCA	AGC	AGC	AGC	TCA	AGC	AGC
136	GTA	GTG	GTG	GTG	136	CTG	CTG	TTT	TTC	406	GCC	GCG	406	TTA	CTG	406	GTC	GTG	GTG	GTG	GTG	GTG	GTC	406	GAT	GAT	406	GAA	GAA	GAA	GAA	GAA	GAA	GAA
137	TTC	TTC	TTC	TTC	137	GTT	GTG	GGA	GGC	409	GCG	GCG	409	ACA	ACC	409	CAA	CAA	CAA	CAA	CAA	CAA	CAA	409	GCG	GCG	409	TGG	TGG	TGG	TGG	TGG	TGG	TGG
138	AGT	AGC	AGC	AGC	138	TCT	AGC	AGA	CGC	412	GAT	GAT	412	CAA	CAA	412	GAG	GAA	GAA	GAA	GAA	GAA	GAG	412	TGG	TGG	412	CGC	CGC	CGC	CGC	CGC	CGC	CGC
139	GAA	GAA	GAA	GAA	139	TCT	AGC	TTT	TTC	415	TGG	TGG	415	TTT	TTC	415	ACC	ACC	ACC	ACC	ACC	ACC	ACC	415	TTC	TTC	415	GAA	GAA	GAA	GAA	GAA	GAA	GAA
140	TTC	TTC	TTC	TTC	140	GAG	GAA	AAG	AAA	418	CGC	CGC	418	CAA	CAA	418	CCT	CCG	CCG	CCG	CCG	CCG	CCT	418	CCG	CCG	418	GCC	GCG	GCG	GCG	GCC	GCG	GCG
141	CAC	CAT	CAT	CAT	141	CAG	CAA	CTA	CTG	421	GAA	GAA	421	CTA	CTG	421	GGT	GGC	GGC	GGC	GGC	GGC	GGT	421	GCG	GCG	421	GCC	GCG	GCG	GCG	GCC	GCG	GCG
142	GAC	GAT	GAT	GAT	142	GGG	GGC	GTC	GTG	424	ATC	ATC	424	AAG	AAA	424	CAC	CAT	CAT	CAT	CAT	CAT	CAC	424	TTT	TTC	424	CGC	CGC	CGC	CGC	CGC	CGC	CGC
143	GCC	GCG	GCG	GCG	143	ACC	ACC	TCT	AGC	427	AGC	AGC	427	TCC	AGC	427	ATC	ATC	ATC	ATC	ATC	ATC	ATC	427	GAT	GAT	427	GAA	GAA	GAA	GAA	GAA	GAA	GAA
144	GAT	GAT	GAT	GAT	144	AAA	AAA	GAA	GAA	430	CGC	CGC	430	AGT	AGC	430	GAT	GAT	GAT	GAT	GAT	GAT	GAT	430	GAA	GAA	430	ACC	ACC	ACC	ACC	ACC	ACC	ACC
145	GCG	GCG	GCG	GCG	145	GAC	GAT	AAA	AAA	433	GAA	GAA	433	GAA	GAA	433	GAA	GAA	GAA	GAA	GAA	GAA	GAA	433	GGG	GGC	433	CAC	CAT	CAT	CAT	CAC	CAT	CAT
146	CAG	CAA	CAA	CAA	146	GAA	GAA	TTT	TTC	436	GAC	GAT	436	CCA	CCG	436	AAA	AAA	AAA	AAA	AAA	AAA	AAA	436	CAG	CAA	436	ACC	ACC	ACC	ACC	ACC	ACC	ACC
147	AAC	AAC	AAC	AAC	147	AAA	AAA	CAC	CAT	439	GTC	GTG	439	CAT	CAT	439	AAT	AAC	AAC	AAC	AAC	AAC	AAT	439	TGG	TGG	439	TCT	AGC	AGC	AGC	TCT	AGC	AGC
148	TCT	AGC	AGC	AGC	148	AAC	AAC	GAT	GAT	442	CGG	CGC	442	GCG	GCG	442	AAG	AAA	AAA	AAA	AAA	AAA	AAG	442	AGG	CGC	442	GCC	GCG	GCG	GCG	GCC	GCG	GCG
149	CAT	CAT	CAT	CAT	149	CCG	CCG	AAA	AAA	445	AAC	AAC	445	AAA	AAA	445	TAT	TAC	TAC	TAC	TAC	TAC	TAT	445	CTG	CTG	445	AAC	AAC	AAC	AAC	AAC	AAC	AAC
150	AGC	AGC	AGC	AGC	150	TAT	TAC	GAT	GAT	448	GAT	GAT	448	GAT	GAT	448	CCG	CCG	CCG	CCG	CCG	CCG	CCG	448	ACT	ACC	448	GGC	GGC	GGC	GGC	GGC	GGC	GGC
151	TAT	TAC	TAC	TAC	151	GAT	GAT	GAG	GAA	451	CCC	CCG	451	GAT	GAT	451	CAT	CAT	CAT	CAT	CAT	CAT	CAT	451	TCT	AGC	451	ACA	ACC	ACC	ACC	ACA	ACC	ACC
152	TGC	TGC	TGC	TGC	152	TAC	TAC	CGG	CGC	454	GAT	GAT	454	AAT	AAC	454	GCA	GCG	GCG	GCG	GCG	GCG	GCA	454	AGC	AGC	454	GGC	GGC	GGC	GGC	GGC	GGC	GGC
153	TTT	TTC	TTC	TTC	153	GAA	GAA	AAT	AAC	457	TTC	TTC	457	CAT	CAT	457	TTT	TTC	TTC	TTC	TTC	TTC	TTT	457	GAG	GAA	457	TAC	TAC	TAC	TAC	TAC	TAC	TAC
154	GAG	GAA	GAA	GAA	154	TTT	TTC	TCT	AGC	460	CCC	CCG	460	GAT	GAT	460	CTT	CTG	CTG	CTG	CTG	CTG	CTT	460	GCA	GCG	460	GCA	GCG	GCG	GCG	GCA	GCG	GCG
155	ATT	ATC	ATC	ATC	155	CTA	CTG	TAT	TAC	463	TGG	TGG	463	TAC	TAC	463	GTT	GTG	GTG	GTG	GTG	GTG	GTT	463	CAG	CAA	463	TTC	TTC	TTC	TTC	TTC	TTC	TTC
156	CTG	CTG	CTG	CTG	156	ATG	ATG	ACT	ACC	466	CCC	CCG	466	GCA	GCG	466	TAT	TAC	TAC	TAC	TAC	TAC	TAC	466	GCT	GCG	466	GTC	GTG	GTG	GTG	GTC	GTG	GTG
157	GAG	GAA	GAA	GAA	157	TAT	TAC	TTT	TTC	469	TAC	TAC	469	TTC	TTC	469	GAA	GAA	GAA	GAA	GAA	GAA	GAA	469	GAG	GAA	469	CAT	CAT	CAT	CAT	CAT	CAT	CAT
158	CGG	CGC	CGC	CGC	158	GAA	GAA	ACA	ACC	472	AGC	AGC	472	GTT	GTG	472	CGT	CGC	CGC	CGC	CGC	CGC	CGC	472	GAA	GAA	472	TAC	TAC	TAC	TAC	TAC	TAC	TAC
159	CGG	CGC	CGC	CGC	159	AAA	AAA	ATT	ATC	475	TAT	TAC	475	GTC	GTG	475	GAG	GAA	GAA	GAA	GAA	GAA	GAA	475	GGT	GGC	475	ACC	ACC	ACC	ACC	ACC	ACC	ACC
160	GGC	GGC	GGC	GGC	160	AAG	AAA	AAA	AAA	478	CTG	CTG	478	GAA	GAA	478	CAG	CAA	CAA	CAA	CAA	CAA	CAA	478	AAG	AAA	478	CGC	CGC	CGC	CGC	CGC	CGC	CGC
161	TCT	AGC	AGC	AGC	161	AAT	AAC	AAA	AAA	481	GTG	GTG	481	CGC	CGC	481	GAG	GAA	GAA	GAA	GAA	GAA	GAA	481	CCG	CCG	481	ATC	ATC	ATC	ATC	ATC	ATC	ATC
162	CAC	CAC	CAC	CAC	162	TCT	AGC	TAT	TAC	484	CTG	CTG	484	TAC	TAC	484	ATC	ATC	ATC	ATC	ATC	ATC	ATC	484	GCG	GCG	484	CGA	CGC	CGC	CGC	CGA	CGC	CGC
163	CAT	CAT	CAT	CAT	163	TCT	AGC	GAA	GAA	487	GAG	GAA	487	GAA	GAA	487	CAA	CAA	CAA	CAA	CAA	CAA	CAA	487	TAT	TAC	487	GGC	GGC	GGC	GGC	GGC	GGC	GGC
164	CAC	CAC	CAC	CAC	164	AAA	AAA	AAA	AAA	490	CGC	CGC	490	CGC	CGC	490	GGC	GGC	GGC	GGC	GGC	GGC	GGC	490	CAC	CAT	490	TCT	TCT	TCT	TCT	TCT	TCT	TCT
165	CAT	CAT	CAT	CAT	165	GCG	GTG	GTG	GTG	493	GCC	GCG	493	ATA	ATC	493	TCT	TCT	TCT	TCT	TCT	TCT	TCT	493	TTC	TTC	493	CAC	CAC	CAC	CAC	CAC	CAC	CAC
166	CAC	CAC	CAC	CAC	166	GGA	GGC	AAA	AAA	496	TCG	AGC	496	GGC	GGC	496	CAC	CAC	CAC	CAC	CAC	CAC	CAC	496	GAG	GAA	496	CAT	CAT	CAT	CAT	CAT	CAT	CAT
167	CAT	CAT	CAT	CAT	167	GGA	GGC	CAA	CAA	499	CCG	CCG	499	TCT	TCT	499	CAT	CAT	CAT	CAT	CAT	CAT	CAT	499	GTT	GTG	499	CAC	CAC	CAC	CAC	CAC	CAC	CAC
168	TAA	TAA	TAA	TAA	168	TTT	TTC	CCA	CCG	502	GAG	GAA	502	CAC	CAC	502	CAC	CAC	CAC	CAC	CAC	CAC	CAC	502	TGG	TGG	502	CAT	CAT	CAT	CAT	CAT	CAT	CAT
169	TAG	TAG	TAG	TAG	169	GGC	GGC	GGC	GGC	505	GCG	GCG	505	CAT	CAT	505	CAT	CAT	CAT	CAT	CAT	CAT	CAT	505	GAT	GAT	505	CAC	CAC	CAC	CAC	CAC	CAC	CAC
					170	TCT	TCT	TCT	TCT	508	CGC	CGC	508	CAC	CAC	508	CAC	CAC	CAC	CAC	CAC	CAC	CAC	508	AAG	AAA	508	CAT	CAT	CAT	CAT	CAT	CAT	CAT
					171	CAC	CAC	CAC	CAC	511	TGC	TGC	511	CAT	CAT	511	CAT	CAT	CAT	CAT	CAT	CAT	CAT	511	GGT	GGC	511	TAA	TAA	TAA	TAA	TAA	TAA	TAA
					172	CAT	CAT	CAT	CAT	514	CAA	CAA	514	CAC	CAC	514	TAA	TAA	TAA	TAA	TAA	TAA	TAA	514	GGC	GGC	514	TAG	TAG	TAG	TAG	TAG	TAG	TAG
					173	CAC	CAC	CAC	CAC	517	GGC	GGC	517	CAT	CAT	517	TAG	TAG	TAG	TAG	TAG	TAG	TAG	517	TCT	TCT
					174	CAT	CAT	CAT	CAT	520	TCT	TCT	520	TAA	TAA									520	CAC	CAC
					175	CAC	CAC	CAC	CAC	523	CAC	CAC	523	TAG	TAG									523	CAT	CAT
					176	CAT	CAT	CAT	CAT	526	CAT	CAT												526	CAC	CAC
					177	TAA	TAA	TAA	TAA	529	CAC	CAC												529	CAT	CAT
					178	TAG	TAG	TAG	TAG	532	CAT	CAT												532	CAC	CAC
										535	CAC	CAC												535	CAT	CAT
										538	CAT	CAT												538	TAA	TAA
										541	TAA	TAA												541	TAG	TAG
										544	TAG	TAG
Replace function
Sub MultiFindNReplace() 'Update 20140722 Dim Rng As Range Dim InputRng As Range, ReplaceRng As Range xTitleId = "KutoolsforExcel" Set InputRng = Application.Selection Set InputRng = Application.InputBox("Original Range ", xTitleId, InputRng.Address, Type:=8) Set ReplaceRng = Application.InputBox("Replace Range :", xTitleId, Type:=8) Application.ScreenUpdating = False For Each Rng In ReplaceRng.Co…

## Sheet: Everyone by E.coli tAI
				All the coding sequence by e.coli tAI
Codon	Escherichia_coli_K12		Codon #	E coli original	E.coli modifed	E.coli first 15	E.coli second 15	Codon #	Bacillus subtilis original	Bacillus subtilis modified	Lactococcus lactis original	Lactococcus_lactis modified	Codon #	Methylococcus capsulatus original	Methylococcus capsulatus modified	Codon #	Leuconostoc mesenteroides original	Leuconostoc mesenteroides DHFR modified	Codon #	Listeria grayi DHFR original	Listeria grayi DHFR modified	L.grayi 15.1	L.grayi 15.2	L.grayi First 30	L.grayi mid 30	L.grayi end 30	Codon #	Pseudomonas putida original	Pseudomonas putida DHFR modified	Codon #	Neisseria sicca DHFR original	Neisseria sicca DHFR modified	N.sicca First 30	N.sicca mid 30	N.sicca end 30	N.sicca 15.1	N.sicca 15.2
TGT	0.07375		1	1	1	1	1	1	1	1	1	1	1	1	1	1	1	1	1	1	1	1	1	1	1	1	1	1	1	1	1	1	1	1	1	1	1
ATC	0.375		2	0.375	0.375	0.375	0.375	2	0.22125	0.375	0.01875	0.375	4	0.25	0.25	4	0.25	0.25	4	0.375	0.375	0.375	0.375	0.375	0.375	0.375	4	0.295	0.5	4	0.165	0.165	0.165	0.165	0.165	0.165	0.165
CTC	0.125		3	0.07375	0.125	0.07375	0.125	3	0.125	0.125	0.22125	0.375	7	0.165	0.185	7	0.75	0.75	7	0.295	0.5	0.295	0.5	0.295	0.5	0.5	7	0.125	0.25	7	0.75	0.75	0.75	0.75	0.75	0.75	0.75
AAA	0.75		4	0.54	0.54	0.54	0.54	4	0.25	0.25	0.125	0.5	10	0.165	0.165	10	0.22125	0.375	10	0.165	0.54	0.165	0.54	0.165	0.54	0.54	10	0.125	0.125	10	0.375	0.375	0.375	0.375	0.375	0.375	0.375
TCG	0.165		5	0.22125	0.375	0.22125	0.375	5	0.22125	0.375	0.01875	0.375	13	0.165	0.165	13	0.75	0.75	13	0.22125	0.375	0.22125	0.375	0.22125	0.375	0.375	13	0.125	0.54	13	0.25	0.25	0.25	0.25	0.25	0.25	0.25
TTT	0.1475		6	0.12	0.12	0.12	0.12	6	0.1475	0.25	0.125	0.125	16	0.375	0.22125	16	1	1	16	0.125	0.125	0.125	0.125	0.125	0.125	0.125	16	0.125	0.165	16	0.54	0.54	0.54	0.54	0.54	0.54	0.54
TTC	0.25		7	0.12	0.12	0.12	0.12	7	0.12	0.12	0.375	0.12	19	0.375	0.375	19	0.625	0.2	19	0.25	0.12	0.25	0.12	0.25	0.12	0.12	19	0.125	0.54	19	0.22125	0.375	0.22125	0.375	0.375	0.22125	0.375
GGC	0.5		8	0.125	0.54	0.125	0.54	8	1	1	0.5	0.5	22	0.25	0.125	22	0.125	0.125	22	0.25	0.25	0.25	0.25	0.25	0.25	0.25	22	0.125	0.125	22	0.25	0.12	0.25	0.12	0.12	0.25	0.12
CCT	0.07375		9	0.12	0.12	0.12	0.12	9	0.22125	0.22125	0.22125	0.22125	25	0.125	0.54	25	0.1475	0.12	25	0.22125	0.22125	0.22125	0.22125	0.22125	0.22125	0.22125	25	0.54	0.54	25	0.25	0.12	0.25	0.12	0.12	0.25	0.12
ATT	0.22125		10	0.625	0.2	0.625	0.2	10	0.25	0.12	0.5	0.5	28	0.375	0.375	28	0.5	0.5	28	0.12	0.12	0.12	0.12	0.12	0.12	0.12	28	0.375	0.375	28	0.125	0.125	0.125	0.125	0.125	0.125	0.125
CGA	0.01255		11	0.22125	0.22125	0.22125	0.22125	11	0.5	0.5	0.375	0.12	31	0.25	0.2	31	0.22125	0.22125	31	0.295	0.5	0.295	0.5	0.295	0.5	0.5	31	0.12	0.12	31	0.12	0.12	0.12	0.12	0.12	0.12	0.12
AAG	0.24		12	0.185	0.185	0.185	0.185	12	0.165	0.185	0.295	0.5	34	0.12	0.12	34	0.5	0.185	34	0.5	0.5	0.5	0.5	0.5	0.5	0.5	34	0.1475	0.12	34	0.125	0.165	0.125	0.165	0.165	0.125	0.165
TTA	0.125		13	0.1475	0.2	0.1475	0.2	13	0.07375	0.54	0.07375	0.54	37	1	1	37	0.25	0.25	37	0.5	0.5	0.5	0.5	0.5	0.5	0.5	37	0.22125	0.375	37	0.375	0.22125	0.375	0.22125	0.22125	0.375	0.22125
GTG	0.2		14	0.375	0.375	0.375	0.375	14	0.375	0.375	0.375	0.375	40	0.12	0.12	40	0.07375	0.07375	40	0.375	0.375	0.375	0.375	0.375	0.375	0.375	40	0.25	0.12	40	0.185	0.185	0.185	0.185	0.185	0.185	0.185
GAC	0.375		15	0.5	0.5	0.5	0.5	15	0.5	0.5	0.295	0.5	43	0.125	0.185	43	0.375	0.12	43	0.5	0.5	0.5	0.5	0.5	0.5	0.5	43	0.16	0.5	43	0.125	0.125	0.125	0.125	0.125	0.125	0.125
ACA	0.125		16	1	1	1	1	16	0.75	0.75	0.5	0.5	46	0.5	0.5	46	0.22125	0.375	46	0.75	0.75	0.75	0.75	0.75	0.75	0.75	46	0.5	0.5	46	0.01875	0.375	0.01875	0.375	0.375	0.375	0.01875
CCA	0.125		17	0.5	0.5	0.5	0.5	17	0.375	0.22125	0.1475	0.12	49	0.185	0.185	49	0.125	0.5	49	0.375	0.22125	0.22125	0.375	0.375	0.22125	0.22125	49	0.185	0.185	49	0.5	0.5	0.5	0.5	0.5	0.5	0.5
TCC	0.25		18	0.5	0.5	0.5	0.5	18	0.295	0.5	0.22125	0.22125	52	0.25	0.2	52	0.75	0.75	52	0.5	0.5	0.5	0.5	0.5	0.5	0.5	52	0.2	0.2	52	0.375	0.375	0.375	0.375	0.375	0.375	0.375
GGG	0.165		19	0.25	0.12	0.12	0.25	19	0.22125	0.22125	0.75	0.75	55	0.375	0.375	55	0.22125	0.22125	55	0.25	0.25	0.25	0.25	0.25	0.25	0.25	55	0.375	0.375	55	0.5	0.5	0.5	0.5	0.5	0.5	0.5
TAG	0.183408		20	1	1	1	1	20	0.165	0.54	1	1	58	0.5	0.5	58	0.295	0.5	58	1	1	1	1	1	1	1	58	0.5	0.5	58	0.5	0.5	0.5	0.5	0.5	0.5	0.5
AGC	0.125		21	0.165	0.165	0.165	0.165	21	0.165	0.165	0.07375	0.165	61	0.25	0.12	61	0.295	0.5	61	0.07375	0.165	0.165	0.07375	0.07375	0.165	0.165	61	0.375	0.375	61	0.25	0.25	0.25	0.25	0.25	0.25	0.25
CTG	0.54		22	0.125	0.125	0.125	0.125	22	0.125	0.125	0.125	0.125	64	0.375	0.22125	64	0.01875	0.375	64	0.125	0.125	0.125	0.125	0.125	0.125	0.125	64	0.375	0.22125	64	1	1	1	1	1	1	1
GCC	0.25		23	0.5	0.5	0.5	0.5	23	0.07375	0.07375	0.1475	0.125	67	0.5	0.5	67	0.07375	0.165	67	0.01255	0.185	0.185	0.01255	0.01255	0.185	0.185	67	0.5	0.5	67	0.07375	0.165	0.07375	0.165	0.165	0.165	0.07375
GCT	0.1475		24	0.54	0.54	0.54	0.54	24	0.165	0.54	0.125	0.54	70	0.25	0.12	70	0.125	0.125	70	0.54	0.54	0.54	0.54	0.54	0.54	0.54	70	0.25	0.125	70	0.125	0.125	0.125	0.125	0.125	0.125	0.125
TAT	0.22125		25	0.07375	0.165	0.165	0.07375	25	0.125	0.165	0.07375	0.165	73	1	1	73	0.07375	0.125	73	0.125	0.165	0.165	0.125	0.125	0.165	0.165	73	1	1	73	0.125	0.07375	0.125	0.07375	0.07375	0.07375	0.125
CAA	0.25		26	0.25	0.12	0.12	0.25	26	0.295	0.5	0.1475	0.12	76	0.125	0.165	76	1	1	76	0.1475	0.12	0.12	0.1475	0.1475	0.12	0.12	76	0.125	0.165	76	0.165	0.54	0.165	0.54	0.54	0.54	0.165
CCC	0.125		27	0.22125	0.22125	0.22125	0.22125	27	0.22125	0.22125	0.5	0.5	79	0.125	0.125	79	0.07375	0.165	79	0.22125	0.22125	0.22125	0.22125	0.22125	0.22125	0.22125	79	0.125	0.125	79	0.125	0.165	0.125	0.165	0.165	0.165	0.125
CGT	0.5		28	0.125	0.54	0.54	0.125	28	0.07375	0.54	0.25	0.25	82	0.07375	0.07375	82	0.22125	0.22125	82	0.54	0.54	0.54	0.54	0.54	0.54	0.54	82	0.07375	0.07375	82	0.16	0.5	0.16	0.5	0.5	0.5	0.16
GTA	0.625		29	0.25	0.12	0.12	0.25	29	0.375	0.12	0.25	0.25	85	0.54	0.54	85	0.22125	0.22125	85	0.1475	0.12	0.12	0.1475	0.1475	0.12	0.12	85	0.165	0.54	85	0.375	0.22125	0.375	0.22125	0.22125	0.22125	0.375
CGG	0.125		30	0.125	0.125	0.125	0.125	30	0.375	0.375	0.07375	0.07375	88	0.25	0.125	88	0.125	0.54	88	0.375	0.375	0.375	0.375	0.375	0.375	0.375	88	0.165	0.165	88	0.25	0.25	0.25	0.25	0.25	0.25	0.25
ACC	0.25		31	0.1475	0.25	0.25	0.25	31	0.1475	0.25	0.1475	0.25	91	0.25	0.12	91	0.75	0.75	91	0.1475	0.25	0.25	0.25	0.25	0.25	0.25	91	0.165	0.5	91	0.375	0.12	0.12	0.12	0.12	0.12	0.12
GCA	0.375		32	0.75	0.75	0.75	0.75	32	0.24	0.75	0.75	0.75	94	0.22125	0.22125	94	0.54	0.54	94	0.75	0.75	0.75	0.75	0.75	0.75	0.75	94	0.375	0.22125	94	0.1475	0.25	0.25	0.25	0.25	0.25	0.25
GAG	0.16		33	0.185	0.185	0.185	0.185	33	0.75	0.75	0.5	0.5	97	0.125	0.54	97	0.1475	0.25	97	0.75	0.75	0.75	0.75	0.75	0.75	0.75	97	0.25	0.25	97	0.25	0.25	0.25	0.25	0.25	0.25	0.25
TAC	0.375		34	0.5	0.5	0.5	0.5	34	0.01875	0.375	0.125	0.25	100	0.24	0.75	100	0.125	0.185	100	0.25	0.25	0.25	0.25	0.25	0.25	0.25	100	0.24	0.75	100	0.75	0.75	0.75	0.75	0.75	0.75	0.75
CAC	0.125		35	0.1475	0.25	0.25	0.25	35	0.125	0.25	0.25	0.25	103	0.125	0.185	103	0.22125	0.22125	103	0.29	0.25	0.25	0.25	0.25	0.25	0.25	103	0.375	0.375	103	0.25	0.125	0.125	0.125	0.125	0.125	0.125
ATA	0.01875		36	0.125	0.54	0.54	0.54	36	0.165	0.125	1	1	106	0.25	0.25	106	0.5	0.5	106	0.25	0.25	0.25	0.25	0.25	0.25	0.25	106	0.25	0.25	106	0.22125	0.375	0.375	0.375	0.375	0.375	0.375
GGT	0.295		37	0.295	0.5	0.5	0.5	37	0.5	0.5	0.295	0.5	109	0.185	0.185	109	0.125	0.25	109	0.5	0.5	0.5	0.5	0.5	0.5	0.5	109	0.24	0.75	109	0.25	0.25	0.25	0.25	0.25	0.25	0.25
CTT	0.07375		38	0.75	0.75	0.75	0.75	38	0.07375	0.07375	0.25	0.25	112	0.25	0.12	112	0.25	0.2	112	0.24	0.75	0.75	0.75	0.75	0.75	0.75	112	0.25	0.12	112	0.125	0.54	0.54	0.54	0.54	0.54	0.54
AAT	0.295		39	0.125	0.165	0.165	0.165	39	0.125	0.125	0.2	0.2	115	0.54	0.54	115	0.295	0.5	115	0.29	0.25	0.25	0.25	0.25	0.25	0.25	115	0.25	0.25	115	0.375	0.22125	0.22125	0.22125	0.22125	0.22125	0.22125
ATG	1		40	0.2	0.2	0.2	0.2	40	0.375	0.375	0.22125	0.375	118	0.25	0.25	118	0.25	0.25	118	0.375	0.375	0.375	0.375	0.375	0.375	0.375	118	0.25	0.25	118	0.75	0.75	0.75	0.75	0.75	0.75	0.75
TGG	0.125		41	0.22125	0.375	0.375	0.375	41	0.22125	0.375	0.165	0.54	121	0.54	0.54	121	0.125	0.54	121	0.2	0.2	0.2	0.2	0.2	0.2	0.2	121	0.54	0.54	121	0.125	0.165	0.165	0.165	0.165	0.165	0.165
ACG	0.29		42	1	1	1	1	42	1	1	1	1	124	0.165	0.5	124	1	1	124	1	1	1	1	1	1	1	124	0.5	0.5	124	0.25	0.2	0.2	0.2	0.2	0.2	0.2
AGA	0.125		43	0.5	0.5	0.5	0.5	43	0.5	0.5	0.125	0.5	127	0.75	0.75	127	0.22125	0.375	127	0.295	0.5	0.5	0.5	0.5	0.5	0.5	127	0.24	0.75	127	0.2	0.2	0.2	0.2	0.2	0.2	0.2
TAA	0.183408		44	0.185	0.185	0.185	0.185	44	0.125	0.185	0.01255	0.185	130	0.165	0.165	130	1	1	130	0.125	0.185	0.185	0.185	0.185	0.185	0.185	130	0.165	0.165	130	1	1	1	1	1	1	1
CGC	0.185		45	0.07375	0.07375	0.07375	0.07375	45	0.75	0.75	0.75	0.75	133	0.2	0.2	133	0.165	0.5	133	0.75	0.75	0.75	0.75	0.75	0.75	0.75	133	0.375	0.375	133	0.165	0.5	0.5	0.5	0.5	0.5	0.5
AGT	0.07375		46	0.25	0.25	0.25	0.25	46	0.125	0.25	0.29	0.25	136	0.125	0.54	136	0.185	0.185	136	0.125	0.25	0.25	0.25	0.25	0.25	0.25	136	0.375	0.375	136	0.01255	0.185	0.185	0.185	0.185	0.185	0.185
CAT	0.07375		47	0.125	0.125	0.125	0.125	47	0.1475	0.25	0.1475	0.25	139	1	1	139	0.125	0.165	139	0.22125	0.375	0.375	0.375	0.375	0.375	0.375	139	1	1	139	0.75	0.75	0.75	0.75	0.75	0.75	0.75
CCG	0.165		48	0.5	0.5	0.5	0.5	48	0.5	0.5	0.5	0.5	142	0.5	0.5	142	0.29	0.25	142	0.375	0.22125	0.22125	0.22125	0.22125	0.22125	0.22125	142	0.165	0.5	142	0.1475	0.25	0.25	0.25	0.25	0.25	0.25
GGA	0.125		49	0.25	0.125	0.125	0.125	49	0.165	0.125	0.125	0.5	145	0.185	0.185	145	0.125	0.125	145	0.165	0.125	0.125	0.125	0.125	0.125	0.125	145	0.185	0.185	145	0.125	0.125	0.125	0.125	0.125	0.125	0.125
ACT	0.1475		50	0.375	0.375	0.375	0.375	50	0.375	0.375	1	1	148	0.24	0.75	148	0.07375	0.54	148	0.07375	0.54	0.54	0.54	0.54	0.54	0.54	148	0.24	0.75	148	0.5	0.5	0.5	0.5	0.5	0.5	0.5
CTA	0.125		51	0.295	0.5	0.5	0.5	51	0.125	0.5	0.295	0.5	151	0.25	0.25	151	0.125	0.125	151	0.125	0.5	0.5	0.5	0.5	0.5	0.5	151	0.25	0.25	151	0.25	0.125	0.125	0.125	0.125	0.125	0.125
TGA	0.183408		52	0.5	0.185	0.185	0.185	52	0.5	0.185	0.75	0.75	154	0.125	0.07375	154	0.22125	0.375	154	0.75	0.75	0.75	0.75	0.75	0.75	0.75	154	0.125	0.125	154	0.125	0.54	0.54	0.54	0.54	0.54	0.54
GTC	0.25		53	0.165	0.165	0.165	0.165	53	0.165	0.165	0.5	0.185	157	0.5	0.5	157	0.165	0.5	157	0.375	0.12	0.12	0.12	0.12	0.12	0.12	157	0.375	0.22125	157	0.125	0.165	0.165	0.165	0.165	0.165	0.165
AAC	0.5		54	0.165	0.54	0.54	0.54	54	0.07375	0.54	0.625	0.2	160	0.25	0.125	160	0.125	0.185	160	0.54	0.54	0.54	0.54	0.54	0.54	0.54	160	0.165	0.125	160	0.185	0.185	0.185	0.185	0.185	0.185	0.185
TTG	0.165		55	0.125	0.165	0.165	0.165	55	0.125	0.165	0.165	0.54	163	0.375	0.375	163	0.125	0.165	163	0.125	0.165	0.165	0.165	0.165	0.165	0.165	163	0.54	0.54	163	0.24	0.75	0.75	0.75	0.75	0.75	0.75
TGC	0.125		56	0.125	0.5	0.5	0.5	56	0.295	0.5	0.125	0.165	166	0.5	0.5	166	0.165	0.54	166	0.5	0.5	0.5	0.5	0.5	0.5	0.5	166	0.165	0.5	166	0.165	0.165	0.165	0.165	0.165	0.165	0.165
GTT	0.1475		57	0.185	0.185	0.185	0.185	57	0.125	0.185	0.165	0.5	169	0.185	0.185	169	0.07375	0.165	169	0.125	0.185	0.185	0.185	0.185	0.185	0.185	169	0.125	0.185	169	0.54	0.54	0.54	0.54	0.54	0.54	0.54
GAT	0.22125		58	0.75	0.75	0.75	0.75	58	0.75	0.75	0.125	0.185	172	0.625	0.2	172	0.75	0.75	172	0.5	0.5	0.5	0.5	0.5	0.5	0.5	172	0.165	0.165	172	0.125	0.165	0.165	0.165	0.165	0.165	0.165
GCG	0.12		59	0.295	0.5	0.5	0.5	59	0.295	0.5	0.01875	0.375	175	0.165	0.54	175	0.01255	0.185	175	0.295	0.5	0.5	0.5	0.5	0.5	0.5	175	0.54	0.54	175	0.5	0.5	0.5	0.5	0.5	0.5	0.5
GAA	0.5		60	0.22125	0.375	0.375	0.375	60	0.22125	0.375	0.07375	0.125	178	0.07375	0.165	178	0.125	0.25	178	0.375	0.375	0.375	0.375	0.375	0.375	0.375	178	0.07375	0.165	178	0.185	0.185	0.185	0.185	0.185	0.185	0.185
TCA	0.125		61	0.375	0.375	0.375	0.375	61	0.25	0.2	0.22125	0.375	181	0.125	0.5	181	0.1475	0.25	181	0.625	0.2	0.2	0.2	0.2	0.2	0.2	181	0.165	0.5	181	0.185	0.185	0.185	0.185	0.185	0.185	0.185
CAG	0.33		62	0.125	0.54	0.54	0.54	62	0.1475	0.2	0.22125	0.375	184	0.185	0.185	184	0.625	0.2	184	0.165	0.54	0.54	0.54	0.54	0.54	0.54	184	0.125	0.185	184	0.295	0.5	0.5	0.5	0.5	0.5	0.5
TCT	0.1475		63	0.125	0.125	0.125	0.125	63	0.25	0.25	0.125	0.54	187	0.33	0.25	187	0.1475	0.2	187	0.29	0.25	0.25	0.25	0.25	0.25	0.25	187	0.54	0.54	187	0.375	0.375	0.375	0.375	0.375	0.375	0.375
AGG	0.165		64	0.07375	0.125	0.125	0.125	64	0.125	0.125	0.1475	0.25	190	0.5	0.5	190	1	1	190	0.125	0.185	0.185	0.185	0.185	0.185	0.185	190	0.5	0.5	190	0.25	0.2	0.2	0.2	0.2	0.2	0.2
			65	0.25	0.25	0.25	0.25	65	0.12	0.12	0.185	0.185	193	0.375	0.375	193	0.1475	0.25	193	0.22125	0.22125	0.22125	0.22125	0.22125	0.22125	0.22125	193	0.375	0.375	193	0.375	0.375	0.375	0.375	0.375	0.375	0.375
			66	0.165	0.165	0.165	0.165	66	0.165	0.165	0.22125	0.22125	196	0.375	0.375	196	0.165	0.185	196	0.125	0.165	0.165	0.165	0.165	0.165	0.165	196	0.2	0.2	196	0.125	0.125	0.125	0.125	0.125	0.125	0.125
			67	0.295	0.5	0.5	0.5	67	0.22125	0.22125	0.5	0.5	199	0.54	0.54	199	0.25	0.25	199	0.16	0.5	0.5	0.5	0.5	0.5	0.5	199	0.25	0.2	199	0.5	0.185	0.185	0.5	0.185	0.185	0.185
			68	0.29	0.25	0.25	0.25	68	0.125	0.125	0.1475	0.25	202	0.25	0.25	202	0.5	0.5	202	0.54	0.54	0.54	0.54	0.54	0.54	0.54	202	0.125	0.125	202	0.33	0.25	0.25	0.33	0.25	0.25	0.25
			69	0.375	0.22125	0.22125	0.22125	69	0.5	0.5	0.22125	0.375	205	0.185	0.185	205	0.375	0.22125	205	0.125	0.25	0.25	0.25	0.25	0.25	0.25	205	0.185	0.185	205	0.375	0.12	0.12	0.375	0.12	0.12	0.12
			70	0.22125	0.22125	0.22125	0.22125	70	0.1475	0.25	0.25	0.25	208	0.165	0.125	208	0.125	0.125	208	0.165	0.54	0.54	0.54	0.54	0.54	0.54	208	0.33	0.25	208	0.22125	0.22125	0.22125	0.22125	0.22125	0.22125	0.22125
			71	0.185	0.185	0.185	0.185	71	0.33	0.25	0.125	0.125	211	0.165	0.165	211	0.125	0.25	211	0.375	0.12	0.12	0.12	0.12	0.375	0.12	211	0.165	0.165	211	0.22125	0.375	0.375	0.22125	0.375	0.375	0.375
			72	0.625	0.2	0.2	0.2	72	0.125	0.5	0.22125	0.22125	214	0.22125	0.22125	214	0.125	0.165	214	0.22125	0.22125	0.22125	0.22125	0.22125	0.22125	0.22125	214	0.165	0.5	214	0.165	0.165	0.165	0.165	0.165	0.165	0.165
			73	0.29	0.25	0.25	0.25	73	0.125	0.125	0.295	0.5	217	0.25	0.25	217	0.07375	0.125	217	0.1475	0.12	0.12	0.12	0.12	0.1475	0.12	217	0.07375	0.54	217	0.375	0.12	0.12	0.375	0.12	0.12	0.12
			74	0.125	0.125	0.125	0.125	74	0.29	0.25	0.5	0.5	220	0.125	0.07375	220	0.22125	0.375	220	0.1475	0.125	0.125	0.125	0.125	0.1475	0.125	220	0.5	0.5	220	0.5	0.5	0.5	0.5	0.5	0.5	0.5
			75	0.2	0.2	0.2	0.2	75	0.1475	0.2	0.75	0.75	223	0.25	0.12	223	0.125	0.165	223	0.25	0.2	0.2	0.2	0.2	0.25	0.2	223	0.07375	0.54	223	0.5	0.5	0.5	0.5	0.5	0.5	0.5
			76	0.24	0.75	0.75	0.75	76	0.25	0.2	0.2	0.2	226	0.125	0.165	226	0.5	0.5	226	0.25	0.2	0.2	0.2	0.2	0.25	0.2	226	0.375	0.12	226	0.12	0.12	0.12	0.12	0.12	0.12	0.12
			77	0.165	0.125	0.125	0.125	77	0.07375	0.125	0.125	0.54	229	0.5	0.5	229	0.625	0.2	229	0.07375	0.07375	0.07375	0.07375	0.07375	0.07375	0.07375	229	0.295	0.5	229	0.5	0.5	0.5	0.5	0.5	0.5	0.5
			78	0.2	0.2	0.2	0.2	78	0.125	0.125	0.375	0.375	232	0.125	0.125	232	0.75	0.75	232	0.125	0.25	0.25	0.25	0.25	0.125	0.25	232	0.25	0.12	232	0.25	0.25	0.25	0.25	0.25	0.25	0.25
			79	0.22125	0.22125	0.22125	0.22125	79	0.125	0.54	1	1	235	0.25	0.25	235	0.1475	0.2	235	0.24	0.75	0.75	0.75	0.75	0.24	0.75	235	0.5	0.5	235	0.25	0.2	0.2	0.25	0.2	0.2	0.2
			80	0.5	0.5	0.5	0.5	80	0.24	0.75	0.125	0.07375	238	0.375	0.375	238	0.22125	0.375	238	0.375	0.12	0.12	0.12	0.12	0.375	0.12	238	0.2	0.2	238	0.5	0.5	0.5	0.5	0.5	0.5	0.5
			81	0.25	0.12	0.12	0.12	81	0.22125	0.22125	0.125	0.125	241	0.2	0.2	241	0.07375	0.07375	241	0.375	0.22125	0.22125	0.22125	0.22125	0.375	0.22125	241	0.25	0.25	241	0.125	0.125	0.125	0.125	0.125	0.125	0.125
			82	0.22125	0.375	0.375	0.375	82	0.625	0.2	0.07375	0.165	244	0.07375	0.07375	244	0.25	0.125	244	0.22125	0.375	0.375	0.375	0.375	0.22125	0.375	244	0.25	0.12	244	0.07375	0.54	0.54	0.07375	0.54	0.54	0.54
			83	0.12	0.12	0.12	0.12	83	0.54	0.54	0.24	0.75	247	0.22125	0.22125	247	0.22125	0.375	247	0.125	0.54	0.54	0.54	0.54	0.125	0.54	247	0.165	0.125	247	0.16	0.5	0.5	0.16	0.5	0.5	0.5
			84	0.12	0.12	0.12	0.12	84	0.375	0.22125	0.5	0.5	250	0.125	0.54	250	0.5	0.5	250	0.24	0.75	0.75	0.75	0.75	0.24	0.75	250	0.07375	0.54	250	0.16	0.5	0.5	0.16	0.5	0.5	0.5
			85	0.07375	0.125	0.125	0.125	85	0.22125	0.375	0.1475	0.2	253	0.5	0.5	253	0.5	0.5	253	0.5	0.185	0.185	0.185	0.185	0.5	0.185	253	0.5	0.5	253	0.1475	0.12	0.12	0.1475	0.12	0.12	0.12
			86	0.295	0.5	0.5	0.5	86	0.07375	0.125	0.125	0.54	256	0.5	0.5	256	0.25	0.12	256	0.12	0.12	0.12	0.12	0.12	0.12	0.12	256	0.16	0.5	256	0.165	0.54	0.54	0.165	0.54	0.54	0.54
			87	0.375	0.22125	0.22125	0.22125	87	0.125	0.125	0.22125	0.22125	259	0.54	0.54	259	0.75	0.75	259	0.5	0.5	0.5	0.5	0.5	0.5	0.5	259	0.12	0.12	259	0.375	0.12	0.12	0.375	0.12	0.12	0.12
			88	0.625	0.2	0.2	0.2	88	0.5	0.5	0.125	0.125	262	0.12	0.12	262	0.295	0.5	262	0.75	0.75	0.75	0.75	0.75	0.75	0.75	262	0.165	0.54	262	0.125	0.54	0.54	0.125	0.54	0.54	0.54
			89	0.125	0.165	0.165	0.165	89	0.07375	0.165	0.375	0.375	265	0.25	0.25	265	0.165	0.54	265	0.5	0.5	0.5	0.5	0.5	0.5	0.5	265	0.2	0.2	265	0.07375	0.125	0.125	0.07375	0.125	0.125	0.125
			90	0.5	0.5	0.5	0.5	90	0.5	0.5	0.07375	0.07375	268	0.25	0.2	268	0.01875	0.375	268	0.1475	0.12	0.12	0.12	0.12	0.1475	0.12	268	0.125	0.185	268	0.25	0.12	0.12	0.25	0.12	0.12	0.12
			91	0.375	0.375	0.375	0.375	91	0.5	0.5	0.24	0.75	271	0.125	0.125	271	0.1475	0.12	271	0.22125	0.375	0.375	0.375	0.375	0.22125	0.375	271	0.25	0.12	271	0.1475	0.12	0.12	0.1475	0.12	0.12	0.12
			92	1	1	1	1	92	0.125	0.125	0.25	0.25	274	0.25	0.125	274	0.24	0.75	274	0.1475	0.25	0.25	0.25	0.25	0.1475	0.25	274	0.16	0.5	274	0.12	0.12	0.12	0.12	0.12	0.12	0.12
			93	0.2	0.2	0.2	0.2	93	0.1475	0.25	0.295	0.5	277	0.165	0.5	277	0.5	0.5	277	0.22125	0.375	0.375	0.375	0.375	0.22125	0.375	277	0.33	0.25	277	0.5	0.5	0.5	0.5	0.5	0.5	0.5
			94	0.22125	0.375	0.375	0.375	94	0.2	0.2	0.75	0.75	280	0.12	0.12	280	0.16	0.5	280	0.375	0.375	0.375	0.375	0.375	0.375	0.375	280	0.125	0.125	280	0.5	0.5	0.5	0.5	0.5	0.5	0.5
			95	0.5	0.5	0.5	0.5	95	0.375	0.375	0.375	0.22125	283	0.165	0.165	283	0.01255	0.185	283	0.5	0.5	0.5	0.5	0.5	0.5	0.5	283	0.12	0.12	283	0.25	0.2	0.2	0.25	0.2	0.2	0.2
			96	0.5	0.5	0.5	0.5	96	0.125	0.5	0.125	0.54	286	0.5	0.5	286	0.22125	0.22125	286	0.5	0.5	0.5	0.5	0.5	0.5	0.5	286	0.185	0.185	286	0.375	0.375	0.375	0.375	0.375	0.375	0.375
			97	0.295	0.5	0.5	0.5	97	0.165	0.5	0.1475	0.25	289	0.125	0.54	289	0.22125	0.375	289	0.375	0.12	0.12	0.12	0.12	0.375	0.12	289	0.16	0.5	289	0.375	0.375	0.375	0.375	0.375	0.375	0.375
			98	0.185	0.185	0.185	0.185	98	0.1475	0.12	0.375	0.375	292	1	1	292	0.29	0.25	292	0.33	0.25	0.25	0.25	0.25	0.33	0.25	292	0.33	0.25	292	1	1	1	1	1	1	1
			99	0.1475	0.2	0.2	0.2	99	0.33	0.25	0.125	0.25	295	0.25	0.2	295	0.22125	0.375	295	0.375	0.375	0.375	0.375	0.375	0.375	0.375	295	0.5	0.5	295	0.295	0.5	0.5	0.5	0.5	0.5	0.5
			100	0.22125	0.375	0.375	0.375	100	0.125	0.54	0.125	0.5	298	0.375	0.375	298	0.1475	0.12	298	0.22125	0.375	0.375	0.375	0.375	0.22125	0.375	298	0.25	0.2	298	0.5	0.5	0.5	0.5	0.5	0.5	0.5
			101	0.16	0.5	0.5	0.5	101	0.22125	0.375	0.125	0.5	301	0.5	0.5	301	0.295	0.5	301	0.1475	0.12	0.12	0.12	0.12	0.12	0.12	301	0.295	0.5	301	0.375	0.12	0.12	0.12	0.12	0.12	0.12
			102	0.33	0.25	0.25	0.25	102	0.29	0.25	0.1475	0.12	304	0.5	0.5	304	0.5	0.5	304	0.125	0.54	0.54	0.54	0.54	0.54	0.54	304	0.16	0.5	304	0.25	0.25	0.25	0.25	0.25	0.25	0.25
			103	0.25	0.25	0.25	0.25	103	0.375	0.22125	0.5	0.5	307	0.125	0.125	307	0.375	0.12	307	0.1475	0.25	0.25	0.25	0.25	0.25	0.25	307	0.54	0.54	307	0.375	0.375	0.375	0.375	0.375	0.375	0.375
			104	0.54	0.54	0.54	0.54	104	0.54	0.54	0.22125	0.375	310	0.25	0.12	310	0.375	0.12	310	0.12	0.12	0.12	0.12	0.12	0.12	0.12	310	1	1	310	0.22125	0.375	0.375	0.375	0.375	0.375	0.375
			105	0.165	0.165	0.165	0.165	105	0.25	0.25	0.125	0.54	313	0.1475	0.2	313	0.1475	0.2	313	0.22125	0.22125	0.22125	0.22125	0.22125	0.22125	0.22125	313	0.54	0.54	313	0.25	0.12	0.12	0.12	0.12	0.12	0.12
			106	0.75	0.75	0.75	0.75	106	0.07375	0.165	0.25	0.12	316	0.375	0.375	316	0.375	0.375	316	0.22125	0.22125	0.22125	0.22125	0.22125	0.22125	0.22125	316	0.22125	0.375	316	0.25	0.25	0.25	0.25	0.25	0.25	0.25
			107	0.12	0.12	0.12	0.12	107	0.22125	0.375	0.07375	0.54	319	0.5	0.5	319	0.5	0.185	319	0.375	0.12	0.12	0.12	0.12	0.12	0.12	319	0.165	0.5	319	0.25	0.12	0.12	0.12	0.12	0.12	0.12
			108	0.25	0.25	0.25	0.25	108	0.12	0.12	0.1475	0.25	322	0.25	0.12	322	0.5	0.5	322	0.22125	0.22125	0.22125	0.22125	0.22125	0.22125	0.22125	322	0.5	0.5	322	0.54	0.54	0.54	0.54	0.54	0.54	0.54
			109	0.75	0.75	0.75	0.75	109	0.375	0.22125	0.5	0.5	325	0.54	0.54	325	0.1475	0.25	325	0.185	0.185	0.185	0.185	0.185	0.185	0.185	325	0.12	0.12	325	0.165	0.165	0.165	0.165	0.165	0.165	0.165
			110	0.54	0.54	0.54	0.54	110	0.125	0.185	0.1475	0.125	328	0.54	0.54	328	1	1	328	0.125	0.54	0.54	0.54	0.54	0.54	0.54	328	0.33	0.25	328	0.07375	0.54	0.54	0.54	0.54	0.54	0.54
			111	0.22125	0.375	0.375	0.375	111	0.54	0.54	0.5	0.5	331	0.165	0.165	331	0.125	0.165	331	0.22125	0.375	0.375	0.375	0.375	0.375	0.375	331	0.54	0.54	331	0.25	0.12	0.12	0.12	0.12	0.12	0.12
			112	0.54	0.54	0.54	0.54	112	0.22125	0.375	0.07375	0.54	334	0.125	0.185	334	0.22125	0.375	334	0.25	0.2	0.2	0.2	0.2	0.2	0.2	334	0.375	0.375	334	0.125	0.125	0.125	0.125	0.125	0.125	0.125
			113	0.29	0.25	0.25	0.25	113	1	1	0.5	0.5	337	0.25	0.12	337	0.375	0.12	337	0.125	0.25	0.25	0.25	0.25	0.25	0.25	337	0.165	0.5	337	0.22125	0.22125	0.22125	0.22125	0.22125	0.22125	0.22125
			114	0.07375	0.07375	0.07375	0.07375	114	0.29	0.25	0.165	0.54	340	0.165	0.185	340	0.125	0.25	340	0.75	0.75	0.75	0.75	0.75	0.75	0.75	340	0.33	0.25	340	0.165	0.54	0.54	0.54	0.54	0.54	0.54
			115	0.375	0.375	0.375	0.375	115	0.75	0.75	0.125	0.54	343	0.125	0.185	343	0.22125	0.22125	343	0.375	0.375	0.375	0.375	0.375	0.375	0.375	343	0.12	0.12	343	0.125	0.185	0.185	0.185	0.185	0.185	0.185
			116	0.375	0.22125	0.22125	0.22125	116	0.22125	0.375	0.22125	0.375	346	0.125	0.54	346	0.125	0.54	346	0.375	0.12	0.12	0.12	0.12	0.12	0.12	346	0.54	0.54	346	0.22125	0.375	0.375	0.375	0.375	0.375	0.375
			117	0.12	0.12	0.12	0.12	117	0.07375	0.07375	0.01255	0.185	349	0.22125	0.375	349	0.1475	0.2	349	0.25	0.12	0.12	0.12	0.12	0.12	0.12	349	0.16	0.5	349	0.25	0.25	0.25	0.25	0.25	0.25	0.25
			118	0.5	0.5	0.5	0.5	118	0.125	0.07375	0.125	0.25	352	0.54	0.54	352	0.01875	0.375	352	0.25	0.25	0.25	0.25	0.25	0.25	0.25	352	0.24	0.75	352	0.5	0.5	0.5	0.5	0.5	0.5	0.5
			119	0.2	0.2	0.2	0.2	119	0.16	0.5	0.1475	0.2	355	0.25	0.25	355	0.29	0.25	355	0.1475	0.25	0.25	0.25	0.25	0.25	0.25	355	0.165	0.5	355	0.2	0.2	0.2	0.2	0.2	0.2	0.2
			120	0.5	0.5	0.5	0.5	120	0.1475	0.25	0.1475	0.2	358	0.54	0.54	358	0.01255	0.185	358	0.375	0.22125	0.22125	0.22125	0.22125	0.22125	0.22125	358	0.54	0.54	358	0.375	0.12	0.12	0.12	0.12	0.12	0.12
			121	0.5	0.5	0.5	0.5	121	0.16	0.5	0.07375	0.07375	361	0.375	0.375	361	0.1475	0.2	361	0.375	0.12	0.12	0.12	0.12	0.12	0.12	361	0.25	0.2	361	0.125	0.54	0.54	0.54	0.54	0.54	0.54
			122	0.375	0.22125	0.22125	0.22125	122	0.295	0.5	0.5	0.5	364	0.22125	0.22125	364	0.375	0.22125	364	0.22125	0.22125	0.22125	0.22125	0.22125	0.22125	0.22125	364	0.125	0.125	364	0.375	0.22125	0.22125	0.22125	0.22125	0.22125	0.22125
			123	0.25	0.25	0.25	0.25	123	0.375	0.22125	0.75	0.75	367	0.125	0.07375	367	0.295	0.5	367	0.29	0.25	0.25	0.25	0.25	0.25	0.25	367	0.185	0.185	367	0.25	0.2	0.2	0.2	0.2	0.2	0.2
			124	0.07375	0.07375	0.07375	0.07375	124	0.5	0.185	0.1475	0.25	370	0.375	0.22125	370	0.2	0.2	370	0.375	0.12	0.12	0.12	0.12	0.12	0.12	370	1	1	370	0.25	0.25	0.25	0.25	0.25	0.25	0.25
			125	0.25	0.25	0.25	0.25	125	0.125	0.07375	0.75	0.75	373	0.375	0.375	373	0.22125	0.375	373	0.1475	0.25	0.25	0.25	0.25	0.25	0.25	373	0.375	0.375	373	0.5	0.5	0.5	0.5	0.5	0.5	0.5
			126	0.165	0.165	0.165	0.165	126	0.1475	0.25	0.125	0.5	376	0.125	0.165	376	0.22125	0.22125	376	0.07375	0.165	0.165	0.165	0.165	0.165	0.07375	376	0.54	0.54	376	0.22125	0.22125	0.22125	0.22125	0.22125	0.22125	0.22125
			127	0.22125	0.22125	0.22125	0.22125	127	0.07375	0.165	0.22125	0.22125	379	0.295	0.5	379	0.5	0.5	379	0.25	0.2	0.2	0.2	0.2	0.2	0.25	379	0.29	0.25	379	0.12	0.12	0.12	0.12	0.12	0.12	0.12
			128	0.375	0.375	0.375	0.375	128	0.5	0.5	0.1475	0.25	382	0.375	0.22125	382	0.22125	0.22125	382	0.165	0.54	0.54	0.54	0.54	0.54	0.165	382	0.125	0.185	382	0.1475	0.25	0.25	0.25	0.25	0.25	0.25
			129	0.16	0.5	0.5	0.5	129	0.1475	0.25	0.22125	0.375	385	0.25	0.25	385	0.1475	0.25	385	0.375	0.22125	0.22125	0.22125	0.22125	0.22125	0.375	385	0.1475	0.2	385	0.25	0.25	0.25	0.25	0.25	0.25	0.25
			130	0.165	0.165	0.165	0.165	130	0.22125	0.22125	0.1475	0.25	388	0.375	0.375	388	0.1475	0.25	388	0.125	0.125	0.125	0.125	0.125	0.125	0.125	388	0.16	0.5	388	0.125	0.165	0.165	0.165	0.165	0.165	0.165
			131	0.22125	0.22125	0.22125	0.22125	131	0.5	0.5	0.125	0.165	391	0.25	0.25	391	0.1475	0.2	391	0.165	0.125	0.125	0.125	0.125	0.125	0.165	391	0.165	0.54	391	0.5	0.5	0.5	0.5	0.5	0.5	0.5
			132	0.375	0.22125	0.22125	0.22125	132	0.25	0.125	0.07375	0.125	394	0.165	0.165	394	0.22125	0.22125	394	0.25	0.12	0.12	0.12	0.12	0.12	0.25	394	0.12	0.12	394	0.1475	0.25	0.25	0.25	0.25	0.25	0.25
			133	0.125	0.125	0.125	0.125	133	0.295	0.5	0.125	0.25	397	0.16	0.5	397	0.16	0.5	397	0.1475	0.25	0.25	0.25	0.25	0.25	0.1475	397	0.125	0.165	397	0.165	0.125	0.125	0.125	0.165	0.125	0.125
			134	0.5	0.5	0.5	0.5	134	0.125	0.125	0.1475	0.25	400	0.25	0.25	400	0.2	0.2	400	0.01255	0.185	0.185	0.185	0.185	0.185	0.01255	400	0.16	0.5	400	0.165	0.165	0.165	0.165	0.165	0.165	0.165
			135	0.165	0.125	0.125	0.125	135	0.24	0.75	0.375	0.22125	403	0.12	0.12	403	0.22125	0.22125	403	0.125	0.54	0.54	0.54	0.54	0.54	0.125	403	0.165	0.5	403	0.125	0.125	0.125	0.125	0.125	0.125	0.125
			136	0.625	0.2	0.2	0.2	136	0.54	0.54	0.1475	0.25	406	0.25	0.12	406	0.125	0.54	406	0.25	0.2	0.2	0.2	0.2	0.2	0.25	406	0.22125	0.22125	406	0.5	0.5	0.5	0.5	0.5	0.5	0.5
			137	0.25	0.25	0.25	0.25	137	0.1475	0.2	0.125	0.5	409	0.12	0.12	409	0.125	0.25	409	0.25	0.25	0.25	0.25	0.25	0.25	0.25	409	0.12	0.12	409	0.125	0.125	0.125	0.125	0.125	0.125	0.125
			138	0.07375	0.125	0.125	0.125	138	0.1475	0.125	0.125	0.185	412	0.22125	0.22125	412	0.25	0.25	412	0.16	0.5	0.5	0.5	0.5	0.5	0.16	412	0.125	0.125	412	0.185	0.185	0.185	0.185	0.185	0.185	0.185
			139	0.5	0.5	0.5	0.5	139	0.1475	0.125	0.1475	0.25	415	0.125	0.125	415	0.1475	0.25	415	0.25	0.25	0.25	0.25	0.25	0.25	0.25	415	0.25	0.25	415	0.5	0.5	0.5	0.5	0.5	0.5	0.5
			140	0.25	0.25	0.25	0.25	140	0.16	0.5	0.24	0.75	418	0.185	0.185	418	0.25	0.25	418	0.07375	0.165	0.165	0.165	0.165	0.165	0.07375	418	0.165	0.165	418	0.25	0.12	0.12	0.12	0.25	0.12	0.12
			141	0.125	0.07375	0.07375	0.07375	141	0.33	0.25	0.125	0.54	421	0.5	0.5	421	0.125	0.54	421	0.295	0.5	0.5	0.5	0.5	0.5	0.295	421	0.12	0.12	421	0.25	0.12	0.12	0.12	0.25	0.12	0.12
			142	0.375	0.22125	0.22125	0.22125	142	0.165	0.5	0.25	0.2	424	0.375	0.375	424	0.24	0.75	424	0.125	0.07375	0.07375	0.07375	0.07375	0.07375	0.125	424	0.1475	0.25	424	0.185	0.185	0.185	0.185	0.185	0.185	0.185
			143	0.25	0.12	0.12	0.12	143	0.25	0.25	0.1475	0.125	427	0.125	0.125	427	0.25	0.125	427	0.375	0.375	0.375	0.375	0.375	0.375	0.375	427	0.22125	0.22125	427	0.5	0.5	0.5	0.5	0.5	0.5	0.5
			144	0.22125	0.22125	0.22125	0.22125	144	0.75	0.75	0.5	0.5	430	0.185	0.185	430	0.07375	0.125	430	0.22125	0.22125	0.22125	0.22125	0.22125	0.22125	0.22125	430	0.5	0.5	430	0.25	0.25	0.25	0.25	0.25	0.25	0.25
			145	0.12	0.12	0.12	0.12	145	0.375	0.22125	0.75	0.75	433	0.5	0.5	433	0.5	0.5	433	0.5	0.5	0.5	0.5	0.5	0.5	0.5	433	0.165	0.5	433	0.125	0.07375	0.07375	0.07375	0.125	0.07375	0.07375
			146	0.33	0.25	0.25	0.25	146	0.5	0.5	0.1475	0.25	436	0.375	0.22125	436	0.125	0.165	436	0.75	0.75	0.75	0.75	0.75	0.75	0.75	436	0.33	0.25	436	0.25	0.25	0.25	0.25	0.25	0.25	0.25
			147	0.5	0.5	0.5	0.5	147	0.75	0.75	0.125	0.07375	439	0.25	0.2	439	0.07375	0.07375	439	0.295	0.5	0.5	0.5	0.5	0.5	0.295	439	0.125	0.125	439	0.1475	0.125	0.125	0.125	0.1475	0.125	0.125
			148	0.1475	0.125	0.125	0.125	148	0.5	0.5	0.22125	0.22125	442	0.125	0.185	442	0.12	0.12	442	0.24	0.75	0.75	0.75	0.75	0.75	0.24	442	0.165	0.185	442	0.25	0.12	0.12	0.12	0.25	0.12	0.12
			149	0.07375	0.07375	0.07375	0.07375	149	0.165	0.165	0.75	0.75	445	0.5	0.5	445	0.75	0.75	445	0.22125	0.375	0.375	0.375	0.375	0.375	0.22125	445	0.54	0.54	445	0.5	0.5	0.5	0.5	0.5	0.5	0.5
			150	0.125	0.125	0.125	0.125	150	0.22125	0.375	0.22125	0.22125	448	0.22125	0.22125	448	0.22125	0.22125	448	0.165	0.165	0.165	0.165	0.165	0.165	0.165	448	0.1475	0.25	448	0.5	0.5	0.5	0.5	0.5	0.5	0.5
			151	0.22125	0.375	0.375	0.375	151	0.22125	0.22125	0.16	0.5	451	0.125	0.165	451	0.22125	0.22125	451	0.07375	0.07375	0.07375	0.07375	0.07375	0.07375	0.07375	451	0.1475	0.125	451	0.125	0.25	0.25	0.25	0.125	0.25	0.25
			152	0.125	0.125	0.125	0.125	152	0.375	0.375	0.125	0.185	454	0.22125	0.22125	454	0.295	0.5	454	0.375	0.12	0.12	0.12	0.12	0.12	0.375	454	0.125	0.125	454	0.5	0.5	0.5	0.5	0.5	0.5	0.5
			153	0.1475	0.25	0.25	0.25	153	0.5	0.5	0.295	0.5	457	0.25	0.25	457	0.07375	0.07375	457	0.1475	0.25	0.25	0.25	0.25	0.25	0.1475	457	0.16	0.5	457	0.375	0.375	0.375	0.375	0.375	0.375	0.375
			154	0.16	0.5	0.5	0.5	154	0.1475	0.25	0.1475	0.125	460	0.125	0.165	460	0.22125	0.22125	460	0.07375	0.54	0.54	0.54	0.54	0.54	0.07375	460	0.375	0.12	460	0.375	0.12	0.12	0.12	0.375	0.12	0.12
			155	0.22125	0.375	0.375	0.375	155	0.125	0.54	0.22125	0.375	463	0.125	0.125	463	0.375	0.375	463	0.1475	0.2	0.2	0.2	0.2	0.2	0.1475	463	0.33	0.25	463	0.25	0.25	0.25	0.25	0.25	0.25	0.25
			156	0.54	0.54	0.54	0.54	156	1	1	0.1475	0.25	466	0.125	0.165	466	0.375	0.12	466	0.22125	0.375	0.375	0.375	0.375	0.375	0.375	466	0.1475	0.12	466	0.25	0.2	0.2	0.2	0.25	0.2	0.2
			157	0.16	0.5	0.5	0.5	157	0.22125	0.375	0.1475	0.25	469	0.375	0.375	469	0.25	0.25	469	0.5	0.5	0.5	0.5	0.5	0.5	0.5	469	0.16	0.5	469	0.07375	0.07375	0.07375	0.07375	0.07375	0.07375	0.07375
			158	0.125	0.185	0.185	0.185	158	0.5	0.5	0.125	0.25	472	0.125	0.125	472	0.1475	0.2	472	0.5	0.185	0.185	0.185	0.185	0.185	0.185	472	0.5	0.5	472	0.375	0.375	0.375	0.375	0.375	0.375	0.375
			159	0.125	0.185	0.185	0.185	159	0.75	0.75	0.22125	0.375	475	0.22125	0.375	475	0.25	0.2	475	0.16	0.5	0.5	0.5	0.5	0.5	0.5	475	0.295	0.5	475	0.25	0.25	0.25	0.25	0.25	0.25	0.25
			160	0.5	0.5	0.5	0.5	160	0.24	0.75	0.75	0.75	478	0.54	0.54	478	0.5	0.5	478	0.33	0.25	0.25	0.25	0.25	0.25	0.25	478	0.24	0.75	478	0.185	0.185	0.185	0.185	0.185	0.185	0.185
			161	0.1475	0.125	0.125	0.125	161	0.295	0.5	0.75	0.75	481	0.2	0.2	481	0.185	0.185	481	0.16	0.5	0.5	0.5	0.5	0.5	0.5	481	0.165	0.165	481	0.375	0.375	0.375	0.375	0.375	0.375	0.375
			162	0.125	0.125	0.125	0.125	162	0.1475	0.125	0.22125	0.375	484	0.54	0.54	484	0.375	0.375	484	0.375	0.375	0.375	0.375	0.375	0.375	0.375	484	0.12	0.12	484	0.01255	0.185	0.185	0.185	0.01255	0.185	0.185
			163	0.07375	0.07375	0.07375	0.07375	163	0.1475	0.125	0.5	0.5	487	0.16	0.5	487	0.5	0.5	487	0.25	0.25	0.25	0.25	0.25	0.25	0.25	487	0.22125	0.375	487	0.5	0.5	0.5	0.5	0.5	0.5	0.5
			164	0.125	0.125	0.125	0.125	164	0.75	0.75	0.75	0.75	490	0.185	0.185	490	0.185	0.185	490	0.5	0.5	0.5	0.5	0.5	0.5	0.5	490	0.125	0.07375	490	0.1475	0.1475	0.1475	0.1475	0.1475	0.1475	0.1475
			165	0.07375	0.07375	0.07375	0.07375	165	0.12	0.2	0.2	0.2	493	0.25	0.12	493	0.01875	0.375	493	0.1475	0.1475	0.1475	0.1475	0.1475	0.1475	0.1475	493	0.25	0.25	493	0.125	0.125	0.125	0.125	0.125	0.125	0.125
			166	0.125	0.125	0.125	0.125	166	0.125	0.5	0.75	0.75	496	0.165	0.125	496	0.5	0.5	496	0.125	0.125	0.125	0.125	0.125	0.125	0.125	496	0.16	0.5	496	0.07375	0.07375	0.07375	0.07375	0.07375	0.07375	0.07375
			167	0.07375	0.07375	0.07375	0.07375	167	0.125	0.5	0.25	0.25	499	0.165	0.165	499	0.1475	0.1475	499	0.07375	0.07375	0.07375	0.07375	0.07375	0.07375	0.07375	499	0.1475	0.2	499	0.125	0.125	0.125	0.125	0.125	0.125	0.125
			168	0.183408	0.183408	0.183408	0.183408	168	0.1475	0.25	0.125	0.165	502	0.16	0.5	502	0.125	0.125	502	0.125	0.125	0.125	0.125	0.125	0.125	0.125	502	0.125	0.125	502	0.07375	0.07375	0.07375	0.07375	0.07375	0.07375	0.07375
			169	0.183408	0.183408	0.183408	0.183408	169	0.5	0.5	0.5	0.5	505	0.12	0.12	505	0.07375	0.07375	505	0.07375	0.07375	0.07375	0.07375	0.07375	0.07375	0.07375	505	0.22125	0.22125	505	0.125	0.125	0.125	0.125	0.125	0.125	0.125
								170	0.1475	0.1475	0.1475	0.1475	508	0.185	0.185	508	0.125	0.125	508	0.125	0.125	0.125	0.125	0.125	0.125	0.125	508	0.24	0.75	508	0.07375	0.07375	0.07375	0.07375	0.07375	0.07375	0.07375
				0.236501				171	0.125	0.125	0.125	0.125	511	0.125	0.125	511	0.07375	0.07375	511	0.07375	0.07375	0.07375	0.07375	0.07375	0.07375	0.07375	511	0.295	0.5	511	0.183408	0.183408	0.183408	0.183408	0.183408	0.183408	0.183408
								172	0.07375	0.07375	0.07375	0.07375	514	0.25	0.25	514	0.125	0.125	514	0.183408	0.183408	0.183408	0.183408	0.183408	0.183408	0.183408	514	0.5	0.5	514	0.183408	0.183408	0.183408	0.183408	0.183408	0.183408	0.183408
								173	0.125	0.125	0.125	0.125	517	0.5	0.5	517	0.07375	0.07375	517	0.183408	0.183408	0.183408	0.183408	0.183408	0.183408	0.183408	517	0.1475	0.1475
								174	0.07375	0.07375	0.07375	0.07375	520	0.1475	0.1475	520	0.183408	0.183408									520	0.125	0.125
								175	0.125	0.125	0.125	0.125	523	0.125	0.125	523	0.183408	0.183408									523	0.07375	0.07375
								176	0.07375	0.07375	0.07375	0.07375	526	0.07375	0.07375												526	0.125	0.125
								177	0.183408	0.183408	0.183408	0.183408	529	0.125	0.125												529	0.07375	0.07375
								178	0.183408	0.183408	0.183408	0.183408	532	0.07375	0.07375												532	0.125	0.125
													535	0.125	0.125												535	0.07375	0.07375
													538	0.07375	0.07375												538	0.183408	0.183408
													541	0.183408	0.183408												541	0.183408	0.183408
													544	0.183408	0.183408
			Codon #	E coli original	E.coli modifed	E.coli first 15	E.coli second 15	Codon #	Bacillus subtilis original	Bacillus subtilis modified	Lactococcus lactis original	Lactococcus_lactis modified	Codon #	Methylococcus capsulatus original	Methylococcus capsulatus modified	Codon #	Leuconostoc mesenteroides original	Leuconostoc mesenteroides DHFR modified	Codon #	Listeria grayi DHFR original	Listeria grayi DHFR modified	L.grayi 15.1	L.grayi 15.2	L.grayi First 30	L.grayi mid 30	L.grayi end 30	Codon #	Pseudomonas putida original	Pseudomonas putida DHFR modified	Codon #	Neisseria sicca DHFR original	Neisseria sicca DHFR modified	N.sicca First 30	N.sicca mid 30	N.sicca end 30	N.sicca 15.1	N.sicca 15.2
		Geomean		0.237222	0.256835	0.254259	0.256732	62.7289	0.221968	0.282902	0.20679	0.306635	183.295	0.235463	GEOMEAN(P2:P168)	183.295	0.210996	0.283718	183.295	0.239162	0.280798	0.277398	0.276074	0.272731	0.279404	0.263671	183.295	0.228056	0.289148	183.295	0.232479	0.253904	0.247661	0.251347	0.255661	0.255721	0.245902
			E coli original	Bacillus subtilis original	Lactococcus lactis original	Methylococcus capsulatus original	Leuconostoc mesenteroides original	Listeria grayi DHFR original	Pseudomonas putida original	Neisseria sicca DHFR original
			0.237222	0.221968	0.20679	0.235463	0.210996	0.239162	0.228056	0.232479

## Sheet: Everyone by E.coli CAI
codons	codon_weights		Plos one	AATTTTTTTTATCGGGAAATCTCAT	All the coding sequence by e.coli CAI
AAA	0.0338235			Codon #	E coli original	E.coli modifed	E.coli first 15	E.coli second 15	Codon #	Bacillus subtilis original	Bacillus subtilis modified	Lactococcus lactis original	Lactococcus_lactis modified	Codon #	Methylococcus capsulatus original	Methylococcus capsulatus modified	Codon #	Leuconostoc mesenteroides original	Leuconostoc mesenteroides DHFR modified	Codon #	Listeria grayi DHFR original	Listeria grayi DHFR modified	L.grayi 15.1	L.grayi 15.2	L.grayi First 30	L.grayi mid 30	L.grayi end 30	Codon #	Pseudomonas putida original	Pseudomonas putida DHFR modified	Codon #	Neisseria sicca DHFR original	Neisseria sicca DHFR modified	N.sicca First 30	N.sicca mid 30	N.sicca end 30	N.sicca 15.1	N.sicca 15.2
AAC	0.0216452			1	0.0251875	0.0251875	0.0251875	0.0251875	1	0.0251875	0.0251875	0.0251875	0.0251875	1	0.0251875	0.0251875	1	0.0251875	0.0251875	1	0.0251875	0.0251875	0.0251875	0.0251875	0.0251875	0.0251875	0.0251875	1	0.0251875	0.0251875	1	0.0251875	0.0251875	0.0251875	0.0251875	0.0251875	0.0251875	0.0251875
AAG	0.0102387			2	0.0254855	0.0254855	0.0254855	0.0254855	2	0.0307321	0.0254855	0.0040941	0.0254855	4	0.023688	0.023688	4	0.023688	0.023688	4	0.0254855	0.0254855	0.0254855	0.0254855	0.0254855	0.0254855	0.0254855	4	0.0174074	0.0216452	4	0.0236827	0.0236827	0.0236827	0.0236827	0.0236827	0.0236827	0.0236827
AAT	0.0174074			3	0.00865669	0.0161487	0.00865669	0.0161487	3	0.00700132	0.0161487	0.0307321	0.0254855	7	0.00104168	0.0223895	7	0.0338235	0.0338235	7	0.0174074	0.0216452	0.0174074	0.0216452	0.0174074	0.0216452	0.0216452	7	0.00686146	0.023688	7	0.0338235	0.0338235	0.0338235	0.0338235	0.0338235	0.0338235	0.0338235
ACA	0.00686146			4	0.0538225	0.0538225	0.0538225	0.0538225	4	0.016689	0.016689	0.00781448	0.0300993	10	0.0236827	0.0236827	10	0.0307321	0.0254855	10	0.0137069	0.0538225	0.0137069	0.0538225	0.0137069	0.0538225	0.0538225	10	0.00700132	0.0161487	10	0.0254855	0.0254855	0.0254855	0.0254855	0.0254855	0.0254855	0.0254855
ACC	0.023688			5	0.0307321	0.0254855	0.0307321	0.0254855	5	0.0307321	0.0254855	0.0040941	0.0254855	13	0.0236827	0.0236827	13	0.0338235	0.0338235	13	0.0307321	0.0254855	0.0307321	0.0254855	0.0307321	0.0254855	0.0254855	13	0.0112383	0.0538225	13	0.023688	0.023688	0.023688	0.023688	0.023688	0.023688	0.023688
ACG	0.0145086			6	0.0343256	0.0343256	0.0343256	0.0343256	6	0.0224178	0.016689	0.0153363	0.0153363	16	0.0192714	0.0322102	16	0.0251875	0.0251875	16	0.0153363	0.0153363	0.0153363	0.0153363	0.0153363	0.0153363	0.0153363	16	0.00545753	0.0236827	16	0.0538225	0.0538225	0.0538225	0.0538225	0.0538225	0.0538225	0.0538225
ACT	0.00885081			7	0.0343256	0.0343256	0.0343256	0.0343256	7	0.0343256	0.0343256	0.0202886	0.0343256	19	0.0254855	0.0254855	19	0.010954	0.0263637	19	0.0259112	0.0343256	0.0259112	0.0343256	0.0259112	0.0343256	0.0343256	19	0.0112383	0.0538225	19	0.0307321	0.0254855	0.0307321	0.0254855	0.0254855	0.0307321	0.0254855
AGA	0.00190834			8	0.0138299	0.0538225	0.0138299	0.0538225	8	0.0251875	0.0251875	0.0399949	0.0399949	22	0.0086521	0.0161487	22	0.0153363	0.0153363	22	0.0154478	0.0154478	0.0154478	0.0154478	0.0154478	0.0154478	0.0154478	22	0.0161487	0.0161487	22	0.0259112	0.0343256	0.0259112	0.0343256	0.0343256	0.0259112	0.0343256
AGC	0.0161487			9	0.0343256	0.0343256	0.0343256	0.0343256	9	0.0322102	0.0322102	0.0322102	0.0322102	25	0.0112383	0.0538225	25	0.0152896	0.0343256	25	0.0322102	0.0322102	0.0322102	0.0322102	0.0322102	0.0322102	0.0322102	25	0.0538225	0.0538225	25	0.0259112	0.0343256	0.0259112	0.0343256	0.0343256	0.0259112	0.0343256
AGG	0.00104168			10	0.010954	0.0263637	0.010954	0.0263637	10	0.0259112	0.0343256	0.0399949	0.0399949	28	0.0254855	0.0254855	28	0.0399949	0.0399949	28	0.0343256	0.0343256	0.0343256	0.0343256	0.0343256	0.0343256	0.0343256	28	0.0254855	0.0254855	28	0.00648468	0.00648468	0.00648468	0.00648468	0.00648468	0.00648468	0.00648468
AGT	0.00865669			11	0.0322102	0.0322102	0.0322102	0.0322102	11	0.0216452	0.0216452	0.0202886	0.0343256	31	0.0154677	0.0263637	31	0.0322102	0.0322102	31	0.0174074	0.0216452	0.0174074	0.0216452	0.0174074	0.0216452	0.0216452	31	0.0343256	0.0343256	31	0.0343256	0.0343256	0.0343256	0.0343256	0.0343256	0.0343256	0.0343256
ATA	0.0040941			12	0.0223895	0.0223895	0.0223895	0.0223895	12	0.00104168	0.0223895	0.0249697	0.0300993	34	0.0343256	0.0343256	34	0.0212867	0.0223895	34	0.0300993	0.0300993	0.0300993	0.0300993	0.0300993	0.0300993	0.0300993	34	0.0152896	0.0343256	34	0.00545753	0.0236827	0.00545753	0.0236827	0.0236827	0.00545753	0.0236827
ATC	0.0254855			13	0.0183787	0.0263637	0.0183787	0.0263637	13	0.0110091	0.0538225	0.0110091	0.0538225	37	0.0251875	0.0251875	37	0.0154478	0.0154478	37	0.0216452	0.0216452	0.0216452	0.0216452	0.0216452	0.0216452	0.0216452	37	0.0160997	0.012293	37	0.0192714	0.0322102	0.0192714	0.0322102	0.0322102	0.0192714	0.0322102
ATG	0.0251875			14	0.0254855	0.0254855	0.0254855	0.0254855	14	0.0254855	0.0254855	0.0254855	0.0254855	40	0.0343256	0.0343256	40	0.0129564	0.0129564	40	0.0254855	0.0254855	0.0254855	0.0254855	0.0254855	0.0254855	0.0254855	40	0.0259112	0.0343256	40	0.0223895	0.0223895	0.0223895	0.0223895	0.0223895	0.0223895	0.0223895
ATT	0.0307321			15	0.0300993	0.0300993	0.0300993	0.0300993	15	0.0300993	0.0300993	0.0249697	0.0300993	43	0.00534289	0.0223895	43	0.0202886	0.0343256	43	0.0300993	0.0300993	0.0300993	0.0300993	0.0300993	0.0300993	0.0300993	43	0.0179355	0.0399949	43	0.00648468	0.00648468	0.00648468	0.00648468	0.00648468	0.00648468	0.00648468
CAA	0.0154478			16	0.0251875	0.0251875	0.0251875	0.0251875	16	0.0338235	0.0338235	0.0399949	0.0399949	46	0.0216452	0.0216452	46	0.0307321	0.0254855	46	0.0338235	0.0338235	0.0338235	0.0338235	0.0338235	0.0338235	0.0338235	46	0.0216452	0.0216452	46	0.0040941	0.0254855	0.0040941	0.0254855	0.0254855	0.0254855	0.0040941
CAC	0.0098023			17	0.0399949	0.0399949	0.0399949	0.0399949	17	0.0192714	0.0322102	0.0152896	0.0343256	49	0.0223895	0.0223895	49	0.00781448	0.0300993	49	0.0192714	0.0322102	0.0322102	0.0192714	0.0192714	0.0322102	0.0322102	49	0.0223895	0.0223895	49	0.0300993	0.0300993	0.0300993	0.0300993	0.0300993	0.0300993	0.0300993
CAG	0.0291585			18	0.0216452	0.0216452	0.0216452	0.0216452	18	0.0174074	0.0216452	0.0322102	0.0322102	52	0.0154677	0.0263637	52	0.0338235	0.0338235	52	0.0216452	0.0216452	0.0216452	0.0216452	0.0216452	0.0216452	0.0216452	52	0.0263637	0.0263637	52	0.0254855	0.0254855	0.0254855	0.0254855	0.0254855	0.0254855	0.0254855
CAT	0.0129564			19	0.0259112	0.0343256	0.0343256	0.0259112	19	0.0322102	0.0322102	0.0338235	0.0338235	55	0.0254855	0.0254855	55	0.0322102	0.0322102	55	0.0154478	0.0154478	0.0154478	0.0154478	0.0154478	0.0154478	0.0154478	55	0.0254855	0.0254855	55	0.0216452	0.0216452	0.0216452	0.0216452	0.0216452	0.0216452	0.0216452
CCA	0.00845493			20	0.0251875	0.0251875	0.0251875	0.0251875	20	0.0137069	0.0538225	0.0251875	0.0251875	58	0.0300993	0.0300993	58	0.0249697	0.0300993	58	0.0251875	0.0251875	0.0251875	0.0251875	0.0251875	0.0251875	0.0251875	58	0.0300993	0.0300993	58	0.0216452	0.0216452	0.0216452	0.0216452	0.0216452	0.0216452	0.0216452
CCC	0.00545753			21	0.0236827	0.0236827	0.0236827	0.0236827	21	0.0236827	0.0236827	0.00697839	0.0236827	61	0.0259112	0.0343256	61	0.0249697	0.0300993	61	0.00697839	0.0236827	0.0236827	0.00697839	0.00697839	0.0236827	0.0236827	61	0.0254855	0.0254855	61	0.023688	0.023688	0.023688	0.023688	0.023688	0.023688	0.023688
CCG	0.0236827			22	0.0153363	0.0153363	0.0153363	0.0153363	22	0.0153363	0.0153363	0.0153363	0.0153363	64	0.0192714	0.0322102	64	0.0040941	0.0254855	64	0.0153363	0.0153363	0.0153363	0.0153363	0.0153363	0.0153363	0.0153363	64	0.0192714	0.0322102	64	0.0251875	0.0251875	0.0251875	0.0251875	0.0251875	0.0251875	0.0251875
CCT	0.00697839			23	0.0216452	0.0216452	0.0216452	0.0216452	23	0.0129564	0.0129564	0.00839684	0.0161487	67	0.0216452	0.0216452	67	0.00697839	0.0236827	67	0.00346206	0.0223895	0.0223895	0.00346206	0.00346206	0.0223895	0.0223895	67	0.0216452	0.0216452	67	0.00697839	0.0236827	0.00697839	0.0236827	0.0236827	0.0236827	0.00697839
CGA	0.00346206			24	0.0538225	0.0538225	0.0538225	0.0538225	24	0.0137069	0.0538225	0.0138299	0.0538225	70	0.0259112	0.0343256	70	0.0153363	0.0153363	70	0.0538225	0.0538225	0.0538225	0.0538225	0.0538225	0.0538225	0.0538225	70	0.0086521	0.0161487	70	0.0153363	0.0153363	0.0153363	0.0153363	0.0153363	0.0153363	0.0153363
CGC	0.0223895			25	0.00697839	0.0236827	0.0236827	0.00697839	25	0.00545753	0.0236827	0.00697839	0.0236827	73	0.0251875	0.0251875	73	0.0129564	0.0098023	73	0.00845493	0.0236827	0.0236827	0.00845493	0.00845493	0.0236827	0.0236827	73	0.0251875	0.0251875	73	0.0098023	0.0129564	0.0098023	0.0129564	0.0129564	0.0129564	0.0098023
CGG	0.00534289			26	0.0259112	0.0343256	0.0343256	0.0259112	26	0.0174074	0.0216452	0.0152896	0.0343256	76	0.00545753	0.0236827	76	0.0251875	0.0251875	76	0.0152896	0.0343256	0.0343256	0.0152896	0.0152896	0.0343256	0.0343256	76	0.00545753	0.0236827	76	0.0137069	0.0538225	0.0137069	0.0538225	0.0538225	0.0538225	0.0137069
CGT	0.0212867			27	0.0322102	0.0322102	0.0322102	0.0322102	27	0.0322102	0.0322102	0.0399949	0.0399949	79	0.0153363	0.0153363	79	0.00697839	0.0236827	79	0.0322102	0.0322102	0.0322102	0.0322102	0.0322102	0.0322102	0.0322102	79	0.0153363	0.0153363	79	0.00545753	0.0236827	0.00545753	0.0236827	0.0236827	0.0236827	0.00545753
CTA	0.00388164			28	0.0112383	0.0538225	0.0538225	0.0112383	28	0.0110091	0.0538225	0.0154478	0.0154478	82	0.0129564	0.0129564	82	0.0322102	0.0322102	82	0.0538225	0.0538225	0.0538225	0.0538225	0.0538225	0.0538225	0.0538225	82	0.0129564	0.0129564	82	0.0179355	0.0399949	0.0179355	0.0399949	0.0399949	0.0399949	0.0179355
CTC	0.0112383			29	0.0259112	0.0343256	0.0343256	0.0259112	29	0.0202886	0.0343256	0.0154478	0.0154478	85	0.0538225	0.0538225	85	0.0322102	0.0322102	85	0.0152896	0.0343256	0.0343256	0.0152896	0.0152896	0.0343256	0.0343256	85	0.0137069	0.0538225	85	0.0192714	0.0322102	0.0192714	0.0322102	0.0322102	0.0322102	0.0192714
CTG	0.0538225			30	0.0153363	0.0153363	0.0153363	0.0153363	30	0.012293	0.012293	0.0129564	0.0129564	88	0.0086521	0.0161487	88	0.0112383	0.0538225	88	0.012293	0.012293	0.012293	0.012293	0.012293	0.012293	0.012293	88	0.0236827	0.0236827	88	0.016689	0.016689	0.016689	0.016689	0.016689	0.016689	0.016689
CTT	0.0110091			31	0.0224178	0.016689	0.016689	0.016689	31	0.0224178	0.016689	0.0224178	0.016689	91	0.0259112	0.0343256	91	0.0338235	0.0338235	91	0.0224178	0.016689	0.016689	0.016689	0.016689	0.016689	0.016689	91	0.0110557	0.0300993	91	0.0202886	0.0343256	0.0343256	0.0343256	0.0343256	0.0343256	0.0343256
GAA	0.0399949			32	0.0338235	0.0338235	0.0338235	0.0338235	32	0.0102387	0.0338235	0.0338235	0.0338235	94	0.0322102	0.0322102	94	0.0538225	0.0538225	94	0.0338235	0.0338235	0.0338235	0.0338235	0.0338235	0.0338235	0.0338235	94	0.0192714	0.0322102	94	0.0224178	0.016689	0.016689	0.016689	0.016689	0.016689	0.016689
GAC	0.0192714			33	0.0223895	0.0223895	0.0223895	0.0223895	33	0.0338235	0.0338235	0.0399949	0.0399949	97	0.0112383	0.0538225	97	0.0224178	0.016689	97	0.0338235	0.0338235	0.0338235	0.0338235	0.0338235	0.0338235	0.0338235	97	0.016689	0.016689	97	0.016689	0.016689	0.016689	0.016689	0.016689	0.016689	0.016689
GAG	0.0179355			34	0.0216452	0.0216452	0.0216452	0.0216452	34	0.0040941	0.0254855	0.00686146	0.023688	100	0.0102387	0.0338235	100	0.00190834	0.0223895	100	0.0154478	0.0154478	0.0154478	0.0154478	0.0154478	0.0154478	0.0154478	100	0.0102387	0.0338235	100	0.0338235	0.0338235	0.0338235	0.0338235	0.0338235	0.0338235	0.0338235
GAT	0.0322102			35	0.00885081	0.023688	0.023688	0.023688	35	0.00686146	0.023688	0.023688	0.023688	103	0.00534289	0.0223895	103	0.0322102	0.0322102	103	0.0145086	0.023688	0.023688	0.023688	0.023688	0.023688	0.023688	103	0.012293	0.012293	103	0.0086521	0.0161487	0.0161487	0.0161487	0.0161487	0.0161487	0.0161487
GCA	0.0202886			36	0.0138299	0.0538225	0.0538225	0.0538225	36	0.00898455	0.0161487	0.0251875	0.0251875	106	0.016689	0.016689	106	0.0399949	0.0399949	106	0.023688	0.023688	0.023688	0.023688	0.023688	0.023688	0.023688	106	0.016689	0.016689	106	0.0160997	0.012293	0.012293	0.012293	0.012293	0.012293	0.012293
GCC	0.0259112			37	0.0174074	0.0216452	0.0216452	0.0216452	37	0.0300993	0.0300993	0.0174074	0.0216452	109	0.0223895	0.0223895	109	0.00686146	0.023688	109	0.0300993	0.0300993	0.0300993	0.0300993	0.0300993	0.0300993	0.0300993	109	0.0102387	0.0338235	109	0.023688	0.023688	0.023688	0.023688	0.023688	0.023688	0.023688
GCG	0.0343256			38	0.0338235	0.0338235	0.0338235	0.0338235	38	0.0129564	0.0129564	0.0154478	0.0154478	112	0.0259112	0.0343256	112	0.0154677	0.0263637	112	0.0102387	0.0338235	0.0338235	0.0338235	0.0338235	0.0338235	0.0338235	112	0.0259112	0.0343256	112	0.0112383	0.0538225	0.0538225	0.0538225	0.0538225	0.0538225	0.0538225
GCT	0.0152896			39	0.00545753	0.0236827	0.0236827	0.0236827	39	0.00700132	0.0161487	0.0263637	0.0263637	115	0.0538225	0.0538225	115	0.0174074	0.0216452	115	0.0145086	0.023688	0.023688	0.023688	0.023688	0.023688	0.023688	115	0.023688	0.023688	115	0.0192714	0.0322102	0.0322102	0.0322102	0.0322102	0.0322102	0.0322102
GGA	0.00781448			40	0.0263637	0.0263637	0.0263637	0.0263637	40	0.0254855	0.0254855	0.0307321	0.0254855	118	0.023688	0.023688	118	0.023688	0.023688	118	0.0254855	0.0254855	0.0254855	0.0254855	0.0254855	0.0254855	0.0254855	118	0.023688	0.023688	118	0.0338235	0.0338235	0.0338235	0.0338235	0.0338235	0.0338235	0.0338235
GGC	0.0300993			41	0.0307321	0.0254855	0.0254855	0.0254855	41	0.0307321	0.0254855	0.0137069	0.0538225	121	0.0538225	0.0538225	121	0.00388164	0.0538225	121	0.0263637	0.0263637	0.0263637	0.0263637	0.0263637	0.0263637	0.0263637	121	0.0538225	0.0538225	121	0.00545753	0.0236827	0.0236827	0.0236827	0.0236827	0.0236827	0.0236827
GGG	0.0110557			42	0.0251875	0.0251875	0.0251875	0.0251875	42	0.0251875	0.0251875	0.0251875	0.0251875	124	0.0110557	0.0300993	124	0.0251875	0.0251875	124	0.0251875	0.0251875	0.0251875	0.0251875	0.0251875	0.0251875	0.0251875	124	0.0300993	0.0300993	124	0.0154677	0.0263637	0.0263637	0.0263637	0.0263637	0.0263637	0.0263637
GGT	0.0249697			43	0.0300993	0.0300993	0.0300993	0.0300993	43	0.0300993	0.0300993	0.00781448	0.0300993	127	0.0338235	0.0338235	127	0.0307321	0.0254855	127	0.0249697	0.0300993	0.0300993	0.0300993	0.0300993	0.0300993	0.0300993	127	0.0102387	0.0338235	127	0.0263637	0.0263637	0.0263637	0.0263637	0.0263637	0.0263637	0.0263637
GTA	0.010954			44	0.0223895	0.0223895	0.0223895	0.0223895	44	0.00534289	0.0223895	0.00346206	0.0223895	130	0.0236827	0.0236827	130	0.0251875	0.0251875	130	0.00190834	0.0223895	0.0223895	0.0223895	0.0223895	0.0223895	0.0223895	130	0.0236827	0.0236827	130	0.0251875	0.0251875	0.0251875	0.0251875	0.0251875	0.0251875	0.0251875
GTC	0.0154677			45	0.0129564	0.0129564	0.0129564	0.0129564	45	0.0338235	0.0338235	0.0338235	0.0338235	133	0.0263637	0.0263637	133	0.0110557	0.0300993	133	0.0338235	0.0338235	0.0338235	0.0338235	0.0338235	0.0338235	0.0338235	133	0.0254855	0.0254855	133	0.0110557	0.0300993	0.0300993	0.0300993	0.0300993	0.0300993	0.0300993
GTG	0.0263637			46	0.023688	0.023688	0.023688	0.023688	46	0.00686146	0.023688	0.0145086	0.023688	136	0.0112383	0.0538225	136	0.0223895	0.0223895	136	0.00686146	0.023688	0.023688	0.023688	0.023688	0.023688	0.023688	136	0.0254855	0.0254855	136	0.00346206	0.0223895	0.0223895	0.0223895	0.0223895	0.0223895	0.0223895
GTT	0.0183787			47	0.0153363	0.0153363	0.0153363	0.0153363	47	0.0224178	0.016689	0.0224178	0.016689	139	0.0251875	0.0251875	139	0.00845493	0.0236827	139	0.0160997	0.012293	0.012293	0.012293	0.012293	0.012293	0.012293	139	0.0251875	0.0251875	139	0.0338235	0.0338235	0.0338235	0.0338235	0.0338235	0.0338235	0.0338235
TAA	NaN			48	0.0399949	0.0399949	0.0399949	0.0399949	48	0.0399949	0.0399949	0.0399949	0.0399949	142	0.0300993	0.0300993	142	0.0145086	0.023688	142	0.0192714	0.0322102	0.0322102	0.0322102	0.0322102	0.0322102	0.0322102	142	0.0110557	0.0300993	142	0.00885081	0.023688	0.023688	0.023688	0.023688	0.023688	0.023688
TAC	0.012293			49	0.0086521	0.0161487	0.0161487	0.0161487	49	0.00898455	0.0161487	0.00781448	0.0300993	145	0.0223895	0.0223895	145	0.0153363	0.0153363	145	0.00898455	0.0161487	0.0161487	0.0161487	0.0161487	0.0161487	0.0161487	145	0.0223895	0.0223895	145	0.0153363	0.0153363	0.0153363	0.0153363	0.0153363	0.0153363	0.0153363
TAG	NaN			50	0.0254855	0.0254855	0.0254855	0.0254855	50	0.0254855	0.0254855	0.0251875	0.0251875	148	0.0102387	0.0338235	148	0.0110091	0.0538225	148	0.0110091	0.0538225	0.0538225	0.0538225	0.0538225	0.0538225	0.0538225	148	0.0102387	0.0338235	148	0.0399949	0.0399949	0.0399949	0.0399949	0.0399949	0.0399949	0.0399949
TAT	0.0160997			51	0.0249697	0.0300993	0.0300993	0.0300993	51	0.00781448	0.0300993	0.0174074	0.0216452	151	0.023688	0.023688	151	0.0161487	0.0161487	151	0.00781448	0.0300993	0.0300993	0.0300993	0.0300993	0.0300993	0.0300993	151	0.023688	0.023688	151	0.0086521	0.0161487	0.0161487	0.0161487	0.0161487	0.0161487	0.0161487
TCA	0.00700132			52	0.0212867	0.0223895	0.0223895	0.0223895	52	0.0212867	0.0223895	0.0338235	0.0338235	154	0.0098023	0.0129564	154	0.0307321	0.0254855	154	0.0338235	0.0338235	0.0338235	0.0338235	0.0338235	0.0338235	0.0338235	154	0.0153363	0.0153363	154	0.00388164	0.0538225	0.0538225	0.0538225	0.0538225	0.0538225	0.0538225
TCC	0.0086521			53	0.0236827	0.0236827	0.0236827	0.0236827	53	0.0236827	0.0236827	0.0212867	0.0223895	157	0.0399949	0.0399949	157	0.0110557	0.0300993	157	0.0202886	0.0343256	0.0343256	0.0343256	0.0343256	0.0343256	0.0343256	157	0.0192714	0.0322102	157	0.00545753	0.0236827	0.0236827	0.0236827	0.0236827	0.0236827	0.0236827
TCG	0.00898455			54	0.0137069	0.0538225	0.0538225	0.0538225	54	0.0110091	0.0538225	0.010954	0.0263637	160	0.0086521	0.0161487	160	0.00534289	0.0223895	160	0.0538225	0.0538225	0.0538225	0.0538225	0.0538225	0.0538225	0.0538225	160	0.00898455	0.0161487	160	0.0223895	0.0223895	0.0223895	0.0223895	0.0223895	0.0223895	0.0223895
TCT	0.00839684			55	0.00845493	0.0236827	0.0236827	0.0236827	55	0.00845493	0.0236827	0.0137069	0.0538225	163	0.0254855	0.0254855	163	0.00845493	0.0236827	163	0.00845493	0.0236827	0.0236827	0.0236827	0.0236827	0.0236827	0.0236827	163	0.0538225	0.0538225	163	0.0102387	0.0338235	0.0338235	0.0338235	0.0338235	0.0338235	0.0338235
TGA	2.29276e-06			56	0.00781448	0.0300993	0.0300993	0.0300993	56	0.0174074	0.0216452	0.00845493	0.0236827	166	0.0300993	0.0300993	166	0.0137069	0.0538225	166	0.0216452	0.0216452	0.0216452	0.0216452	0.0216452	0.0216452	0.0216452	166	0.0110557	0.0300993	166	0.0236827	0.0236827	0.0236827	0.0236827	0.0236827	0.0236827	0.0236827
TGC	0.00648468			57	0.0223895	0.0223895	0.0223895	0.0223895	57	0.00534289	0.0223895	0.0110557	0.0300993	169	0.0223895	0.0223895	169	0.00697839	0.0236827	169	0.00534289	0.0223895	0.0223895	0.0223895	0.0223895	0.0223895	0.0223895	169	0.00534289	0.0223895	169	0.0538225	0.0538225	0.0538225	0.0538225	0.0538225	0.0538225	0.0538225
TGG	0.0153363			58	0.0338235	0.0338235	0.0338235	0.0338235	58	0.0338235	0.0338235	0.00190834	0.0223895	172	0.010954	0.0263637	172	0.0338235	0.0338235	172	0.0399949	0.0399949	0.0399949	0.0399949	0.0399949	0.0399949	0.0399949	172	0.0236827	0.0236827	172	0.00545753	0.0236827	0.0236827	0.0236827	0.0236827	0.0236827	0.0236827
TGT	0.00512584			59	0.0174074	0.0216452	0.0216452	0.0216452	59	0.0174074	0.0216452	0.0040941	0.0254855	175	0.0137069	0.0538225	175	0.00346206	0.0223895	175	0.0174074	0.0216452	0.0216452	0.0216452	0.0216452	0.0216452	0.0216452	175	0.0538225	0.0538225	175	0.0300993	0.0300993	0.0300993	0.0300993	0.0300993	0.0300993	0.0300993
TTA	0.0138299			60	0.0307321	0.0254855	0.0254855	0.0254855	60	0.0307321	0.0254855	0.00865669	0.0161487	178	0.00697839	0.0236827	178	0.00686146	0.023688	178	0.0254855	0.0254855	0.0254855	0.0254855	0.0254855	0.0254855	0.0254855	178	0.00697839	0.0236827	178	0.0223895	0.0223895	0.0223895	0.0223895	0.0223895	0.0223895	0.0223895
TTC	0.016689			61	0.0254855	0.0254855	0.0254855	0.0254855	61	0.0154677	0.0263637	0.0307321	0.0254855	181	0.00781448	0.0300993	181	0.00885081	0.023688	181	0.010954	0.0263637	0.0263637	0.0263637	0.0263637	0.0263637	0.0263637	181	0.0110557	0.0300993	181	0.0223895	0.0223895	0.0223895	0.0223895	0.0223895	0.0223895	0.0223895
TTG	0.0137069			62	0.0112383	0.0538225	0.0538225	0.0538225	62	0.0183787	0.0263637	0.0307321	0.0254855	184	0.0223895	0.0223895	184	0.010954	0.0263637	184	0.0137069	0.0538225	0.0538225	0.0538225	0.0538225	0.0538225	0.0538225	184	0.00534289	0.0223895	184	0.0174074	0.0216452	0.0216452	0.0216452	0.0216452	0.0216452	0.0216452
TTT	0.0224178			63	0.0161487	0.0161487	0.0161487	0.0161487	63	0.023688	0.023688	0.0138299	0.0538225	187	0.0291585	0.0154478	187	0.0183787	0.0263637	187	0.0145086	0.023688	0.023688	0.023688	0.023688	0.023688	0.023688	187	0.0538225	0.0538225	187	0.0254855	0.0254855	0.0254855	0.0254855	0.0254855	0.0254855	0.0254855
				64	0.00865669	0.0161487	0.0161487	0.0161487	64	0.00700132	0.0161487	0.00885081	0.023688	190	0.0216452	0.0216452	190	0.0251875	0.0251875	190	0.00190834	0.0223895	0.0223895	0.0223895	0.0223895	0.0223895	0.0223895	190	0.0216452	0.0216452	190	0.0154677	0.0263637	0.0263637	0.0263637	0.0263637	0.0263637	0.0263637
				65	0.0154478	0.0154478	0.0154478	0.0154478	65	0.0343256	0.0343256	0.0223895	0.0223895	193	0.0254855	0.0254855	193	0.00885081	0.023688	193	0.0322102	0.0322102	0.0322102	0.0322102	0.0322102	0.0322102	0.0322102	193	0.0254855	0.0254855	193	0.0254855	0.0254855	0.0254855	0.0254855	0.0254855	0.0254855	0.0254855
				66	0.0236827	0.0236827	0.0236827	0.0236827	66	0.0236827	0.0236827	0.0322102	0.0322102	196	0.0254855	0.0254855	196	0.00104168	0.0223895	196	0.00845493	0.0236827	0.0236827	0.0236827	0.0236827	0.0236827	0.0236827	196	0.0263637	0.0263637	196	0.0161487	0.0161487	0.0161487	0.0161487	0.0161487	0.0161487	0.0161487
				67	0.0249697	0.0300993	0.0300993	0.0300993	67	0.0322102	0.0322102	0.0399949	0.0399949	199	0.0538225	0.0538225	199	0.0154478	0.0154478	199	0.0179355	0.0399949	0.0399949	0.0399949	0.0399949	0.0399949	0.0399949	199	0.0154677	0.0263637	199	0.0212867	0.0223895	0.0223895	0.0212867	0.0223895	0.0223895	0.0223895
				68	0.0145086	0.023688	0.023688	0.023688	68	0.00700132	0.0161487	0.00885081	0.023688	202	0.023688	0.023688	202	0.0399949	0.0399949	202	0.0538225	0.0538225	0.0538225	0.0538225	0.0538225	0.0538225	0.0538225	202	0.0161487	0.0161487	202	0.0291585	0.0154478	0.0154478	0.0291585	0.0154478	0.0154478	0.0154478
				69	0.0192714	0.0322102	0.0322102	0.0322102	69	0.0399949	0.0399949	0.0160997	0.012293	205	0.0223895	0.0223895	205	0.0192714	0.0322102	205	0.00686146	0.023688	0.023688	0.023688	0.023688	0.023688	0.023688	205	0.0223895	0.0223895	205	0.0202886	0.0343256	0.0343256	0.0202886	0.0343256	0.0343256	0.0343256
				70	0.0322102	0.0322102	0.0322102	0.0322102	70	0.0224178	0.016689	0.0154478	0.0154478	208	0.00898455	0.0161487	208	0.0153363	0.0153363	208	0.0137069	0.0538225	0.0538225	0.0538225	0.0538225	0.0538225	0.0538225	208	0.0291585	0.0154478	208	0.0322102	0.0322102	0.0322102	0.0322102	0.0322102	0.0322102	0.0322102
				71	0.0223895	0.0223895	0.0223895	0.0223895	71	0.0291585	0.0154478	0.00700132	0.0161487	211	0.0236827	0.0236827	211	0.00686146	0.023688	211	0.0202886	0.0343256	0.0343256	0.0343256	0.0343256	0.0202886	0.0343256	211	0.0236827	0.0236827	211	0.0160997	0.012293	0.012293	0.0160997	0.012293	0.012293	0.012293
				72	0.010954	0.0263637	0.0263637	0.0263637	72	0.00781448	0.0300993	0.0322102	0.0322102	214	0.0322102	0.0322102	214	0.00845493	0.0236827	214	0.0322102	0.0322102	0.0322102	0.0322102	0.0322102	0.0322102	0.0322102	214	0.0110557	0.0300993	214	0.0236827	0.0236827	0.0236827	0.0236827	0.0236827	0.0236827	0.0236827
				73	0.0145086	0.023688	0.023688	0.023688	73	0.00648468	0.00648468	0.0174074	0.0216452	217	0.016689	0.016689	217	0.00865669	0.0161487	217	0.0152896	0.0343256	0.0343256	0.0343256	0.0343256	0.0152896	0.0343256	217	0.0110091	0.0538225	217	0.0202886	0.0343256	0.0343256	0.0202886	0.0343256	0.0343256	0.0343256
				74	0.0153363	0.0153363	0.0153363	0.0153363	74	0.0145086	0.023688	0.0399949	0.0399949	220	0.0098023	0.0129564	220	0.0160997	0.012293	220	0.00839684	0.0161487	0.0161487	0.0161487	0.0161487	0.00839684	0.0161487	220	0.0399949	0.0399949	220	0.0399949	0.0399949	0.0399949	0.0399949	0.0399949	0.0399949	0.0399949
				75	0.0263637	0.0263637	0.0263637	0.0263637	75	0.0183787	0.0263637	0.0338235	0.0338235	223	0.0259112	0.0343256	223	0.00845493	0.0236827	223	0.0154677	0.0263637	0.0263637	0.0263637	0.0263637	0.0154677	0.0263637	223	0.0110091	0.0538225	223	0.0300993	0.0300993	0.0300993	0.0300993	0.0300993	0.0300993	0.0300993
				76	0.0102387	0.0338235	0.0338235	0.0338235	76	0.0154677	0.0263637	0.0263637	0.0263637	226	0.00545753	0.0236827	226	0.0399949	0.0399949	226	0.0154677	0.0263637	0.0263637	0.0263637	0.0263637	0.0154677	0.0263637	226	0.0202886	0.0343256	226	0.0343256	0.0343256	0.0343256	0.0343256	0.0343256	0.0343256	0.0343256
				77	0.00898455	0.0161487	0.0161487	0.0161487	77	0.00865669	0.0161487	0.0112383	0.0538225	229	0.0300993	0.0300993	229	0.010954	0.0263637	229	0.0129564	0.0129564	0.0129564	0.0129564	0.0129564	0.0129564	0.0129564	229	0.0249697	0.0300993	229	0.0399949	0.0399949	0.0399949	0.0399949	0.0399949	0.0399949	0.0399949
				78	0.0263637	0.0263637	0.0263637	0.0263637	78	0.00700132	0.0161487	0.0254855	0.0254855	232	0.00648468	0.00648468	232	0.0338235	0.0338235	232	0.00686146	0.023688	0.023688	0.023688	0.023688	0.00686146	0.023688	232	0.0259112	0.0343256	232	0.023688	0.023688	0.023688	0.023688	0.023688	0.023688	0.023688
				79	0.0322102	0.0322102	0.0322102	0.0322102	79	0.0138299	0.0538225	0.0251875	0.0251875	235	0.023688	0.023688	235	0.0183787	0.0263637	235	0.0102387	0.0338235	0.0338235	0.0338235	0.0338235	0.0102387	0.0338235	235	0.0399949	0.0399949	235	0.0154677	0.0263637	0.0263637	0.0154677	0.0263637	0.0263637	0.0263637
				80	0.0399949	0.0399949	0.0399949	0.0399949	80	0.0102387	0.0338235	0.0098023	0.0129564	238	0.0254855	0.0254855	238	0.0307321	0.0254855	238	0.0202886	0.0343256	0.0343256	0.0343256	0.0343256	0.0202886	0.0343256	238	0.0263637	0.0263637	238	0.0300993	0.0300993	0.0300993	0.0300993	0.0300993	0.0300993	0.0300993
				81	0.0259112	0.0343256	0.0343256	0.0343256	81	0.0322102	0.0322102	0.0161487	0.0161487	241	0.0263637	0.0263637	241	0.0129564	0.0129564	241	0.0192714	0.0322102	0.0322102	0.0322102	0.0322102	0.0192714	0.0322102	241	0.016689	0.016689	241	0.0161487	0.0161487	0.0161487	0.0161487	0.0161487	0.0161487	0.0161487
				82	0.0307321	0.0254855	0.0254855	0.0254855	82	0.010954	0.0263637	0.00697839	0.0236827	244	0.0129564	0.0129564	244	0.0086521	0.0161487	244	0.0307321	0.0254855	0.0254855	0.0254855	0.0254855	0.0307321	0.0254855	244	0.0259112	0.0343256	244	0.0110091	0.0538225	0.0538225	0.0110091	0.0538225	0.0538225	0.0538225
				83	0.0343256	0.0343256	0.0343256	0.0343256	83	0.0538225	0.0538225	0.0102387	0.0338235	247	0.0322102	0.0322102	247	0.0307321	0.0254855	247	0.0138299	0.0538225	0.0538225	0.0538225	0.0538225	0.0138299	0.0538225	247	0.00898455	0.0161487	247	0.0179355	0.0399949	0.0399949	0.0179355	0.0399949	0.0399949	0.0399949
				84	0.0343256	0.0343256	0.0343256	0.0343256	84	0.0192714	0.0322102	0.0399949	0.0399949	250	0.0112383	0.0538225	250	0.0399949	0.0399949	250	0.0102387	0.0338235	0.0338235	0.0338235	0.0338235	0.0102387	0.0338235	250	0.0110091	0.0538225	250	0.0179355	0.0399949	0.0399949	0.0179355	0.0399949	0.0399949	0.0399949
				85	0.00512584	0.00648468	0.00648468	0.00648468	85	0.0307321	0.0254855	0.0183787	0.0263637	253	0.0300993	0.0300993	253	0.0399949	0.0399949	253	0.0212867	0.0223895	0.0223895	0.0223895	0.0223895	0.0212867	0.0223895	253	0.0399949	0.0399949	253	0.0152896	0.0343256	0.0343256	0.0152896	0.0343256	0.0343256	0.0343256
				86	0.0249697	0.0300993	0.0300993	0.0300993	86	0.00512584	0.00648468	0.00388164	0.0538225	256	0.0399949	0.0399949	256	0.0259112	0.0343256	256	0.0343256	0.0343256	0.0343256	0.0343256	0.0343256	0.0343256	0.0343256	256	0.0179355	0.0399949	256	0.0137069	0.0538225	0.0538225	0.0137069	0.0538225	0.0538225	0.0538225
				87	0.0192714	0.0322102	0.0322102	0.0322102	87	0.00700132	0.0161487	0.0322102	0.0322102	259	0.0538225	0.0538225	259	0.0338235	0.0338235	259	0.0399949	0.0399949	0.0399949	0.0399949	0.0399949	0.0399949	0.0399949	259	0.0343256	0.0343256	259	0.0202886	0.0343256	0.0343256	0.0202886	0.0343256	0.0343256	0.0343256
				88	0.010954	0.0263637	0.0263637	0.0263637	88	0.0300993	0.0300993	0.0153363	0.0153363	262	0.0343256	0.0343256	262	0.0174074	0.0216452	262	0.0338235	0.0338235	0.0338235	0.0338235	0.0338235	0.0338235	0.0338235	262	0.0137069	0.0538225	262	0.0138299	0.0538225	0.0538225	0.0138299	0.0538225	0.0538225	0.0538225
				89	0.00845493	0.0236827	0.0236827	0.0236827	89	0.00697839	0.0236827	0.012293	0.012293	265	0.023688	0.023688	265	0.0137069	0.0538225	265	0.0399949	0.0399949	0.0399949	0.0399949	0.0399949	0.0399949	0.0399949	265	0.0263637	0.0263637	265	0.00512584	0.00648468	0.00648468	0.00512584	0.00648468	0.00648468	0.00648468
				90	0.0399949	0.0399949	0.0399949	0.0399949	90	0.0399949	0.0399949	0.0129564	0.0129564	268	0.0154677	0.0263637	268	0.0040941	0.0254855	268	0.0152896	0.0343256	0.0343256	0.0343256	0.0343256	0.0152896	0.0343256	268	0.00534289	0.0223895	268	0.0259112	0.0343256	0.0343256	0.0259112	0.0343256	0.0343256	0.0343256
				91	0.0254855	0.0254855	0.0254855	0.0254855	91	0.0399949	0.0399949	0.0102387	0.0338235	271	0.00648468	0.00648468	271	0.0152896	0.0343256	271	0.0307321	0.0254855	0.0254855	0.0254855	0.0254855	0.0307321	0.0254855	271	0.0259112	0.0343256	271	0.0152896	0.0343256	0.0343256	0.0152896	0.0343256	0.0343256	0.0343256
				92	0.0251875	0.0251875	0.0251875	0.0251875	92	0.00648468	0.00648468	0.0154478	0.0154478	274	0.0086521	0.0161487	274	0.0102387	0.0338235	274	0.0224178	0.016689	0.016689	0.016689	0.016689	0.0224178	0.016689	274	0.0179355	0.0399949	274	0.0343256	0.0343256	0.0343256	0.0343256	0.0343256	0.0343256	0.0343256
				93	0.0263637	0.0263637	0.0263637	0.0263637	93	0.0224178	0.016689	0.0174074	0.0216452	277	0.0110557	0.0300993	277	0.0399949	0.0399949	277	0.0307321	0.0254855	0.0254855	0.0254855	0.0254855	0.0307321	0.0254855	277	0.0291585	0.0154478	277	0.0399949	0.0399949	0.0399949	0.0399949	0.0399949	0.0399949	0.0399949
				94	0.0307321	0.0254855	0.0254855	0.0254855	94	0.0263637	0.0263637	0.0338235	0.0338235	280	0.0343256	0.0343256	280	0.0179355	0.0399949	280	0.0254855	0.0254855	0.0254855	0.0254855	0.0254855	0.0254855	0.0254855	280	0.0153363	0.0153363	280	0.0399949	0.0399949	0.0399949	0.0399949	0.0399949	0.0399949	0.0399949
				95	0.0300993	0.0300993	0.0300993	0.0300993	95	0.0254855	0.0254855	0.0192714	0.0322102	283	0.0236827	0.0236827	283	0.00346206	0.0223895	283	0.0300993	0.0300993	0.0300993	0.0300993	0.0300993	0.0300993	0.0300993	283	0.0343256	0.0343256	283	0.0154677	0.0263637	0.0263637	0.0154677	0.0263637	0.0263637	0.0263637
				96	0.0300993	0.0300993	0.0300993	0.0300993	96	0.00781448	0.0300993	0.0138299	0.0538225	286	0.0399949	0.0399949	286	0.0322102	0.0322102	286	0.0300993	0.0300993	0.0300993	0.0300993	0.0300993	0.0300993	0.0300993	286	0.0223895	0.0223895	286	0.0254855	0.0254855	0.0254855	0.0254855	0.0254855	0.0254855	0.0254855
				97	0.0249697	0.0300993	0.0300993	0.0300993	97	0.0110557	0.0300993	0.0224178	0.016689	289	0.0112383	0.0538225	289	0.0307321	0.0254855	289	0.0202886	0.0343256	0.0343256	0.0343256	0.0343256	0.0202886	0.0343256	289	0.0179355	0.0399949	289	0.0254855	0.0254855	0.0254855	0.0254855	0.0254855	0.0254855	0.0254855
				98	0.0223895	0.0223895	0.0223895	0.0223895	98	0.0152896	0.0343256	0.0254855	0.0254855	292	0.0251875	0.0251875	292	0.0145086	0.023688	292	0.0291585	0.0154478	0.0154478	0.0154478	0.0154478	0.0291585	0.0154478	292	0.0291585	0.0154478	292	0.0251875	0.0251875	0.0251875	0.0251875	0.0251875	0.0251875	0.0251875
				99	0.0183787	0.0263637	0.0263637	0.0263637	99	0.0291585	0.0154478	0.00686146	0.023688	295	0.0154677	0.0263637	295	0.0307321	0.0254855	295	0.0254855	0.0254855	0.0254855	0.0254855	0.0254855	0.0254855	0.0254855	295	0.0300993	0.0300993	295	0.0249697	0.0300993	0.0300993	0.0300993	0.0300993	0.0300993	0.0300993
				100	0.0160997	0.012293	0.012293	0.012293	100	0.0112383	0.0538225	0.00781448	0.0300993	298	0.0254855	0.0254855	298	0.0152896	0.0343256	298	0.0160997	0.012293	0.012293	0.012293	0.012293	0.0160997	0.012293	298	0.0154677	0.0263637	298	0.0300993	0.0300993	0.0300993	0.0300993	0.0300993	0.0300993	0.0300993
				101	0.0179355	0.0399949	0.0399949	0.0399949	101	0.0160997	0.012293	0.00781448	0.0300993	301	0.0300993	0.0300993	301	0.0249697	0.0300993	301	0.0152896	0.0343256	0.0343256	0.0343256	0.0343256	0.0343256	0.0343256	301	0.0249697	0.0300993	301	0.0202886	0.0343256	0.0343256	0.0343256	0.0343256	0.0343256	0.0343256
				102	0.0291585	0.0154478	0.0154478	0.0154478	102	0.0145086	0.023688	0.0152896	0.0343256	304	0.0300993	0.0300993	304	0.0300993	0.0300993	304	0.0138299	0.0538225	0.0538225	0.0538225	0.0538225	0.0538225	0.0538225	304	0.0179355	0.0399949	304	0.0154478	0.0154478	0.0154478	0.0154478	0.0154478	0.0154478	0.0154478
				103	0.016689	0.016689	0.016689	0.016689	103	0.0192714	0.0322102	0.0399949	0.0399949	307	0.0161487	0.0161487	307	0.0202886	0.0343256	307	0.0224178	0.016689	0.016689	0.016689	0.016689	0.016689	0.016689	307	0.0538225	0.0538225	307	0.0254855	0.0254855	0.0254855	0.0254855	0.0254855	0.0254855	0.0254855
				104	0.0538225	0.0538225	0.0538225	0.0538225	104	0.0538225	0.0538225	0.0307321	0.0254855	310	0.0259112	0.0343256	310	0.0202886	0.0343256	310	0.0343256	0.0343256	0.0343256	0.0343256	0.0343256	0.0343256	0.0343256	310	0.0251875	0.0251875	310	0.0160997	0.012293	0.012293	0.012293	0.012293	0.012293	0.012293
				105	0.0236827	0.0236827	0.0236827	0.0236827	105	0.016689	0.016689	0.0138299	0.0538225	313	0.0183787	0.0263637	313	0.0183787	0.0263637	313	0.0322102	0.0322102	0.0322102	0.0322102	0.0322102	0.0322102	0.0322102	313	0.0538225	0.0538225	313	0.0259112	0.0343256	0.0343256	0.0343256	0.0343256	0.0343256	0.0343256
				106	0.0338235	0.0338235	0.0338235	0.0338235	106	0.00697839	0.0236827	0.0259112	0.0343256	316	0.012293	0.012293	316	0.012293	0.012293	316	0.0322102	0.0322102	0.0322102	0.0322102	0.0322102	0.0322102	0.0322102	316	0.0307321	0.0254855	316	0.0154478	0.0154478	0.0154478	0.0154478	0.0154478	0.0154478	0.0154478
				107	0.0343256	0.0343256	0.0343256	0.0343256	107	0.0160997	0.012293	0.0110091	0.0538225	319	0.0399949	0.0399949	319	0.0212867	0.0223895	319	0.0202886	0.0343256	0.0343256	0.0343256	0.0343256	0.0343256	0.0343256	319	0.0110557	0.0300993	319	0.0259112	0.0343256	0.0343256	0.0343256	0.0343256	0.0343256	0.0343256
				108	0.0154478	0.0154478	0.0154478	0.0154478	108	0.0343256	0.0343256	0.0224178	0.016689	322	0.0259112	0.0343256	322	0.0399949	0.0399949	322	0.0322102	0.0322102	0.0322102	0.0322102	0.0322102	0.0322102	0.0322102	322	0.0300993	0.0300993	322	0.0538225	0.0538225	0.0538225	0.0538225	0.0538225	0.0538225	0.0538225
				109	0.0338235	0.0338235	0.0338235	0.0338235	109	0.0192714	0.0322102	0.0399949	0.0399949	325	0.0538225	0.0538225	325	0.0224178	0.016689	325	0.0223895	0.0223895	0.0223895	0.0223895	0.0223895	0.0223895	0.0223895	325	0.0343256	0.0343256	325	0.0236827	0.0236827	0.0236827	0.0236827	0.0236827	0.0236827	0.0236827
				110	0.0538225	0.0538225	0.0538225	0.0538225	110	0.00190834	0.0223895	0.00839684	0.0161487	328	0.0538225	0.0538225	328	0.0251875	0.0251875	328	0.0112383	0.0538225	0.0538225	0.0538225	0.0538225	0.0538225	0.0538225	328	0.0291585	0.0154478	328	0.0110091	0.0538225	0.0538225	0.0538225	0.0538225	0.0538225	0.0538225
				111	0.0160997	0.012293	0.012293	0.012293	111	0.0538225	0.0538225	0.0399949	0.0399949	331	0.0236827	0.0236827	331	0.00545753	0.0236827	331	0.0160997	0.012293	0.012293	0.012293	0.012293	0.012293	0.012293	331	0.0538225	0.0538225	331	0.0259112	0.0343256	0.0343256	0.0343256	0.0343256	0.0343256	0.0343256
				112	0.0538225	0.0538225	0.0538225	0.0538225	112	0.0160997	0.012293	0.0110091	0.0538225	334	0.00534289	0.0223895	334	0.0160997	0.012293	334	0.0154677	0.0263637	0.0263637	0.0263637	0.0263637	0.0263637	0.0263637	334	0.012293	0.012293	334	0.0161487	0.0161487	0.0161487	0.0161487	0.0161487	0.0161487	0.0161487
				113	0.0145086	0.023688	0.023688	0.023688	113	0.0251875	0.0251875	0.0399949	0.0399949	337	0.0259112	0.0343256	337	0.0202886	0.0343256	337	0.00686146	0.023688	0.023688	0.023688	0.023688	0.023688	0.023688	337	0.0110557	0.0300993	337	0.0322102	0.0322102	0.0322102	0.0322102	0.0322102	0.0322102	0.0322102
				114	0.0129564	0.0129564	0.0129564	0.0129564	114	0.0145086	0.023688	0.0137069	0.0538225	340	0.00104168	0.0223895	340	0.00686146	0.023688	340	0.0338235	0.0338235	0.0338235	0.0338235	0.0338235	0.0338235	0.0338235	340	0.0291585	0.0154478	340	0.0137069	0.0538225	0.0538225	0.0538225	0.0538225	0.0538225	0.0538225
				115	0.0254855	0.0254855	0.0254855	0.0254855	115	0.0338235	0.0338235	0.0112383	0.0538225	343	0.00534289	0.0223895	343	0.0322102	0.0322102	343	0.0254855	0.0254855	0.0254855	0.0254855	0.0254855	0.0254855	0.0254855	343	0.0343256	0.0343256	343	0.00534289	0.0223895	0.0223895	0.0223895	0.0223895	0.0223895	0.0223895
				116	0.0192714	0.0322102	0.0322102	0.0322102	116	0.0307321	0.0254855	0.0160997	0.012293	346	0.0112383	0.0538225	346	0.0138299	0.0538225	346	0.0202886	0.0343256	0.0343256	0.0343256	0.0343256	0.0343256	0.0343256	346	0.0538225	0.0538225	346	0.0307321	0.0254855	0.0254855	0.0254855	0.0254855	0.0254855	0.0254855
				117	0.0343256	0.0343256	0.0343256	0.0343256	117	0.0129564	0.0129564	0.00346206	0.0223895	349	0.0160997	0.012293	349	0.0183787	0.0263637	349	0.0259112	0.0343256	0.0343256	0.0343256	0.0343256	0.0343256	0.0343256	349	0.0179355	0.0399949	349	0.023688	0.023688	0.023688	0.023688	0.023688	0.023688	0.023688
				118	0.0399949	0.0399949	0.0399949	0.0399949	118	0.0098023	0.0129564	0.00686146	0.023688	352	0.0538225	0.0538225	352	0.0040941	0.0254855	352	0.023688	0.023688	0.023688	0.023688	0.023688	0.023688	0.023688	352	0.0102387	0.0338235	352	0.0399949	0.0399949	0.0399949	0.0399949	0.0399949	0.0399949	0.0399949
				119	0.0263637	0.0263637	0.0263637	0.0263637	119	0.0179355	0.0399949	0.0183787	0.0263637	355	0.023688	0.023688	355	0.0145086	0.023688	355	0.0224178	0.016689	0.016689	0.016689	0.016689	0.016689	0.016689	355	0.0110557	0.0300993	355	0.0263637	0.0263637	0.0263637	0.0263637	0.0263637	0.0263637	0.0263637
				120	0.0399949	0.0399949	0.0399949	0.0399949	120	0.0224178	0.016689	0.0183787	0.0263637	358	0.0538225	0.0538225	358	0.00346206	0.0223895	358	0.0192714	0.0322102	0.0322102	0.0322102	0.0322102	0.0322102	0.0322102	358	0.0538225	0.0538225	358	0.0202886	0.0343256	0.0343256	0.0343256	0.0343256	0.0343256	0.0343256
				121	0.0300993	0.0300993	0.0300993	0.0300993	121	0.0179355	0.0399949	0.0129564	0.0129564	361	0.0254855	0.0254855	361	0.0183787	0.0263637	361	0.0202886	0.0343256	0.0343256	0.0343256	0.0343256	0.0343256	0.0343256	361	0.0154677	0.0263637	361	0.0138299	0.0538225	0.0538225	0.0538225	0.0538225	0.0538225	0.0538225
				122	0.0192714	0.0322102	0.0322102	0.0322102	122	0.0249697	0.0300993	0.0399949	0.0399949	364	0.0322102	0.0322102	364	0.0192714	0.0322102	364	0.0322102	0.0322102	0.0322102	0.0322102	0.0322102	0.0322102	0.0322102	364	0.0161487	0.0161487	364	0.0192714	0.0322102	0.0322102	0.0322102	0.0322102	0.0322102	0.0322102
				123	0.023688	0.023688	0.023688	0.023688	123	0.0192714	0.0322102	0.0338235	0.0338235	367	0.0098023	0.0129564	367	0.0249697	0.0300993	367	0.0145086	0.023688	0.023688	0.023688	0.023688	0.023688	0.023688	367	0.0223895	0.0223895	367	0.0154677	0.0263637	0.0263637	0.0263637	0.0263637	0.0263637	0.0263637
				124	0.0129564	0.0129564	0.0129564	0.0129564	124	0.0212867	0.0223895	0.0224178	0.016689	370	0.0192714	0.0322102	370	0.0263637	0.0263637	370	0.0202886	0.0343256	0.0343256	0.0343256	0.0343256	0.0343256	0.0343256	370	0.0251875	0.0251875	370	0.0154478	0.0154478	0.0154478	0.0154478	0.0154478	0.0154478	0.0154478
				125	0.016689	0.016689	0.016689	0.016689	125	0.0098023	0.0129564	0.0338235	0.0338235	373	0.012293	0.012293	373	0.0307321	0.0254855	373	0.0224178	0.016689	0.016689	0.016689	0.016689	0.016689	0.016689	373	0.012293	0.012293	373	0.0300993	0.0300993	0.0300993	0.0300993	0.0300993	0.0300993	0.0300993
				126	0.0236827	0.0236827	0.0236827	0.0236827	126	0.0224178	0.016689	0.00781448	0.0300993	376	0.00545753	0.0236827	376	0.0322102	0.0322102	376	0.00697839	0.0236827	0.0236827	0.0236827	0.0236827	0.0236827	0.00697839	376	0.0538225	0.0538225	376	0.0322102	0.0322102	0.0322102	0.0322102	0.0322102	0.0322102	0.0322102
				127	0.0322102	0.0322102	0.0322102	0.0322102	127	0.00697839	0.0236827	0.0322102	0.0322102	379	0.0249697	0.0300993	379	0.0300993	0.0300993	379	0.0154677	0.0263637	0.0263637	0.0263637	0.0263637	0.0263637	0.0154677	379	0.0145086	0.023688	379	0.0343256	0.0343256	0.0343256	0.0343256	0.0343256	0.0343256	0.0343256
				128	0.012293	0.012293	0.012293	0.012293	128	0.0399949	0.0399949	0.00885081	0.023688	382	0.0192714	0.0322102	382	0.0322102	0.0322102	382	0.0137069	0.0538225	0.0538225	0.0538225	0.0538225	0.0538225	0.0137069	382	0.00534289	0.0223895	382	0.0224178	0.016689	0.016689	0.016689	0.016689	0.016689	0.016689
				129	0.0179355	0.0399949	0.0399949	0.0399949	129	0.0224178	0.016689	0.0160997	0.012293	385	0.023688	0.023688	385	0.00885081	0.023688	385	0.0192714	0.0322102	0.0322102	0.0322102	0.0322102	0.0322102	0.0192714	385	0.0183787	0.0263637	385	0.016689	0.016689	0.016689	0.016689	0.016689	0.016689	0.016689
				130	0.0236827	0.0236827	0.0236827	0.0236827	130	0.0322102	0.0322102	0.0224178	0.016689	388	0.012293	0.012293	388	0.0224178	0.016689	388	0.0153363	0.0153363	0.0153363	0.0153363	0.0153363	0.0153363	0.0153363	388	0.0179355	0.0399949	388	0.00545753	0.0236827	0.0236827	0.0236827	0.0236827	0.0236827	0.0236827
				131	0.0322102	0.0322102	0.0322102	0.0322102	131	0.0399949	0.0399949	0.00845493	0.0236827	391	0.016689	0.016689	391	0.0183787	0.0263637	391	0.00898455	0.0161487	0.0161487	0.0161487	0.0161487	0.0161487	0.00898455	391	0.0137069	0.0538225	391	0.0399949	0.0399949	0.0399949	0.0399949	0.0399949	0.0399949	0.0399949
				132	0.0192714	0.0322102	0.0322102	0.0322102	132	0.0086521	0.0161487	0.00865669	0.0161487	394	0.0236827	0.0236827	394	0.0322102	0.0322102	394	0.0259112	0.0343256	0.0343256	0.0343256	0.0343256	0.0343256	0.0259112	394	0.0343256	0.0343256	394	0.0224178	0.016689	0.016689	0.016689	0.016689	0.016689	0.016689
				133	0.0153363	0.0153363	0.0153363	0.0153363	133	0.0174074	0.0216452	0.00686146	0.023688	397	0.0179355	0.0399949	397	0.0179355	0.0399949	397	0.0224178	0.016689	0.016689	0.016689	0.016689	0.016689	0.0224178	397	0.00845493	0.0236827	397	0.00898455	0.0161487	0.0161487	0.0161487	0.00898455	0.0161487	0.0161487
				134	0.0399949	0.0399949	0.0399949	0.0399949	134	0.0153363	0.0153363	0.0224178	0.016689	400	0.016689	0.016689	400	0.0263637	0.0263637	400	0.00346206	0.0223895	0.0223895	0.0223895	0.0223895	0.0223895	0.00346206	400	0.0179355	0.0399949	400	0.0236827	0.0236827	0.0236827	0.0236827	0.0236827	0.0236827	0.0236827
				135	0.00898455	0.0161487	0.0161487	0.0161487	135	0.0102387	0.0338235	0.0192714	0.0322102	403	0.0343256	0.0343256	403	0.0322102	0.0322102	403	0.0138299	0.0538225	0.0538225	0.0538225	0.0538225	0.0538225	0.0138299	403	0.0110557	0.0300993	403	0.00700132	0.0161487	0.0161487	0.0161487	0.00700132	0.0161487	0.0161487
				136	0.010954	0.0263637	0.0263637	0.0263637	136	0.0538225	0.0538225	0.0224178	0.016689	406	0.0259112	0.0343256	406	0.0138299	0.0538225	406	0.0154677	0.0263637	0.0263637	0.0263637	0.0263637	0.0263637	0.0154677	406	0.0322102	0.0322102	406	0.0399949	0.0399949	0.0399949	0.0399949	0.0399949	0.0399949	0.0399949
				137	0.016689	0.016689	0.016689	0.016689	137	0.0183787	0.0263637	0.00781448	0.0300993	409	0.0343256	0.0343256	409	0.00686146	0.023688	409	0.0154478	0.0154478	0.0154478	0.0154478	0.0154478	0.0154478	0.0154478	409	0.0343256	0.0343256	409	0.0153363	0.0153363	0.0153363	0.0153363	0.0153363	0.0153363	0.0153363
				138	0.00865669	0.0161487	0.0161487	0.0161487	138	0.00839684	0.0161487	0.00190834	0.0223895	412	0.0322102	0.0322102	412	0.0154478	0.0154478	412	0.0179355	0.0399949	0.0399949	0.0399949	0.0399949	0.0399949	0.0179355	412	0.0153363	0.0153363	412	0.0223895	0.0223895	0.0223895	0.0223895	0.0223895	0.0223895	0.0223895
				139	0.0399949	0.0399949	0.0399949	0.0399949	139	0.00839684	0.0161487	0.0224178	0.016689	415	0.0153363	0.0153363	415	0.0224178	0.016689	415	0.023688	0.023688	0.023688	0.023688	0.023688	0.023688	0.023688	415	0.016689	0.016689	415	0.0399949	0.0399949	0.0399949	0.0399949	0.0399949	0.0399949	0.0399949
				140	0.016689	0.016689	0.016689	0.016689	140	0.0179355	0.0399949	0.0102387	0.0338235	418	0.0223895	0.0223895	418	0.0154478	0.0154478	418	0.00697839	0.0236827	0.0236827	0.0236827	0.0236827	0.0236827	0.00697839	418	0.0236827	0.0236827	418	0.0259112	0.0343256	0.0343256	0.0343256	0.0259112	0.0343256	0.0343256
				141	0.0098023	0.0129564	0.0129564	0.0129564	141	0.0291585	0.0154478	0.00388164	0.0538225	421	0.0399949	0.0399949	421	0.00388164	0.0538225	421	0.0249697	0.0300993	0.0300993	0.0300993	0.0300993	0.0300993	0.0249697	421	0.0343256	0.0343256	421	0.0259112	0.0343256	0.0343256	0.0343256	0.0259112	0.0343256	0.0343256
				142	0.0192714	0.0322102	0.0322102	0.0322102	142	0.0110557	0.0300993	0.0154677	0.0263637	424	0.0254855	0.0254855	424	0.0102387	0.0338235	424	0.0098023	0.0129564	0.0129564	0.0129564	0.0129564	0.0129564	0.0098023	424	0.0224178	0.016689	424	0.0223895	0.0223895	0.0223895	0.0223895	0.0223895	0.0223895	0.0223895
				143	0.0259112	0.0343256	0.0343256	0.0343256	143	0.023688	0.023688	0.00839684	0.0161487	427	0.0161487	0.0161487	427	0.0086521	0.0161487	427	0.0254855	0.0254855	0.0254855	0.0254855	0.0254855	0.0254855	0.0254855	427	0.0322102	0.0322102	427	0.0399949	0.0399949	0.0399949	0.0399949	0.0399949	0.0399949	0.0399949
				144	0.0322102	0.0322102	0.0322102	0.0322102	144	0.0338235	0.0338235	0.0399949	0.0399949	430	0.0223895	0.0223895	430	0.00865669	0.0161487	430	0.0322102	0.0322102	0.0322102	0.0322102	0.0322102	0.0322102	0.0322102	430	0.0399949	0.0399949	430	0.023688	0.023688	0.023688	0.023688	0.023688	0.023688	0.023688
				145	0.0343256	0.0343256	0.0343256	0.0343256	145	0.0192714	0.0322102	0.0338235	0.0338235	433	0.0399949	0.0399949	433	0.0399949	0.0399949	433	0.0399949	0.0399949	0.0399949	0.0399949	0.0399949	0.0399949	0.0399949	433	0.0110557	0.0300993	433	0.0098023	0.0129564	0.0129564	0.0129564	0.0098023	0.0129564	0.0129564
				146	0.0291585	0.0154478	0.0154478	0.0154478	146	0.0399949	0.0399949	0.0224178	0.016689	436	0.0192714	0.0322102	436	0.00845493	0.0236827	436	0.0338235	0.0338235	0.0338235	0.0338235	0.0338235	0.0338235	0.0338235	436	0.0291585	0.0154478	436	0.023688	0.023688	0.023688	0.023688	0.023688	0.023688	0.023688
				147	0.0216452	0.0216452	0.0216452	0.0216452	147	0.0338235	0.0338235	0.0098023	0.0129564	439	0.0154677	0.0263637	439	0.0129564	0.0129564	439	0.0174074	0.0216452	0.0216452	0.0216452	0.0216452	0.0216452	0.0174074	439	0.0153363	0.0153363	439	0.00839684	0.0161487	0.0161487	0.0161487	0.00839684	0.0161487	0.0161487
				148	0.00839684	0.0161487	0.0161487	0.0161487	148	0.0216452	0.0216452	0.0322102	0.0322102	442	0.00534289	0.0223895	442	0.0343256	0.0343256	442	0.0102387	0.0338235	0.0338235	0.0338235	0.0338235	0.0338235	0.0102387	442	0.00104168	0.0223895	442	0.0259112	0.0343256	0.0343256	0.0343256	0.0259112	0.0343256	0.0343256
				149	0.0129564	0.0129564	0.0129564	0.0129564	149	0.0236827	0.0236827	0.0338235	0.0338235	445	0.0216452	0.0216452	445	0.0338235	0.0338235	445	0.0160997	0.012293	0.012293	0.012293	0.012293	0.012293	0.0160997	445	0.0538225	0.0538225	445	0.0216452	0.0216452	0.0216452	0.0216452	0.0216452	0.0216452	0.0216452
				150	0.0161487	0.0161487	0.0161487	0.0161487	150	0.0160997	0.012293	0.0322102	0.0322102	448	0.0322102	0.0322102	448	0.0322102	0.0322102	448	0.0236827	0.0236827	0.0236827	0.0236827	0.0236827	0.0236827	0.0236827	448	0.00885081	0.023688	448	0.0300993	0.0300993	0.0300993	0.0300993	0.0300993	0.0300993	0.0300993
				151	0.0160997	0.012293	0.012293	0.012293	151	0.0322102	0.0322102	0.0179355	0.0399949	451	0.00545753	0.0236827	451	0.0322102	0.0322102	451	0.0129564	0.0129564	0.0129564	0.0129564	0.0129564	0.0129564	0.0129564	451	0.00839684	0.0161487	451	0.00686146	0.023688	0.023688	0.023688	0.00686146	0.023688	0.023688
				152	0.00648468	0.00648468	0.00648468	0.00648468	152	0.012293	0.012293	0.00534289	0.0223895	454	0.0322102	0.0322102	454	0.0174074	0.0216452	454	0.0202886	0.0343256	0.0343256	0.0343256	0.0343256	0.0343256	0.0202886	454	0.0161487	0.0161487	454	0.0300993	0.0300993	0.0300993	0.0300993	0.0300993	0.0300993	0.0300993
				153	0.0224178	0.016689	0.016689	0.016689	153	0.0399949	0.0399949	0.0174074	0.0216452	457	0.016689	0.016689	457	0.0129564	0.0129564	457	0.0224178	0.016689	0.016689	0.016689	0.016689	0.016689	0.0224178	457	0.0179355	0.0399949	457	0.012293	0.012293	0.012293	0.012293	0.012293	0.012293	0.012293
				154	0.0179355	0.0399949	0.0399949	0.0399949	154	0.0224178	0.016689	0.00839684	0.0161487	460	0.00545753	0.0236827	460	0.0322102	0.0322102	460	0.0110091	0.0538225	0.0538225	0.0538225	0.0538225	0.0538225	0.0110091	460	0.0202886	0.0343256	460	0.0202886	0.0343256	0.0343256	0.0343256	0.0202886	0.0343256	0.0343256
				155	0.0307321	0.0254855	0.0254855	0.0254855	155	0.00388164	0.0538225	0.0160997	0.012293	463	0.0153363	0.0153363	463	0.012293	0.012293	463	0.0183787	0.0263637	0.0263637	0.0263637	0.0263637	0.0263637	0.0183787	463	0.0291585	0.0154478	463	0.016689	0.016689	0.016689	0.016689	0.016689	0.016689	0.016689
				156	0.0538225	0.0538225	0.0538225	0.0538225	156	0.0251875	0.0251875	0.00885081	0.023688	466	0.00545753	0.0236827	466	0.0202886	0.0343256	466	0.0160997	0.012293	0.012293	0.012293	0.012293	0.012293	0.012293	466	0.0152896	0.0343256	466	0.0154677	0.0263637	0.0263637	0.0263637	0.0154677	0.0263637	0.0263637
				157	0.0179355	0.0399949	0.0399949	0.0399949	157	0.0160997	0.012293	0.0224178	0.016689	469	0.012293	0.012293	469	0.016689	0.016689	469	0.0399949	0.0399949	0.0399949	0.0399949	0.0399949	0.0399949	0.0399949	469	0.0179355	0.0399949	469	0.0129564	0.0129564	0.0129564	0.0129564	0.0129564	0.0129564	0.0129564
				158	0.00534289	0.0223895	0.0223895	0.0223895	158	0.0399949	0.0399949	0.00686146	0.023688	472	0.0161487	0.0161487	472	0.0183787	0.0263637	472	0.0212867	0.0223895	0.0223895	0.0223895	0.0223895	0.0223895	0.0223895	472	0.0399949	0.0399949	472	0.012293	0.012293	0.012293	0.012293	0.012293	0.012293	0.012293
				159	0.00534289	0.0223895	0.0223895	0.0223895	159	0.0338235	0.0338235	0.0307321	0.0254855	475	0.0160997	0.012293	475	0.0154677	0.0263637	475	0.0179355	0.0399949	0.0399949	0.0399949	0.0399949	0.0399949	0.0399949	475	0.0249697	0.0300993	475	0.023688	0.023688	0.023688	0.023688	0.023688	0.023688	0.023688
				160	0.0300993	0.0300993	0.0300993	0.0300993	160	0.0102387	0.0338235	0.0338235	0.0338235	478	0.0538225	0.0538225	478	0.0399949	0.0399949	478	0.0291585	0.0154478	0.0154478	0.0154478	0.0154478	0.0154478	0.0154478	478	0.0102387	0.0338235	478	0.0223895	0.0223895	0.0223895	0.0223895	0.0223895	0.0223895	0.0223895
				161	0.00839684	0.0161487	0.0161487	0.0161487	161	0.0174074	0.0216452	0.0338235	0.0338235	481	0.0263637	0.0263637	481	0.0223895	0.0223895	481	0.0179355	0.0399949	0.0399949	0.0399949	0.0399949	0.0399949	0.0399949	481	0.0236827	0.0236827	481	0.0254855	0.0254855	0.0254855	0.0254855	0.0254855	0.0254855	0.0254855
				162	0.0098023	0.0098023	0.0098023	0.0098023	162	0.00839684	0.0161487	0.0160997	0.012293	484	0.0538225	0.0538225	484	0.012293	0.012293	484	0.0254855	0.0254855	0.0254855	0.0254855	0.0254855	0.0254855	0.0254855	484	0.0343256	0.0343256	484	0.00346206	0.0223895	0.0223895	0.0223895	0.00346206	0.0223895	0.0223895
				163	0.0129564	0.0129564	0.0129564	0.0129564	163	0.00839684	0.0161487	0.0399949	0.0399949	487	0.0179355	0.0399949	487	0.0399949	0.0399949	487	0.0154478	0.0154478	0.0154478	0.0154478	0.0154478	0.0154478	0.0154478	487	0.0160997	0.012293	487	0.0300993	0.0300993	0.0300993	0.0300993	0.0300993	0.0300993	0.0300993
				164	0.0098023	0.0098023	0.0098023	0.0098023	164	0.0338235	0.0338235	0.0338235	0.0338235	490	0.0223895	0.0223895	490	0.0223895	0.0223895	490	0.0300993	0.0300993	0.0300993	0.0300993	0.0300993	0.0300993	0.0300993	490	0.0098023	0.0129564	490	0.00839684	0.00839684	0.00839684	0.00839684	0.00839684	0.00839684	0.00839684
				165	0.0129564	0.0129564	0.0129564	0.0129564	165	0.0343256	0.0263637	0.0263637	0.0263637	493	0.0259112	0.0343256	493	0.0040941	0.0254855	493	0.00839684	0.00839684	0.00839684	0.00839684	0.00839684	0.00839684	0.00839684	493	0.016689	0.016689	493	0.0098023	0.0098023	0.0098023	0.0098023	0.0098023	0.0098023	0.0098023
				166	0.0098023	0.0098023	0.0098023	0.0098023	166	0.00781448	0.0300993	0.0338235	0.0338235	496	0.00898455	0.0161487	496	0.0300993	0.0300993	496	0.0098023	0.0098023	0.0098023	0.0098023	0.0098023	0.0098023	0.0098023	496	0.0179355	0.0399949	496	0.0129564	0.0129564	0.0129564	0.0129564	0.0129564	0.0129564	0.0129564
				167	0.0129564	0.0129564	0.0129564	0.0129564	167	0.00781448	0.0300993	0.0154478	0.0154478	499	0.0236827	0.0236827	499	0.00839684	0.00839684	499	0.0129564	0.0129564	0.0129564	0.0129564	0.0129564	0.0129564	0.0129564	499	0.0183787	0.0263637	499	0.0098023	0.0098023	0.0098023	0.0098023	0.0098023	0.0098023	0.0098023
				168	NaN	NaN	NaN	NaN	168	0.0224178	0.016689	0.00845493	0.0236827	502	0.0179355	0.0399949	502	0.0098023	0.0098023	502	0.0098023	0.0098023	0.0098023	0.0098023	0.0098023	0.0098023	0.0098023	502	0.0153363	0.0153363	502	0.0129564	0.0129564	0.0129564	0.0129564	0.0129564	0.0129564	0.0129564
				169	NaN	NaN	NaN	NaN	169	0.0300993	0.0300993	0.0300993	0.0300993	505	0.0343256	0.0343256	505	0.0129564	0.0129564	505	0.0129564	0.0129564	0.0129564	0.0129564	0.0129564	0.0129564	0.0129564	505	0.0322102	0.0322102	505	0.0098023	0.0098023	0.0098023	0.0098023	0.0098023	0.0098023	0.0098023
									170	0.00839684	0.00839684	0.00839684	0.00839684	508	0.0223895	0.0223895	508	0.0098023	0.0098023	508	0.0098023	0.0098023	0.0098023	0.0098023	0.0098023	0.0098023	0.0098023	508	0.0102387	0.0338235	508	0.0129564	0.0129564	0.0129564	0.0129564	0.0129564	0.0129564	0.0129564
									171	0.0098023	0.0098023	0.0098023	0.0098023	511	0.00648468	0.00648468	511	0.0129564	0.0129564	511	0.0129564	0.0129564	0.0129564	0.0129564	0.0129564	0.0129564	0.0129564	511	0.0249697	0.0300993	511	NaN	NaN	NaN	NaN	NaN	NaN	NaN
									172	0.0129564	0.0129564	0.0129564	0.0129564	514	0.0154478	0.0154478	514	0.0098023	0.0098023	514	NaN	NaN	NaN	NaN	NaN	NaN	NaN	514	0.0300993	0.0300993	514	NaN	NaN	NaN	NaN	NaN	NaN	NaN
									173	0.0098023	0.0098023	0.0098023	0.0098023	517	0.0300993	0.0300993	517	0.0129564	0.0129564	517	NaN	NaN	NaN	NaN	NaN	NaN	NaN	517	0.00839684	0.00839684
									174	0.0129564	0.0129564	0.0129564	0.0129564	520	0.00839684	0.00839684	520	NaN	NaN									520	0.0098023	0.0098023
									175	0.0098023	0.0098023	0.0098023	0.0098023	523	0.0098023	0.0098023	523	NaN	NaN									523	0.0129564	0.0129564
									176	0.0129564	0.0129564	0.0129564	0.0129564	526	0.0129564	0.0129564												526	0.0098023	0.0098023
									177	NaN	NaN	NaN	NaN	529	0.0098023	0.0098023												529	0.0129564	0.0129564
									178	NaN	NaN	NaN	NaN	532	0.0129564	0.0129564												532	0.0098023	0.0098023
														535	0.0098023	0.0098023												535	0.0129564	0.0129564
														538	0.0129564	0.0129564												538	NaN	NaN
														541	NaN	NaN												541	NaN	NaN
														544	NaN	NaN

## Sheet: B.subtilis  
tAI			CAI				by tAI					by CAI						by E.coli tAI				by E.coli CAI
Codon	Bacillus_subtilis		Codon	Bacillus_subtilis			Codon #	Bacillus subtilis original	Bacillus subtilis modified			Codon #	Bacillus subtilis original	Bacillus subtilis modified				Codon #	Bacillus subtilis original	Bacillus subtilis modified		Codon #	Bacillus subtilis original	Bacillus subtilis modified
TGT	0.098333		AAA	0.0497049			1	1	1			1	0.0245183	0.0245183				1	1	1		1	0.0251875	0.0251875
ATC	0.5		AAC	0.0172329			2	0.295	0.5			2	0.0373403	0.0271478				2	0.22125	0.375		2	0.0307321	0.0254855
CTC	0.166667		AAG	0.0211309			3	0.333333	0.333333			3	0.0148878	0.0142049				3	0.125	0.125		3	0.00700132	0.0161487
AAA	0.666667		AAT	0.0223888			4	0.5	0.5			4	0.0142245	0.0142245				4	0.25	0.25		4	0.016689	0.016689
TCG	0.106667		ACA	0.0224109			5	0.295	0.5			5	0.0373403	0.0271478				5	0.22125	0.375		5	0.0307321	0.0254855
TTT	0.295		ACC	0.00863566			6	0.295	0.5			6	0.0309363	0.0142245				6	0.1475	0.25		6	0.0224178	0.016689
TTC	0.5		ACG	0.0145815			7	0.266667	0.266667			7	0.020292	0.020292				7	0.12	0.12		7	0.0343256	0.0343256
GGC	0.666667		ACT	0.00876064			8	1	1			8	0.0245183	0.0245183				8	1	1		8	0.0251875	0.0251875
CCT	0.256837		AGA	0.0107766			9	0.393333	0.393333			9	0.0333362	0.0333362				9	0.22125	0.22125		9	0.0322102	0.0322102
ATT	0.295		AGC	0.0142049			10	0.166667	0.266667			10	0.0159791	0.020292				10	0.25	0.12		10	0.0259112	0.0343256
CGA	0.016733		AGG	0.00383753			11	0.666667	0.666667			11	0.0172329	0.0172329				11	0.5	0.5		11	0.0216452	0.0216452
AAG	0.213333		AGT	0.00665645			12	0.22	0.246667			12	0.00383753	0.008487				12	0.165	0.185		12	0.00104168	0.0223895
TTA	0.5		ATA	0.0094525			13	0.098333	0.273333			13	0.0233086	0.0233976				13	0.07375	0.54		13	0.0110091	0.0538225
GTG	0.213333		ATC	0.0271478			14	0.5	0.5			14	0.0271478	0.0271478				14	0.375	0.375		14	0.0254855	0.0254855
GAC	0.666667		ATG	0.0245183			15	0.666667	0.666667			15	0.0235822	0.0235822				15	0.5	0.5		15	0.0300993	0.0300993
ACA	0.666667		ATT	0.0373403			16	0.666667	0.666667			16	0.0497049	0.0497049				16	0.75	0.75		16	0.0338235	0.0338235
CCA	0.5		CAA	0.0197472			17	0.666667	0.393333			17	0.018731	0.0333362				17	0.375	0.22125		17	0.0192714	0.0322102
TCC	0.166667		CAC	0.00743163			18	0.393333	0.666667			18	0.0223888	0.0172329				18	0.295	0.5		18	0.0174074	0.0216452
GGG	0.16		CAG	0.0187686			19	0.393333	0.393333			19	0.0333362	0.0333362				19	0.22125	0.22125		19	0.0322102	0.0322102
TAG	0.256837		CAT	0.0153297			20	0.326667	0.273333			20	0.0150454	0.0233976				20	0.165	0.54		20	0.0137069	0.0538225
AGC	0.333333		CCA	0.00701014			21	0.16	0.16			21	0.0159774	0.0159774				21	0.165	0.165		21	0.0236827	0.0236827
CTG	0.273333		CCC	0.00326247			22	0.166667	0.166667			22	0.0103706	0.0103706				22	0.125	0.125		22	0.0153363	0.0153363
GCC	0.166667		CCG	0.0159774			23	0.196667	0.196667			23	0.0153297	0.0153297				23	0.07375	0.07375		23	0.0129564	0.0129564
GCT	0.098333		CCT	0.0105299			24	0.326667	0.273333			24	0.0150454	0.0233976				24	0.165	0.54		24	0.0137069	0.0538225
TAT	0.196667		CGA	0.00404909			25	0.256837	0.16			25	0.00326247	0.0159774				25	0.125	0.165		25	0.00545753	0.0236827
CAA	0.666667		CGC	0.008487			26	0.393333	0.666667			26	0.0223888	0.0172329				26	0.295	0.5		26	0.0174074	0.0216452
CCC	0.256837		CGG	0.00640486			27	0.393333	0.393333			27	0.0333362	0.0333362				27	0.22125	0.22125		27	0.0322102	0.0322102
CGT	0.666667		CGT	0.00747329			28	0.098333	0.273333			28	0.0233086	0.0233976				28	0.07375	0.54		28	0.0110091	0.0538225
GTA	0.666667		CTA	0.00494925			29	0.833333	0.266667			29	0.0217983	0.020292				29	0.375	0.12		29	0.0202886	0.0343256
CGG	0.166667		CTC	0.0109441			30	0.333333	0.333333			30	0.0121097	0.0121097				30	0.375	0.375		30	0.012293	0.012293
ACC	0.166667		CTG	0.0233976			31	0.295	0.5			31	0.0309363	0.0142245				31	0.1475	0.25		31	0.0224178	0.016689
GCA	0.833333		CTT	0.0233086			32	0.213333	0.666667			32	0.0211309	0.0497049				32	0.24	0.75		32	0.0102387	0.0338235
GAG	0.32		GAA	0.0495456			33	0.666667	0.666667			33	0.0497049	0.0497049				33	0.75	0.75		33	0.0338235	0.0338235
TAC	0.333333		GAC	0.018731			34	0.025	0.5			34	0.0094525	0.0271478				34	0.01875	0.375		34	0.0040941	0.0254855
CAC	0.333333		GAG	0.0233356			35	0.666667	0.166667			35	0.0224109	0.00863566				35	0.125	0.25		35	0.00686146	0.023688
ATA	0.025		GAT	0.0333362			36	0.106667	0.333333			36	0.00630848	0.0142049				36	0.165	0.125		36	0.00898455	0.0161487
GGT	0.393333		GCA	0.0217983			37	0.666667	0.666667			37	0.0235822	0.0235822				37	0.5	0.5		37	0.0300993	0.0300993
CTT	0.098333		GCC	0.0159791			38	0.196667	0.196667			38	0.0153297	0.0153297				38	0.07375	0.07375		38	0.0129564	0.0129564
AAT	0.393333		GCG	0.020292			39	0.333333	0.333333			39	0.0148878	0.0142049				39	0.125	0.125		39	0.00700132	0.0161487
ATG	1		GCT	0.0190716			40	0.5	0.5			40	0.0271478	0.0271478				40	0.375	0.375		40	0.0254855	0.0254855
TGG	0.166667		GGA	0.0218489			41	0.295	0.5			41	0.0373403	0.0271478				41	0.22125	0.375		41	0.0307321	0.0254855
ACG	0.213333		GGC	0.0235822			42	1	1			42	0.0245183	0.0245183				42	1	1		42	0.0251875	0.0251875
AGA	0.166667		GGG	0.0112496			43	0.666667	0.666667			43	0.0235822	0.0235822				43	0.5	0.5		43	0.0300993	0.0300993
TAA	0.256837		GGT	0.0127607			44	0.166667	0.246667			44	0.00640486	0.008487				44	0.125	0.185		44	0.00534289	0.0223895
CGC	0.246667		GTA	0.0134387			45	0.666667	0.666667			45	0.0497049	0.0497049				45	0.75	0.75		45	0.0338235	0.0338235
AGT	0.196667		GTC	0.0174494			46	0.666667	0.166667			46	0.0224109	0.00863566				46	0.125	0.25		46	0.00686146	0.023688
CAT	0.196667		GTG	0.0175188			47	0.295	0.5			47	0.0309363	0.0142245				47	0.1475	0.25		47	0.0224178	0.016689
CCG	0.16		GTT	0.0193363			48	1	1			48	0.0495456	0.0495456				48	0.5	0.5		48	0.0399949	0.0399949
GGA	0.5		TAA	NaN			49	0.106667	0.333333			49	0.00630848	0.0142049				49	0.165	0.125		49	0.00898455	0.0161487
ACT	0.098333		TAC	0.0121097			50	0.5	0.5			50	0.0271478	0.0271478				50	0.375	0.375		50	0.0254855	0.0254855
CTA	0.333333		TAG	NaN			51	0.5	0.666667			51	0.0218489	0.0235822				51	0.125	0.5		51	0.00781448	0.0300993
TGA	0.256837		TAT	0.0229018			52	0.666667	0.246667			52	0.00747329	0.008487				52	0.5	0.185		52	0.0212867	0.0223895
GTC	0.166667		TCA	0.0148878			53	0.16	0.16			53	0.0159774	0.0159774				53	0.165	0.165		53	0.0236827	0.0236827
AAC	0.666667		TCC	0.00800751			54	0.098333	0.273333			54	0.0233086	0.0233976				54	0.07375	0.54		54	0.0110091	0.0538225
TTG	0.326667		TCG	0.00630848			55	0.5	0.16			55	0.00701014	0.0159774				55	0.125	0.165		55	0.00845493	0.0236827
TGC	0.166667		TCT	0.0129225			56	0.393333	0.666667			56	0.0223888	0.0172329				56	0.295	0.5		56	0.0174074	0.0216452
GTT	0.098333		TGA	NaN			57	0.166667	0.246667			57	0.00640486	0.008487				57	0.125	0.185		57	0.00534289	0.0223895
GAT	0.393333		TGC	0.00430884			58	0.666667	0.666667			58	0.0497049	0.0497049				58	0.75	0.75		58	0.0338235	0.0338235
GCG	0.266667		TGG	0.0103706			59	0.393333	0.666667			59	0.0223888	0.0172329				59	0.295	0.5		59	0.0174074	0.0216452
GAA	1		TGT	0.00356143			60	0.295	0.5			60	0.0373403	0.0271478				60	0.22125	0.375		60	0.0307321	0.0254855
TCA	0.333333		TTA	0.0192897			61	0.166667	0.213333			61	0.0174494	0.0175188				61	0.25	0.2		61	0.0154677	0.0263637
CAG	0.213333		TTC	0.0142245			62	0.098333	0.213333			62	0.0193363	0.0175188				62	0.1475	0.2		62	0.0183787	0.0263637
TCT	0.098333		TTG	0.0150454			63	0.166667	0.166667			63	0.00863566	0.00863566				63	0.25	0.25		63	0.023688	0.023688
AGG	0.22		TTT	0.0309363			64	0.333333	0.333333			64	0.0148878	0.0142049				64	0.125	0.125		64	0.00700132	0.0161487
							65	0.266667	0.266667			65	0.020292	0.020292				65	0.12	0.12		65	0.0343256	0.0343256
							66	0.16	0.16			66	0.0159774	0.0159774				66	0.165	0.165		66	0.0236827	0.0236827
							67	0.393333	0.393333			67	0.0333362	0.0333362				67	0.22125	0.22125		67	0.0322102	0.0322102
							68	0.333333	0.333333			68	0.0148878	0.0142049				68	0.125	0.125		68	0.00700132	0.0161487
							69	1	1			69	0.0495456	0.0495456				69	0.5	0.5		69	0.0399949	0.0399949
							70	0.295	0.5			70	0.0309363	0.0142245				70	0.1475	0.25		70	0.0224178	0.016689
							71	0.213333	0.666667			71	0.0187686	0.0197472				71	0.33	0.25		71	0.0291585	0.0154478
							72	0.5	0.666667			72	0.0218489	0.0235822				72	0.125	0.5		72	0.00781448	0.0300993
							73	0.166667	0.166667			73	0.00430884	0.00430884				73	0.125	0.125		73	0.00648468	0.00648468
							74	0.213333	0.166667			74	0.0145815	0.00863566				74	0.29	0.25		74	0.0145086	0.023688
							75	0.098333	0.213333			75	0.0193363	0.0175188				75	0.1475	0.2		75	0.0183787	0.0263637
							76	0.166667	0.213333			76	0.0174494	0.0175188				76	0.25	0.2		76	0.0154677	0.0263637
							77	0.196667	0.333333			77	0.00665645	0.0142049				77	0.07375	0.125		77	0.00865669	0.0161487
							78	0.333333	0.333333			78	0.0148878	0.0142049				78	0.125	0.125		78	0.00700132	0.0161487
							79	0.5	0.273333			79	0.0192897	0.0233976				79	0.125	0.54		79	0.0138299	0.0538225
							80	0.213333	0.666667			80	0.0211309	0.0497049				80	0.24	0.75		80	0.0102387	0.0338235
							81	0.393333	0.393333			81	0.0333362	0.0333362				81	0.22125	0.22125		81	0.0322102	0.0322102
							82	0.666667	0.213333			82	0.0134387	0.0175188				82	0.625	0.2		82	0.010954	0.0263637
							83	0.273333	0.273333			83	0.0233976	0.0233976				83	0.54	0.54		83	0.0538225	0.0538225
							84	0.666667	0.393333			84	0.018731	0.0333362				84	0.375	0.22125		84	0.0192714	0.0322102
							85	0.295	0.5			85	0.0373403	0.0271478				85	0.22125	0.375		85	0.0307321	0.0254855
							86	0.098333	0.166667			86	0.00356143	0.00430884				86	0.07375	0.125		86	0.00512584	0.00648468
							87	0.333333	0.333333			87	0.0148878	0.0142049				87	0.125	0.125		87	0.00700132	0.0161487
							88	0.666667	0.666667			88	0.0235822	0.0235822				88	0.5	0.5		88	0.0300993	0.0300993
							89	0.256837	0.16			89	0.0105299	0.0159774				89	0.07375	0.165		89	0.00697839	0.0236827
							90	1	1			90	0.0495456	0.0495456				90	0.5	0.5		90	0.0399949	0.0399949
							91	1	1			91	0.0495456	0.0495456				91	0.5	0.5		91	0.0399949	0.0399949
							92	0.166667	0.166667			92	0.00430884	0.00430884				92	0.125	0.125		92	0.00648468	0.00648468
							93	0.295	0.5			93	0.0309363	0.0142245				93	0.1475	0.25		93	0.0224178	0.016689
							94	0.213333	0.213333			94	0.0175188	0.0175188				94	0.2	0.2		94	0.0263637	0.0263637
							95	0.5	0.5			95	0.0271478	0.0271478				95	0.375	0.375		95	0.0254855	0.0254855
							96	0.5	0.666667			96	0.0218489	0.0235822				96	0.125	0.5		96	0.00781448	0.0300993
							97	0.16	0.666667			97	0.0112496	0.0235822				97	0.165	0.5		97	0.0110557	0.0300993
							98	0.098333	0.266667			98	0.0190716	0.020292				98	0.1475	0.12		98	0.0152896	0.0343256
							99	0.213333	0.666667			99	0.0187686	0.0197472				99	0.33	0.25		99	0.0291585	0.0154478
							100	0.166667	0.273333			100	0.0109441	0.0233976				100	0.125	0.54		100	0.0112383	0.0538225
							101	0.196667	0.333333			101	0.0229018	0.0121097				101	0.22125	0.375		101	0.0160997	0.012293
							102	0.213333	0.166667			102	0.0145815	0.00863566				102	0.29	0.25		102	0.0145086	0.023688
							103	0.666667	0.393333			103	0.018731	0.0333362				103	0.375	0.22125		103	0.0192714	0.0322102
							104	0.273333	0.273333			104	0.0233976	0.0233976				104	0.54	0.54		104	0.0538225	0.0538225
							105	0.5	0.5			105	0.0142245	0.0142245				105	0.25	0.25		105	0.016689	0.016689
							106	0.256837	0.16			106	0.0105299	0.0159774				106	0.07375	0.165		106	0.00697839	0.0236827
							107	0.196667	0.333333			107	0.0229018	0.0121097				107	0.22125	0.375		107	0.0160997	0.012293
							108	0.266667	0.266667			108	0.020292	0.020292				108	0.12	0.12		108	0.0343256	0.0343256
							109	0.666667	0.393333			109	0.018731	0.0333362				109	0.375	0.22125		109	0.0192714	0.0322102
							110	0.166667	0.246667			110	0.0107766	0.008487				110	0.125	0.185		110	0.00190834	0.0223895
							111	0.273333	0.273333			111	0.0233976	0.0233976				111	0.54	0.54		111	0.0538225	0.0538225
							112	0.196667	0.333333			112	0.0229018	0.0121097				112	0.22125	0.375		112	0.0160997	0.012293
							113	1	1			113	0.0245183	0.0245183				113	1	1		113	0.0251875	0.0251875
							114	0.213333	0.166667			114	0.0145815	0.00863566				114	0.29	0.25		114	0.0145086	0.023688
							115	0.666667	0.666667			115	0.0497049	0.0497049				115	0.75	0.75		115	0.0338235	0.0338235
							116	0.295	0.5			116	0.0373403	0.0271478				116	0.22125	0.375		116	0.0307321	0.0254855
							117	0.196667	0.196667			117	0.0153297	0.0153297				117	0.07375	0.07375		117	0.0129564	0.0129564
							118	0.333333	0.196667			118	0.00743163	0.0153297				118	0.125	0.07375		118	0.0098023	0.0129564
							119	0.32	1			119	0.0233356	0.0495456				119	0.16	0.5		119	0.0179355	0.0399949
							120	0.295	0.5			120	0.0309363	0.0142245				120	0.1475	0.25		120	0.0224178	0.016689
							121	0.32	1			121	0.0233356	0.0495456				121	0.16	0.5		121	0.0179355	0.0399949
							122	0.393333	0.666667			122	0.0127607	0.0235822				122	0.295	0.5		122	0.0249697	0.0300993
							123	0.666667	0.393333			123	0.018731	0.0333362				123	0.375	0.22125		123	0.0192714	0.0322102
							124	0.666667	0.246667			124	0.00747329	0.008487				124	0.5	0.185		124	0.0212867	0.0223895
							125	0.333333	0.196667			125	0.00743163	0.0153297				125	0.125	0.07375		125	0.0098023	0.0129564
							126	0.295	0.5			126	0.0309363	0.0142245				126	0.1475	0.25		126	0.0224178	0.016689
							127	0.256837	0.16			127	0.0105299	0.0159774				127	0.07375	0.165		127	0.00697839	0.0236827
							128	1	1			128	0.0495456	0.0495456				128	0.5	0.5		128	0.0399949	0.0399949
							129	0.295	0.5			129	0.0309363	0.0142245				129	0.1475	0.25		129	0.0224178	0.016689
							130	0.393333	0.393333			130	0.0333362	0.0333362				130	0.22125	0.22125		130	0.0322102	0.0322102
							131	1	1			131	0.0495456	0.0495456				131	0.5	0.5		131	0.0399949	0.0399949
							132	0.166667	0.333333			132	0.00800751	0.0142049				132	0.25	0.125		132	0.0086521	0.0161487
							133	0.393333	0.666667			133	0.0223888	0.0172329				133	0.295	0.5		133	0.0174074	0.0216452
							134	0.166667	0.166667			134	0.0103706	0.0103706				134	0.125	0.125		134	0.0153363	0.0153363
							135	0.213333	0.666667			135	0.0211309	0.0497049				135	0.24	0.75		135	0.0102387	0.0338235
							136	0.273333	0.273333			136	0.0233976	0.0233976				136	0.54	0.54		136	0.0538225	0.0538225
							137	0.098333	0.213333			137	0.0193363	0.0175188				137	0.1475	0.2		137	0.0183787	0.0263637
							138	0.098333	0.333333			138	0.0129225	0.0142049				138	0.1475	0.125		138	0.00839684	0.0161487
							139	0.098333	0.333333			139	0.0129225	0.0142049				139	0.1475	0.125		139	0.00839684	0.0161487
							140	0.32	1			140	0.0233356	0.0495456				140	0.16	0.5		140	0.0179355	0.0399949
							141	0.213333	0.666667			141	0.0187686	0.0197472				141	0.33	0.25		141	0.0291585	0.0154478
							142	0.16	0.666667			142	0.0112496	0.0235822				142	0.165	0.5		142	0.0110557	0.0300993
							143	0.166667	0.166667			143	0.00863566	0.00863566				143	0.25	0.25		143	0.023688	0.023688
							144	0.666667	0.666667			144	0.0497049	0.0497049				144	0.75	0.75		144	0.0338235	0.0338235
							145	0.666667	0.393333			145	0.018731	0.0333362				145	0.375	0.22125		145	0.0192714	0.0322102
							146	1	1			146	0.0495456	0.0495456				146	0.5	0.5		146	0.0399949	0.0399949
							147	0.666667	0.666667			147	0.0497049	0.0497049				147	0.75	0.75		147	0.0338235	0.0338235
							148	0.666667	0.666667			148	0.0172329	0.0172329				148	0.5	0.5		148	0.0216452	0.0216452
							149	0.16	0.16			149	0.0159774	0.0159774				149	0.165	0.165		149	0.0236827	0.0236827
							150	0.196667	0.333333			150	0.0229018	0.0121097				150	0.22125	0.375		150	0.0160997	0.012293
							151	0.393333	0.393333			151	0.0333362	0.0333362				151	0.22125	0.22125		151	0.0322102	0.0322102
							152	0.333333	0.333333			152	0.0121097	0.0121097				152	0.375	0.375		152	0.012293	0.012293
							153	1	1			153	0.0495456	0.0495456				153	0.5	0.5		153	0.0399949	0.0399949
							154	0.295	0.5			154	0.0309363	0.0142245				154	0.1475	0.25		154	0.0224178	0.016689
							155	0.333333	0.273333			155	0.00494925	0.0233976				155	0.125	0.54		155	0.00388164	0.0538225
							156	1	1			156	0.0245183	0.0245183				156	1	1		156	0.0251875	0.0251875
							157	0.196667	0.333333			157	0.0229018	0.0121097				157	0.22125	0.375		157	0.0160997	0.012293
							158	1	1			158	0.0495456	0.0495456				158	0.5	0.5		158	0.0399949	0.0399949
							159	0.666667	0.666667			159	0.0497049	0.0497049				159	0.75	0.75		159	0.0338235	0.0338235
							160	0.213333	0.666667			160	0.0211309	0.0497049				160	0.24	0.75		160	0.0102387	0.0338235
							161	0.393333	0.666667			161	0.0223888	0.0172329				161	0.295	0.5		161	0.0174074	0.0216452
							162	0.098333	0.333333			162	0.0129225	0.0142049				162	0.1475	0.125		162	0.00839684	0.0161487
							163	0.098333	0.333333			163	0.0129225	0.0142049				163	0.1475	0.125		163	0.00839684	0.0161487
							164	0.666667	0.666667			164	0.0497049	0.0497049				164	0.75	0.75		164	0.0338235	0.0338235
							165	0.266667	0.213333			165	0.020292	0.0175188				165	0.12	0.2		165	0.0343256	0.0263637
							166	0.5	0.666667			166	0.0218489	0.0235822				166	0.125	0.5		166	0.00781448	0.0300993
							167	0.5	0.666667			167	0.0218489	0.0235822				167	0.125	0.5		167	0.00781448	0.0300993
							168	0.295	0.5			168	0.0309363	0.0142245				168	0.1475	0.25		168	0.0224178	0.016689
							169	0.666667	0.666667			169	0.0235822	0.0235822				169	0.5	0.5		169	0.0300993	0.0300993
							170	0.098333	0.098333			170	0.0129225	0.0129225				170	0.1475	0.1475		170	0.00839684	0.00839684
							171	0.333333	0.333333			171	0.00743163	0.00743163				171	0.125	0.125		171	0.0098023	0.0098023
							172	0.196667	0.196667			172	0.0153297	0.0153297				172	0.07375	0.07375		172	0.0129564	0.0129564
							173	0.333333	0.333333			173	0.00743163	0.00743163				173	0.125	0.125		173	0.0098023	0.0098023
							174	0.196667	0.196667			174	0.0153297	0.0153297				174	0.07375	0.07375		174	0.0129564	0.0129564
							175	0.333333	0.333333			175	0.00743163	0.00743163				175	0.125	0.125		175	0.0098023	0.0098023
							176	0.196667	0.196667			176	0.0153297	0.0153297				176	0.07375	0.07375		176	0.0129564	0.0129564
							177	0.256837	0.256837			177	NaN	NaN				177	0.183408	0.183408		177	NaN	NaN
							178	0.256837	0.256837			178	NaN	NaN				178	0.183408	0.183408		178	NaN	NaN
								0.316415

## Sheet: L.lactis
tAI			CAI				by tAI					by CAI					by E.coli tAI				by E.coli CAI
Codon	Lactococcus_lactis		codons	codon_weights			Codon #	Lactococcus lactis original	Lactococcus_lactis modified			Codon #	Lactococcus lactis original	Lactococcus_lactis modified			Codon #	Lactococcus lactis original	Lactococcus_lactis modified		Codon #	Lactococcus lactis original	Lactococcus_lactis modified
TGT	0.098333		AAA	0.0623298			1	0.666667	0.666667			1	0.0217535	0.0217535			1	1	1		1	0.0251875	0.0251875
ATC	0.333333		AAC	0.0104573			2	0.016667	0.333333			2	0.00891824	0.0149044			2	0.01875	0.375		2	0.0040941	0.0254855
CTC	0.123333		AAG	0.0120054			3	0.196667	0.333333			3	0.0540757	0.0149044			3	0.22125	0.375		3	0.0307321	0.0254855
AAA	0.5		AAT	0.0415613			4	0.333333	0.333333			4	0.0249687	0.00816678			4	0.125	0.5		4	0.00781448	0.0300993
TCG	0.273333		ACA	0.0229899			5	0.016667	0.333333			5	0.00891824	0.0149044			5	0.01875	0.375		5	0.0040941	0.0254855
TTT	0.196667		ACC	0.00637319			6	0.166667	0.166667			6	0.010007	0.010007			6	0.125	0.125		6	0.0153363	0.0153363
TTC	0.333333		ACG	0.00624217			7	1	0.32			7	0.0243317	0.00767282			7	0.375	0.12		7	0.0202886	0.0343256
GGC	0.333333		ACT	0.0213017			8	0.333333	0.333333			8	0.0590032	0.0590032			8	0.5	0.5		8	0.0399949	0.0399949
CCT	0.197437		AGA	0.00846194			9	0.196667	0.196667			9	0.0395252	0.0395252			9	0.22125	0.22125		9	0.0322102	0.0322102
ATT	0.196667		AGC	0.00565184			10	0.333333	0.333333			10	0.0590032	0.0590032			10	0.5	0.5		10	0.0399949	0.0399949
CGA	0.008367		AGG	0.00142915			11	1	0.32			11	0.0243317	0.00767282			11	0.375	0.12		11	0.0202886	0.0343256
AAG	0.326667		AGT	0.0145851			12	0.196667	0.333333			12	0.0252382	0.00816678			12	0.295	0.5		12	0.0249697	0.0300993
TTA	0.333333		ATA	0.00891824			13	0.333333	0.273333			13	0.0257322	0.00524523			13	0.07375	0.54		13	0.0110091	0.0538225
GTG	0.16		ATC	0.0149044			14	0.333333	0.333333			14	0.0149044	0.0149044			14	0.375	0.375		14	0.0254855	0.0254855
GAC	0.333333		ATG	0.0217535			15	0.196667	0.333333			15	0.0252382	0.00816678			15	0.295	0.5		15	0.0249697	0.0300993
ACA	0.333333		ATT	0.0540757			16	0.333333	0.333333			16	0.0590032	0.0590032			16	0.5	0.5		16	0.0399949	0.0399949
CCA	0.333333		CAA	0.0310181			17	0.197437	0.32			17	0.0311717	0.00767282			17	0.1475	0.12		17	0.0152896	0.0343256
TCC	0.166667		CAC	0.00438382			18	0.196667	0.196667			18	0.0395252	0.0395252			18	0.22125	0.22125		18	0.0322102	0.0322102
GGG	0.106667		CAG	0.00575123			19	0.5	0.5			19	0.0623298	0.0623298			19	0.75	0.75		19	0.0338235	0.0338235
TAG	0.197437		CAT	0.013159			20	0.666667	0.666667			20	0.0217535	0.0217535			20	1	1		20	0.0251875	0.0251875
AGC	0.166667		CCA	0.0153984			21	0.197437	0.106667			21	0.0116696	0.00267457			21	0.07375	0.165		21	0.00697839	0.0236827
CTG	0.273333		CCC	0.00238693			22	0.166667	0.166667			22	0.010007	0.010007			22	0.125	0.125		22	0.0153363	0.0153363
GCC	0.197437		CCG	0.00267457			23	0.098333	0.166667			23	0.0168441	0.00565184			23	0.1475	0.125		23	0.00839684	0.0161487
GCT	0.197437		CCT	0.0116696			24	0.333333	0.273333			24	0.0330225	0.00524523			24	0.125	0.54		24	0.0138299	0.0538225
TAT	0.098333		CGA	0.00533107			25	0.197437	0.106667			25	0.0116696	0.00267457			25	0.07375	0.165		25	0.00697839	0.0236827
CAA	0.333333		CGC	0.00396668			26	0.197437	0.32			26	0.0311717	0.00767282			26	0.1475	0.12		26	0.0152896	0.0343256
CCC	0.197437		CGG	0.00206014			27	0.333333	0.333333			27	0.0590032	0.0590032			27	0.5	0.5		27	0.0399949	0.0399949
CGT	0.333333		CGT	0.0151408			28	0.333333	0.333333			28	0.0310181	0.0310181			28	0.25	0.25		28	0.0154478	0.0154478
GTA	0.5		CTA	0.00758096			29	0.333333	0.333333			29	0.0310181	0.0310181			29	0.25	0.25		29	0.0154478	0.0154478
CGG	0.166667		CTC	0.00740778			30	0.098333	0.098333			30	0.013159	0.013159			30	0.07375	0.07375		30	0.0129564	0.0129564
ACC	0.166667		CTG	0.00524523			31	0.196667	0.333333			31	0.0369169	0.0115717			31	0.1475	0.25		31	0.0224178	0.016689
GCA	1		CTT	0.0257322			32	0.5	0.5			32	0.0623298	0.0623298			32	0.75	0.75		32	0.0338235	0.0338235
GAG	0.106667		GAA	0.0590032			33	0.333333	0.333333			33	0.0590032	0.0590032			33	0.5	0.5		33	0.0399949	0.0399949
TAC	0.166667		GAC	0.0139903			34	0.333333	0.166667			34	0.0229899	0.00637319			34	0.125	0.25		34	0.00686146	0.023688
CAC	0.166667		GAG	0.0118202			35	0.166667	0.166667			35	0.00637319	0.00637319			35	0.25	0.25		35	0.023688	0.023688
ATA	0.016667		GAT	0.0395252			36	0.666667	0.666667			36	0.0217535	0.0217535			36	1	1		36	0.0251875	0.0251875
GGT	0.196667		GCA	0.0243317			37	0.196667	0.333333			37	0.0415613	0.0104573			37	0.295	0.5		37	0.0174074	0.0216452
CTT	0.333333		GCC	0.0106892			38	0.333333	0.333333			38	0.0310181	0.0310181			38	0.25	0.25		38	0.0154478	0.0154478
AAT	0.196667		GCG	0.00767282			39	0.16	0.16			39	0.00838815	0.00838815			39	0.2	0.2		39	0.0263637	0.0263637
ATG	0.666667		GCT	0.0311717			40	0.196667	0.333333			40	0.0540757	0.0149044			40	0.22125	0.375		40	0.0307321	0.0254855
TGG	0.166667		GGA	0.0249687			41	0.273333	0.273333			41	0.0208348	0.00524523			41	0.165	0.54		41	0.0137069	0.0538225
ACG	0.273333		GGC	0.00816678			42	0.666667	0.666667			42	0.0217535	0.0217535			42	1	1		42	0.0251875	0.0251875
AGA	0.166667		GGG	0.00770294			43	0.333333	0.333333			43	0.0249687	0.00816678			43	0.125	0.5		43	0.00781448	0.0300993
TAA	0.197437		GGT	0.0252382			44	0.008367	0.123333			44	0.00533107	0.00396668			44	0.01255	0.185		44	0.00346206	0.0223895
CGC	0.123333		GTA	0.0133442			45	0.5	0.5			45	0.0623298	0.0623298			45	0.75	0.75		45	0.0338235	0.0338235
AGT	0.098333		GTC	0.0110236			46	0.273333	0.166667			46	0.00624217	0.00637319			46	0.29	0.25		46	0.0145086	0.023688
CAT	0.098333		GTG	0.00838815			47	0.196667	0.333333			47	0.0369169	0.0115717			47	0.1475	0.25		47	0.0224178	0.016689
CCG	0.106667		GTT	0.0332695			48	0.333333	0.333333			48	0.0590032	0.0590032			48	0.5	0.5		48	0.0399949	0.0399949
GGA	0.333333		TAA	NaN			49	0.333333	0.333333			49	0.0249687	0.00816678			49	0.125	0.5		49	0.00781448	0.0300993
ACT	0.098333		TAC	0.00746952			50	0.666667	0.666667			50	0.0217535	0.0217535			50	1	1		50	0.0251875	0.0251875
CTA	0.3417		TAG	NaN			51	0.196667	0.333333			51	0.0415613	0.0104573			51	0.295	0.5		51	0.0174074	0.0216452
TGA	0.197437		TAT	0.027711			52	0.5	0.5			52	0.0623298	0.0623298			52	0.75	0.75		52	0.0338235	0.0338235
GTC	0.197437		TCA	0.0223619			53	0.333333	0.123333			53	0.0151408	0.00396668			53	0.5	0.185		53	0.0212867	0.0223895
AAC	0.333333		TCC	0.00287938			54	0.5	0.16			54	0.0133442	0.00838815			54	0.625	0.2		54	0.010954	0.0263637
TTG	0.273333		TCG	0.00343357			55	0.273333	0.273333			55	0.0208348	0.00524523			55	0.165	0.54		55	0.0137069	0.0538225
TGC	0.166667		TCT	0.0168441			56	0.333333	0.106667			56	0.0153984	0.00267457			56	0.125	0.165		56	0.00845493	0.0236827
GTT	0.197437		TGA	NaN			57	0.106667	0.333333			57	0.00770294	0.00816678			57	0.165	0.5		57	0.0110557	0.0300993
GAT	0.196667		TGC	0.001012			58	0.166667	0.123333			58	0.00846194	0.00396668			58	0.125	0.185		58	0.00190834	0.0223895
GCG	0.32		TGG	0.010007			59	0.016667	0.333333			59	0.00891824	0.0149044			59	0.01875	0.375		59	0.0040941	0.0254855
GAA	0.333333		TGT	0.00368205			60	0.098333	0.166667			60	0.0145851	0.00565184			60	0.07375	0.125		60	0.00865669	0.0161487
TCA	0.333333		TTA	0.0330225			61	0.196667	0.333333			61	0.0540757	0.0149044			61	0.22125	0.375		61	0.0307321	0.0254855
CAG	0.106667		TTC	0.0115717			62	0.196667	0.333333			62	0.0540757	0.0149044			62	0.22125	0.375		62	0.0307321	0.0254855
TCT	0.098333		TTG	0.0208348			63	0.333333	0.273333			63	0.0330225	0.00524523			63	0.125	0.54		63	0.0138299	0.0538225
AGG	0.22		TTT	0.0369169			64	0.098333	0.166667			64	0.0213017	0.00637319			64	0.1475	0.25		64	0.00885081	0.023688
							65	0.123333	0.123333			65	0.00396668	0.00396668			65	0.185	0.185		65	0.0223895	0.0223895
							66	0.196667	0.196667			66	0.0395252	0.0395252			66	0.22125	0.22125		66	0.0322102	0.0322102
							67	0.333333	0.333333			67	0.0590032	0.0590032			67	0.5	0.5		67	0.0399949	0.0399949
							68	0.098333	0.166667			68	0.0213017	0.00637319			68	0.1475	0.25		68	0.00885081	0.023688
							69	0.098333	0.166667			69	0.027711	0.00746952			69	0.22125	0.375		69	0.0160997	0.012293
							70	0.333333	0.333333			70	0.0310181	0.0310181			70	0.25	0.25		70	0.0154478	0.0154478
							71	0.333333	0.166667			71	0.0223619	0.00565184			71	0.125	0.125		71	0.00700132	0.0161487
							72	0.196667	0.196667			72	0.0395252	0.0395252			72	0.22125	0.22125		72	0.0322102	0.0322102
							73	0.196667	0.333333			73	0.0415613	0.0104573			73	0.295	0.5		73	0.0174074	0.0216452
							74	0.333333	0.333333			74	0.0590032	0.0590032			74	0.5	0.5		74	0.0399949	0.0399949
							75	0.5	0.5			75	0.0623298	0.0623298			75	0.75	0.75		75	0.0338235	0.0338235
							76	0.16	0.16			76	0.00838815	0.00838815			76	0.2	0.2		76	0.0263637	0.0263637
							77	0.123333	0.273333			77	0.00740778	0.00524523			77	0.125	0.54		77	0.0112383	0.0538225
							78	0.333333	0.333333			78	0.0149044	0.0149044			78	0.375	0.375		78	0.0254855	0.0254855
							79	0.666667	0.666667			79	0.0217535	0.0217535			79	1	1		79	0.0251875	0.0251875
							80	0.166667	0.098333			80	0.00438382	0.013159			80	0.125	0.07375		80	0.0098023	0.0129564
							81	0.166667	0.166667			81	0.00565184	0.00565184			81	0.125	0.125		81	0.0161487	0.0161487
							82	0.197437	0.106667			82	0.0116696	0.00267457			82	0.07375	0.165		82	0.00697839	0.0236827
							83	0.326667	0.5			83	0.0120054	0.0623298			83	0.24	0.75		83	0.0102387	0.0338235
							84	0.333333	0.333333			84	0.0590032	0.0590032			84	0.5	0.5		84	0.0399949	0.0399949
							85	0.197437	0.16			85	0.0332695	0.00838815			85	0.1475	0.2		85	0.0183787	0.0263637
							86	0.3417	0.273333			86	0.00758096	0.00524523			86	0.125	0.54		86	0.00388164	0.0538225
							87	0.196667	0.196667			87	0.0395252	0.0395252			87	0.22125	0.22125		87	0.0322102	0.0322102
							88	0.166667	0.166667			88	0.010007	0.010007			88	0.125	0.125		88	0.0153363	0.0153363
							89	0.166667	0.166667			89	0.00746952	0.00746952			89	0.375	0.375		89	0.012293	0.012293
							90	0.098333	0.098333			90	0.013159	0.013159			90	0.07375	0.07375		90	0.0129564	0.0129564
							91	0.326667	0.5			91	0.0120054	0.0623298			91	0.24	0.75		91	0.0102387	0.0338235
							92	0.333333	0.333333			92	0.0310181	0.0310181			92	0.25	0.25		92	0.0154478	0.0154478
							93	0.196667	0.333333			93	0.0415613	0.0104573			93	0.295	0.5		93	0.0174074	0.0216452
							94	0.5	0.5			94	0.0623298	0.0623298			94	0.75	0.75		94	0.0338235	0.0338235
							95	0.333333	0.196667			95	0.0139903	0.0395252			95	0.375	0.22125		95	0.0192714	0.0322102
							96	0.333333	0.273333			96	0.0330225	0.00524523			96	0.125	0.54		96	0.0138299	0.0538225
							97	0.196667	0.333333			97	0.0369169	0.0115717			97	0.1475	0.25		97	0.0224178	0.016689
							98	0.333333	0.333333			98	0.0149044	0.0149044			98	0.375	0.375		98	0.0254855	0.0254855
							99	0.333333	0.166667			99	0.0229899	0.00637319			99	0.125	0.25		99	0.00686146	0.023688
							100	0.333333	0.333333			100	0.0249687	0.00816678			100	0.125	0.5		100	0.00781448	0.0300993
							101	0.333333	0.333333			101	0.0249687	0.00816678			101	0.125	0.5		101	0.00781448	0.0300993
							102	0.197437	0.32			102	0.0311717	0.00767282			102	0.1475	0.12		102	0.0152896	0.0343256
							103	0.333333	0.333333			103	0.0590032	0.0590032			103	0.5	0.5		103	0.0399949	0.0399949
							104	0.196667	0.333333			104	0.0540757	0.0149044			104	0.22125	0.375		104	0.0307321	0.0254855
							105	0.333333	0.273333			105	0.0330225	0.00524523			105	0.125	0.54		105	0.0138299	0.0538225
							106	0.197437	0.32			106	0.0106892	0.00767282			106	0.25	0.12		106	0.0259112	0.0343256
							107	0.333333	0.273333			107	0.0257322	0.00524523			107	0.07375	0.54		107	0.0110091	0.0538225
							108	0.196667	0.333333			108	0.0369169	0.0115717			108	0.1475	0.25		108	0.0224178	0.016689
							109	0.333333	0.333333			109	0.0590032	0.0590032			109	0.5	0.5		109	0.0399949	0.0399949
							110	0.098333	0.166667			110	0.0168441	0.00565184			110	0.1475	0.125		110	0.00839684	0.0161487
							111	0.333333	0.333333			111	0.0590032	0.0590032			111	0.5	0.5		111	0.0399949	0.0399949
							112	0.333333	0.273333			112	0.0257322	0.00524523			112	0.07375	0.54		112	0.0110091	0.0538225
							113	0.333333	0.333333			113	0.0590032	0.0590032			113	0.5	0.5		113	0.0399949	0.0399949
							114	0.273333	0.273333			114	0.0208348	0.00524523			114	0.165	0.54		114	0.0137069	0.0538225
							115	0.123333	0.273333			115	0.00740778	0.00524523			115	0.125	0.54		115	0.0112383	0.0538225
							116	0.098333	0.166667			116	0.027711	0.00746952			116	0.22125	0.375		116	0.0160997	0.012293
							117	0.008367	0.123333			117	0.00533107	0.00396668			117	0.01255	0.185		117	0.00346206	0.0223895
							118	0.333333	0.166667			118	0.0229899	0.00637319			118	0.125	0.25		118	0.00686146	0.023688
							119	0.197437	0.16			119	0.0332695	0.00838815			119	0.1475	0.2		119	0.0183787	0.0263637
							120	0.197437	0.16			120	0.0332695	0.00838815			120	0.1475	0.2		120	0.0183787	0.0263637
							121	0.098333	0.098333			121	0.013159	0.013159			121	0.07375	0.07375		121	0.0129564	0.0129564
							122	0.333333	0.333333			122	0.0590032	0.0590032			122	0.5	0.5		122	0.0399949	0.0399949
							123	0.5	0.5			123	0.0623298	0.0623298			123	0.75	0.75		123	0.0338235	0.0338235
							124	0.196667	0.333333			124	0.0369169	0.0115717			124	0.1475	0.25		124	0.0224178	0.016689
							125	0.5	0.5			125	0.0623298	0.0623298			125	0.75	0.75		125	0.0338235	0.0338235
							126	0.333333	0.333333			126	0.0249687	0.00816678			126	0.125	0.5		126	0.00781448	0.0300993
							127	0.196667	0.196667			127	0.0395252	0.0395252			127	0.22125	0.22125		127	0.0322102	0.0322102
							128	0.098333	0.166667			128	0.0213017	0.00637319			128	0.1475	0.25		128	0.00885081	0.023688
							129	0.098333	0.166667			129	0.027711	0.00746952			129	0.22125	0.375		129	0.0160997	0.012293
							130	0.196667	0.333333			130	0.0369169	0.0115717			130	0.1475	0.25		130	0.0224178	0.016689
							131	0.333333	0.106667			131	0.0153984	0.00267457			131	0.125	0.165		131	0.00845493	0.0236827
							132	0.098333	0.166667			132	0.0145851	0.00565184			132	0.07375	0.125		132	0.00865669	0.0161487
							133	0.333333	0.166667			133	0.0229899	0.00637319			133	0.125	0.25		133	0.00686146	0.023688
							134	0.196667	0.333333			134	0.0369169	0.0115717			134	0.1475	0.25		134	0.0224178	0.016689
							135	0.333333	0.196667			135	0.0139903	0.0395252			135	0.375	0.22125		135	0.0192714	0.0322102
							136	0.196667	0.333333			136	0.0369169	0.0115717			136	0.1475	0.25		136	0.0224178	0.016689
							137	0.333333	0.333333			137	0.0249687	0.00816678			137	0.125	0.5		137	0.00781448	0.0300993
							138	0.166667	0.123333			138	0.00846194	0.00396668			138	0.125	0.185		138	0.00190834	0.0223895
							139	0.196667	0.333333			139	0.0369169	0.0115717			139	0.1475	0.25		139	0.0224178	0.016689
							140	0.326667	0.5			140	0.0120054	0.0623298			140	0.24	0.75		140	0.0102387	0.0338235
							141	0.3417	0.273333			141	0.00758096	0.00524523			141	0.125	0.54		141	0.00388164	0.0538225
							142	0.197437	0.16			142	0.0110236	0.00838815			142	0.25	0.2		142	0.0154677	0.0263637
							143	0.098333	0.166667			143	0.0168441	0.00565184			143	0.1475	0.125		143	0.00839684	0.0161487
							144	0.333333	0.333333			144	0.0590032	0.0590032			144	0.5	0.5		144	0.0399949	0.0399949
							145	0.5	0.5			145	0.0623298	0.0623298			145	0.75	0.75		145	0.0338235	0.0338235
							146	0.196667	0.333333			146	0.0369169	0.0115717			146	0.1475	0.25		146	0.0224178	0.016689
							147	0.166667	0.098333			147	0.00438382	0.013159			147	0.125	0.07375		147	0.0098023	0.0129564
							148	0.196667	0.196667			148	0.0395252	0.0395252			148	0.22125	0.22125		148	0.0322102	0.0322102
							149	0.5	0.5			149	0.0623298	0.0623298			149	0.75	0.75		149	0.0338235	0.0338235
							150	0.196667	0.196667			150	0.0395252	0.0395252			150	0.22125	0.22125		150	0.0322102	0.0322102
							151	0.106667	0.333333			151	0.0118202	0.0590032			151	0.16	0.5		151	0.0179355	0.0399949
							152	0.166667	0.123333			152	0.00206014	0.00396668			152	0.125	0.185		152	0.00534289	0.0223895
							153	0.196667	0.333333			153	0.0415613	0.0104573			153	0.295	0.5		153	0.0174074	0.0216452
							154	0.098333	0.166667			154	0.0168441	0.00565184			154	0.1475	0.125		154	0.00839684	0.0161487
							155	0.098333	0.166667			155	0.027711	0.00746952			155	0.22125	0.375		155	0.0160997	0.012293
							156	0.098333	0.166667			156	0.0213017	0.00637319			156	0.1475	0.25		156	0.00885081	0.023688
							157	0.196667	0.333333			157	0.0369169	0.0115717			157	0.1475	0.25		157	0.0224178	0.016689
							158	0.333333	0.166667			158	0.0229899	0.00637319			158	0.125	0.25		158	0.00686146	0.023688
							159	0.196667	0.333333			159	0.0540757	0.0149044			159	0.22125	0.375		159	0.0307321	0.0254855
							160	0.5	0.5			160	0.0623298	0.0623298			160	0.75	0.75		160	0.0338235	0.0338235
							161	0.5	0.5			161	0.0623298	0.0623298			161	0.75	0.75		161	0.0338235	0.0338235
							162	0.098333	0.166667			162	0.027711	0.00746952			162	0.22125	0.375		162	0.0160997	0.012293
							163	0.333333	0.333333			163	0.0590032	0.0590032			163	0.5	0.5		163	0.0399949	0.0399949
							164	0.5	0.5			164	0.0623298	0.0623298			164	0.75	0.75		164	0.0338235	0.0338235
							165	0.16	0.16			165	0.00838815	0.00838815			165	0.2	0.2		165	0.0263637	0.0263637
							166	0.5	0.5			166	0.0623298	0.0623298			166	0.75	0.75		166	0.0338235	0.0338235
							167	0.333333	0.333333			167	0.0310181	0.0310181			167	0.25	0.25		167	0.0154478	0.0154478
							168	0.333333	0.106667			168	0.0153984	0.00267457			168	0.125	0.165		168	0.00845493	0.0236827
							169	0.333333	0.333333			169	0.00816678	0.00816678			169	0.5	0.5		169	0.0300993	0.0300993
							170	0.098333	0.098333			170	0.0168441	0.0168441			170	0.1475	0.1475		170	0.00839684	0.00839684
							171	0.166667	0.166667			171	0.00438382	0.00438382			171	0.125	0.125		171	0.0098023	0.0098023
							172	0.098333	0.098333			172	0.013159	0.013159			172	0.07375	0.07375		172	0.0129564	0.0129564
							173	0.166667	0.166667			173	0.00438382	0.00438382			173	0.125	0.125		173	0.0098023	0.0098023
							174	0.098333	0.098333			174	0.013159	0.013159			174	0.07375	0.07375		174	0.0129564	0.0129564
							175	0.166667	0.166667			175	0.00438382	0.00438382			175	0.125	0.125		175	0.0098023	0.0098023
							176	0.098333	0.098333			176	0.013159	0.013159			176	0.07375	0.07375		176	0.0129564	0.0129564
							177	0.197437	0.197437			177	NaN	NaN			177	0.183408	0.183408		177	NaN	NaN
							178	0.197437	0.197437			178	NaN	NaN			178	0.183408	0.183408		178	NaN	NaN
								0.221888	0.251083									0.206511	0.304869

## Sheet: M.capsulatus
tAI			CAI				by tAI					by CAI					by E.coli tAI				by E.coli CAI
Codon	Methylococcus_capsulatus_Bath		codons	codon_weights			Codon #	Methylococcus capsulatus original	Methylococcus capsulatus modified			Codon #	Methylococcus capsulatus original	Methylococcus capsulatus modified			Codon #	Methylococcus capsulatus original	Methylococcus capsulatus modified		Codon #	Methylococcus capsulatus original	Methylococcus capsulatus modified
TGT	0.196667		AAA	0.00980898			1	1	1			1	0.0186634	0.0186634			1	1	1		1	0.0251875	0.0251875
ATC	0.666667		AAC	0.0186705			4	0.333333	0.333333			4	0.0289726	0.0289726			4	0.25	0.25		4	0.023688	0.023688
CTC	0.333333		AAG	0.0226501			7	0.44	0.123333			7	0.00488509	0.0330022			7	0.165	0.185		7	0.00104168	0.0223895
AAA	0.333333		AAT	0.00734142			10	0.44	0.44			10	0.0277598	0.0277598			10	0.165	0.165		10	0.0236827	0.0236827
TCG	0.44		ACA	0.00237465			13	0.44	0.44			13	0.0277598	0.0277598			13	0.165	0.165		13	0.0236827	0.0236827
TTT	0.196667		ACC	0.0289726			16	0.333333	0.196667			16	0.0363569	0.0178844			16	0.375	0.22125		16	0.0192714	0.0322102
TTC	0.333333		ACG	0.0139161			19	0.666667	0.666667			19	0.039678	0.039678			19	0.375	0.375		19	0.0254855	0.0254855
GGC	0.333333		ACT	0.00293616			22	0.333333	0.333333			22	0.0143796	0.016252			22	0.25	0.125		22	0.0086521	0.0161487
CCT	0.196667		AGA	0.00205613			25	0.333333	0.44			25	0.0262549	0.0632009			25	0.125	0.54		25	0.0112383	0.0538225
ATT	0.393333		AGC	0.016252			28	0.666667	0.666667			28	0.039678	0.039678			28	0.375	0.375		28	0.0254855	0.0254855
CGA	0.008367		AGG	0.00488509			31	0.333333	0.44			31	0.0324223	0.0318475			31	0.25	0.2		31	0.0154677	0.0263637
AAG	0.44		AGT	0.00352421			34	0.213333	0.213333			34	0.0375187	0.0375187			34	0.12	0.12		34	0.0343256	0.0343256
TTA	0.333333		ATA	0.00243897			37	1	1			37	0.0186634	0.0186634			37	1	1		37	0.0251875	0.0251875
GTG	0.44		ATC	0.039678			40	0.213333	0.213333			40	0.0375187	0.0375187			40	0.12	0.12		40	0.0343256	0.0343256
GAC	0.333333		ATG	0.0186634			43	0.333333	0.123333			43	0.0257271	0.0330022			43	0.125	0.185		43	0.00534289	0.0223895
ACA	0.333333		ATT	0.00567528			46	0.333333	0.333333			46	0.0186705	0.0186705			46	0.5	0.5		46	0.0216452	0.0216452
CCA	0.333333		CAA	0.00563342			49	0.123333	0.123333			49	0.0330022	0.0330022			49	0.185	0.185		49	0.0223895	0.0223895
TCC	0.333333		CAC	0.0134312			52	0.333333	0.44			52	0.0324223	0.0318475			52	0.25	0.2		52	0.0154677	0.0263637
GGG	0.44		CAG	0.0266613			55	0.666667	0.666667			55	0.039678	0.039678			55	0.375	0.375		55	0.0254855	0.0254855
TAG	0.287088		CAT	0.0099029			58	0.333333	0.333333			58	0.0492654	0.0492654			58	0.5	0.5		58	0.0300993	0.0300993
AGC	0.333333		CCA	0.00313422			61	0.333333	0.213333			61	0.0581525	0.0375187			61	0.25	0.12		61	0.0259112	0.0343256
CTG	0.44		CCC	0.0184592			64	0.333333	0.196667			64	0.0363569	0.0178844			64	0.375	0.22125		64	0.0192714	0.0322102
GCC	0.333333		CCG	0.0277598			67	0.333333	0.333333			67	0.0186705	0.0186705			67	0.5	0.5		67	0.0216452	0.0216452
GCT	0.196667		CCT	0.00450123			70	0.333333	0.213333			70	0.0581525	0.0375187			70	0.25	0.12		70	0.0259112	0.0343256
TAT	0.196667		CGA	0.00406836			73	1	1			73	0.0186634	0.0186634			73	1	1		73	0.0251875	0.0251875
CAA	0.333333		CGC	0.0330022			76	0.333333	0.44			76	0.0184592	0.0277598			76	0.125	0.165		76	0.00545753	0.0236827
CCC	0.333333		CGG	0.0257271			79	0.333333	0.333333			79	0.0140427	0.0140427			79	0.125	0.125		79	0.0153363	0.0153363
CGT	0.333333		CGT	0.00901062			82	0.196667	0.196667			82	0.0099029	0.0099029			82	0.07375	0.07375		82	0.0129564	0.0129564
GTA	0.333333		CTA	0.00148646			85	0.44	0.44			85	0.0632009	0.0632009			85	0.54	0.54		85	0.0538225	0.0538225
CGG	0.333333		CTC	0.0262549			88	0.333333	0.333333			88	0.0143796	0.016252			88	0.25	0.125		88	0.0086521	0.0161487
ACC	0.333333		CTG	0.0632009			91	0.333333	0.213333			91	0.0581525	0.0375187			91	0.25	0.12		91	0.0259112	0.0343256
GCA	0.666667		CTT	0.00537921			94	0.196667	0.196667			94	0.0178844	0.0178844			94	0.22125	0.22125		94	0.0322102	0.0322102
GAG	0.44		GAA	0.03109			97	0.333333	0.44			97	0.0262549	0.0632009			97	0.125	0.54		97	0.0112383	0.0538225
TAC	0.333333		GAC	0.0363569			100	0.44	0.333333			100	0.0226501	0.00980898			100	0.24	0.75		100	0.0102387	0.0338235
CAC	0.333333		GAG	0.0320364			103	0.333333	0.123333			103	0.0257271	0.0330022			103	0.125	0.185		103	0.00534289	0.0223895
ATA	0.033333		GAT	0.0178844			106	0.333333	0.333333			106	0.0322508	0.0322508			106	0.25	0.25		106	0.016689	0.016689
GGT	0.196667		GCA	0.00898101			109	0.123333	0.123333			109	0.0330022	0.0330022			109	0.185	0.185		109	0.0223895	0.0223895
CTT	0.196667		GCC	0.0581525			112	0.333333	0.213333			112	0.0581525	0.0375187			112	0.25	0.12		112	0.0259112	0.0343256
AAT	0.196667		GCG	0.0375187			115	0.44	0.44			115	0.0632009	0.0632009			115	0.54	0.54		115	0.0538225	0.0538225
ATG	1		GCT	0.00760379			118	0.333333	0.333333			118	0.0289726	0.0289726			118	0.25	0.25		118	0.023688	0.023688
TGG	0.333333		GGA	0.00955681			121	0.44	0.44			121	0.0632009	0.0632009			121	0.54	0.54		121	0.0538225	0.0538225
ACG	0.44		GGC	0.0492654			124	0.44	0.333333			124	0.0143602	0.0492654			124	0.165	0.5		124	0.0110557	0.0300993
AGA	0.333333		GGG	0.0143602			127	0.333333	0.333333			127	0.00980898	0.00980898			127	0.75	0.75		127	0.0338235	0.0338235
TAA	0.287088		GGT	0.0120652			130	0.44	0.44			130	0.0277598	0.0277598			130	0.165	0.165		130	0.0236827	0.0236827
CGC	0.123333		GTA	0.00412247			133	0.44	0.44			133	0.0318475	0.0318475			133	0.2	0.2		133	0.0263637	0.0263637
AGT	0.196667		GTC	0.0324223			136	0.333333	0.44			136	0.0262549	0.0632009			136	0.125	0.54		136	0.0112383	0.0538225
CAT	0.196667		GTG	0.0318475			139	1	1			139	0.0186634	0.0186634			139	1	1		139	0.0251875	0.0251875
CCG	0.44		GTT	0.00519749			142	0.333333	0.333333			142	0.0492654	0.0492654			142	0.5	0.5		142	0.0300993	0.0300993
GGA	0.333333		TAA	NaN			145	0.123333	0.123333			145	0.0330022	0.0330022			145	0.185	0.185		145	0.0223895	0.0223895
ACT	0.196667		TAC	0.0159539			148	0.44	0.333333			148	0.0226501	0.00980898			148	0.24	0.75		148	0.0102387	0.0338235
CTA	0.333333		TAG	NaN			151	0.333333	0.333333			151	0.0289726	0.0289726			151	0.25	0.25		151	0.023688	0.023688
TGA	0.287088		TAT	0.00931587			154	0.333333	0.196667			154	0.0134312	0.0099029			154	0.125	0.07375		154	0.0098023	0.0129564
GTC	0.333333		TCA	0.00198262			157	0.333333	0.333333			157	0.03109	0.03109			157	0.5	0.5		157	0.0399949	0.0399949
AAC	0.333333		TCC	0.0143796			160	0.333333	0.333333			160	0.0143796	0.016252			160	0.25	0.125		160	0.0086521	0.0161487
TTG	0.44		TCG	0.0145511			163	0.666667	0.666667			163	0.039678	0.039678			163	0.375	0.375		163	0.0254855	0.0254855
TGC	0.333333		TCT	0.0019326			166	0.333333	0.333333			166	0.0492654	0.0492654			166	0.5	0.5		166	0.0300993	0.0300993
GTT	0.196667		TGA	NaN			169	0.123333	0.123333			169	0.0330022	0.0330022			169	0.185	0.185		169	0.0223895	0.0223895
GAT	0.196667		TGC	0.00864411			172	0.333333	0.44			172	0.00412247	0.0318475			172	0.625	0.2		172	0.010954	0.0263637
GCG	0.213333		TGG	0.0140427			175	0.44	0.44			175	0.0121928	0.0632009			175	0.165	0.54		175	0.0137069	0.0538225
GAA	0.333333		TGT	0.0023328			178	0.196667	0.44			178	0.00450123	0.0277598			178	0.07375	0.165		178	0.00697839	0.0236827
TCA	0.333333		TTA	0.000658492			181	0.333333	0.333333			181	0.00955681	0.0492654			181	0.125	0.5		181	0.00781448	0.0300993
CAG	0.44		TTC	0.0322508			184	0.123333	0.123333			184	0.0330022	0.0330022			184	0.185	0.185		184	0.0223895	0.0223895
TCT	0.196667		TTG	0.0121928			187	0.44	0.333333			187	0.0266613	0.00563342			187	0.33	0.25		187	0.0291585	0.0154478
AGG	0.44		TTT	0.00584475			190	0.333333	0.333333			190	0.0186705	0.0186705			190	0.5	0.5		190	0.0216452	0.0216452
							193	0.666667	0.666667			193	0.039678	0.039678			193	0.375	0.375		193	0.0254855	0.0254855
							196	0.666667	0.666667			196	0.039678	0.039678			196	0.375	0.375		196	0.0254855	0.0254855
							199	0.44	0.44			199	0.0632009	0.0632009			199	0.54	0.54		199	0.0538225	0.0538225
							202	0.333333	0.333333			202	0.0289726	0.0289726			202	0.25	0.25		202	0.023688	0.023688
							205	0.123333	0.123333			205	0.0330022	0.0330022			205	0.185	0.185		205	0.0223895	0.0223895
							208	0.44	0.333333			208	0.0145511	0.016252			208	0.165	0.125		208	0.00898455	0.0161487
							211	0.44	0.44			211	0.0277598	0.0277598			211	0.165	0.165		211	0.0236827	0.0236827
							214	0.196667	0.196667			214	0.0178844	0.0178844			214	0.22125	0.22125		214	0.0322102	0.0322102
							217	0.333333	0.333333			217	0.0322508	0.0322508			217	0.25	0.25		217	0.016689	0.016689
							220	0.333333	0.196667			220	0.0134312	0.0099029			220	0.125	0.07375		220	0.0098023	0.0129564
							223	0.333333	0.213333			223	0.0581525	0.0375187			223	0.25	0.12		223	0.0259112	0.0343256
							226	0.333333	0.44			226	0.0184592	0.0277598			226	0.125	0.165		226	0.00545753	0.0236827
							229	0.333333	0.333333			229	0.0492654	0.0492654			229	0.5	0.5		229	0.0300993	0.0300993
							232	0.333333	0.333333			232	0.00864411	0.00864411			232	0.125	0.125		232	0.00648468	0.00648468
							235	0.333333	0.333333			235	0.0289726	0.0289726			235	0.25	0.25		235	0.023688	0.023688
							238	0.666667	0.666667			238	0.039678	0.039678			238	0.375	0.375		238	0.0254855	0.0254855
							241	0.44	0.44			241	0.0318475	0.0318475			241	0.2	0.2		241	0.0263637	0.0263637
							244	0.196667	0.196667			244	0.0099029	0.0099029			244	0.07375	0.07375		244	0.0129564	0.0129564
							247	0.196667	0.196667			247	0.0178844	0.0178844			247	0.22125	0.22125		247	0.0322102	0.0322102
							250	0.333333	0.44			250	0.0262549	0.0632009			250	0.125	0.54		250	0.0112383	0.0538225
							253	0.333333	0.333333			253	0.0492654	0.0492654			253	0.5	0.5		253	0.0300993	0.0300993
							256	0.333333	0.333333			256	0.03109	0.03109			256	0.5	0.5		256	0.0399949	0.0399949
							259	0.44	0.44			259	0.0632009	0.0632009			259	0.54	0.54		259	0.0538225	0.0538225
							262	0.213333	0.213333			262	0.0375187	0.0375187			262	0.12	0.12		262	0.0343256	0.0343256
							265	0.333333	0.333333			265	0.0289726	0.0289726			265	0.25	0.25		265	0.023688	0.023688
							268	0.333333	0.44			268	0.0324223	0.0318475			268	0.25	0.2		268	0.0154677	0.0263637
							271	0.333333	0.333333			271	0.00864411	0.00864411			271	0.125	0.125		271	0.00648468	0.00648468
							274	0.333333	0.333333			274	0.0143796	0.016252			274	0.25	0.125		274	0.0086521	0.0161487
							277	0.44	0.333333			277	0.0143602	0.0492654			277	0.165	0.5		277	0.0110557	0.0300993
							280	0.213333	0.213333			280	0.0375187	0.0375187			280	0.12	0.12		280	0.0343256	0.0343256
							283	0.44	0.44			283	0.0277598	0.0277598			283	0.165	0.165		283	0.0236827	0.0236827
							286	0.333333	0.333333			286	0.03109	0.03109			286	0.5	0.5		286	0.0399949	0.0399949
							289	0.333333	0.44			289	0.0262549	0.0632009			289	0.125	0.54		289	0.0112383	0.0538225
							292	1	1			292	0.0186634	0.0186634			292	1	1		292	0.0251875	0.0251875
							295	0.333333	0.44			295	0.0324223	0.0318475			295	0.25	0.2		295	0.0154677	0.0263637
							298	0.666667	0.666667			298	0.039678	0.039678			298	0.375	0.375		298	0.0254855	0.0254855
							301	0.333333	0.333333			301	0.0492654	0.0492654			301	0.5	0.5		301	0.0300993	0.0300993
							304	0.333333	0.333333			304	0.0492654	0.0492654			304	0.5	0.5		304	0.0300993	0.0300993
							307	0.333333	0.333333			307	0.016252	0.016252			307	0.125	0.125		307	0.0161487	0.0161487
							310	0.333333	0.213333			310	0.0581525	0.0375187			310	0.25	0.12		310	0.0259112	0.0343256
							313	0.196667	0.44			313	0.00519749	0.0318475			313	0.1475	0.2		313	0.0183787	0.0263637
							316	0.333333	0.333333			316	0.0159539	0.0159539			316	0.375	0.375		316	0.012293	0.012293
							319	0.333333	0.333333			319	0.03109	0.03109			319	0.5	0.5		319	0.0399949	0.0399949
							322	0.333333	0.213333			322	0.0581525	0.0375187			322	0.25	0.12		322	0.0259112	0.0343256
							325	0.44	0.44			325	0.0632009	0.0632009			325	0.54	0.54		325	0.0538225	0.0538225
							328	0.44	0.44			328	0.0632009	0.0632009			328	0.54	0.54		328	0.0538225	0.0538225
							331	0.44	0.44			331	0.0277598	0.0277598			331	0.165	0.165		331	0.0236827	0.0236827
							334	0.333333	0.123333			334	0.0257271	0.0330022			334	0.125	0.185		334	0.00534289	0.0223895
							337	0.333333	0.213333			337	0.0581525	0.0375187			337	0.25	0.12		337	0.0259112	0.0343256
							340	0.44	0.123333			340	0.00488509	0.0330022			340	0.165	0.185		340	0.00104168	0.0223895
							343	0.333333	0.123333			343	0.0257271	0.0330022			343	0.125	0.185		343	0.00534289	0.0223895
							346	0.333333	0.44			346	0.0262549	0.0632009			346	0.125	0.54		346	0.0112383	0.0538225
							349	0.196667	0.333333			349	0.00931587	0.0159539			349	0.22125	0.375		349	0.0160997	0.012293
							352	0.44	0.44			352	0.0632009	0.0632009			352	0.54	0.54		352	0.0538225	0.0538225
							355	0.333333	0.333333			355	0.0289726	0.0289726			355	0.25	0.25		355	0.023688	0.023688
							358	0.44	0.44			358	0.0632009	0.0632009			358	0.54	0.54		358	0.0538225	0.0538225
							361	0.666667	0.666667			361	0.039678	0.039678			361	0.375	0.375		361	0.0254855	0.0254855
							364	0.196667	0.196667			364	0.0178844	0.0178844			364	0.22125	0.22125		364	0.0322102	0.0322102
							367	0.333333	0.196667			367	0.0134312	0.0099029			367	0.125	0.07375		367	0.0098023	0.0129564
							370	0.333333	0.196667			370	0.0363569	0.0178844			370	0.375	0.22125		370	0.0192714	0.0322102
							373	0.333333	0.333333			373	0.0159539	0.0159539			373	0.375	0.375		373	0.012293	0.012293
							376	0.333333	0.44			376	0.0184592	0.0277598			376	0.125	0.165		376	0.00545753	0.0236827
							379	0.196667	0.333333			379	0.0120652	0.0492654			379	0.295	0.5		379	0.0249697	0.0300993
							382	0.333333	0.196667			382	0.0363569	0.0178844			382	0.375	0.22125		382	0.0192714	0.0322102
							385	0.333333	0.333333			385	0.0289726	0.0289726			385	0.25	0.25		385	0.023688	0.023688
							388	0.333333	0.333333			388	0.0159539	0.0159539			388	0.375	0.375		388	0.012293	0.012293
							391	0.333333	0.333333			391	0.0322508	0.0322508			391	0.25	0.25		391	0.016689	0.016689
							394	0.44	0.44			394	0.0277598	0.0277598			394	0.165	0.165		394	0.0236827	0.0236827
							397	0.44	0.333333			397	0.0320364	0.03109			397	0.16	0.5		397	0.0179355	0.0399949
							400	0.333333	0.333333			400	0.0322508	0.0322508			400	0.25	0.25		400	0.016689	0.016689
							403	0.213333	0.213333			403	0.0375187	0.0375187			403	0.12	0.12		403	0.0343256	0.0343256
							406	0.333333	0.213333			406	0.0581525	0.0375187			406	0.25	0.12		406	0.0259112	0.0343256
							409	0.213333	0.213333			409	0.0375187	0.0375187			409	0.12	0.12		409	0.0343256	0.0343256
							412	0.196667	0.196667			412	0.0178844	0.0178844			412	0.22125	0.22125		412	0.0322102	0.0322102
							415	0.333333	0.333333			415	0.0140427	0.0140427			415	0.125	0.125		415	0.0153363	0.0153363
							418	0.123333	0.123333			418	0.0330022	0.0330022			418	0.185	0.185		418	0.0223895	0.0223895
							421	0.333333	0.333333			421	0.03109	0.03109			421	0.5	0.5		421	0.0399949	0.0399949
							424	0.666667	0.666667			424	0.039678	0.039678			424	0.375	0.375		424	0.0254855	0.0254855
							427	0.333333	0.333333			427	0.016252	0.016252			427	0.125	0.125		427	0.0161487	0.0161487
							430	0.123333	0.123333			430	0.0330022	0.0330022			430	0.185	0.185		430	0.0223895	0.0223895
							433	0.333333	0.333333			433	0.03109	0.03109			433	0.5	0.5		433	0.0399949	0.0399949
							436	0.333333	0.196667			436	0.0363569	0.0178844			436	0.375	0.22125		436	0.0192714	0.0322102
							439	0.333333	0.44			439	0.0324223	0.0318475			439	0.25	0.2		439	0.0154677	0.0263637
							442	0.333333	0.123333			442	0.0257271	0.0330022			442	0.125	0.185		442	0.00534289	0.0223895
							445	0.333333	0.333333			445	0.0186705	0.0186705			445	0.5	0.5		445	0.0216452	0.0216452
							448	0.196667	0.196667			448	0.0178844	0.0178844			448	0.22125	0.22125		448	0.0322102	0.0322102
							451	0.333333	0.44			451	0.0184592	0.0277598			451	0.125	0.165		451	0.00545753	0.0236827
							454	0.196667	0.196667			454	0.0178844	0.0178844			454	0.22125	0.22125		454	0.0322102	0.0322102
							457	0.333333	0.333333			457	0.0322508	0.0322508			457	0.25	0.25		457	0.016689	0.016689
							460	0.333333	0.44			460	0.0184592	0.0277598			460	0.125	0.165		460	0.00545753	0.0236827
							463	0.333333	0.333333			463	0.0140427	0.0140427			463	0.125	0.125		463	0.0153363	0.0153363
							466	0.333333	0.44			466	0.0184592	0.0277598			466	0.125	0.165		466	0.00545753	0.0236827
							469	0.333333	0.333333			469	0.0159539	0.0159539			469	0.375	0.375		469	0.012293	0.012293
							472	0.333333	0.333333			472	0.016252	0.016252			472	0.125	0.125		472	0.0161487	0.0161487
							475	0.196667	0.333333			475	0.00931587	0.0159539			475	0.22125	0.375		475	0.0160997	0.012293
							478	0.44	0.44			478	0.0632009	0.0632009			478	0.54	0.54		478	0.0538225	0.0538225
							481	0.44	0.44			481	0.0318475	0.0318475			481	0.2	0.2		481	0.0263637	0.0263637
							484	0.44	0.44			484	0.0632009	0.0632009			484	0.54	0.54		484	0.0538225	0.0538225
							487	0.44	0.333333			487	0.0320364	0.03109			487	0.16	0.5		487	0.0179355	0.0399949
							490	0.123333	0.123333			490	0.0330022	0.0330022			490	0.185	0.185		490	0.0223895	0.0223895
							493	0.333333	0.213333			493	0.0581525	0.0375187			493	0.25	0.12		493	0.0259112	0.0343256
							496	0.44	0.333333			496	0.0145511	0.016252			496	0.165	0.125		496	0.00898455	0.0161487
							499	0.44	0.44			499	0.0277598	0.0277598			499	0.165	0.165		499	0.0236827	0.0236827
							502	0.44	0.333333			502	0.0320364	0.03109			502	0.16	0.5		502	0.0179355	0.0399949
							505	0.213333	0.213333			505	0.0375187	0.0375187			505	0.12	0.12		505	0.0343256	0.0343256
							508	0.123333	0.123333			508	0.0330022	0.0330022			508	0.185	0.185		508	0.0223895	0.0223895
							511	0.333333	0.333333			511	0.00864411	0.00864411			511	0.125	0.125		511	0.00648468	0.00648468
							514	0.333333	0.333333			514	0.00563342	0.00563342			514	0.25	0.25		514	0.0154478	0.0154478
							517	0.333333	0.333333			517	0.0492654	0.0492654			517	0.5	0.5		517	0.0300993	0.0300993
							520	0.196667	0.196667			520	0.0019326	0.0019326			520	0.1475	0.1475		520	0.00839684	0.00839684
							523	0.333333	0.333333			523	0.0134312	0.0134312			523	0.125	0.125		523	0.0098023	0.0098023
							526	0.196667	0.196667			526	0.0099029	0.0099029			526	0.07375	0.07375		526	0.0129564	0.0129564
							529	0.333333	0.333333			529	0.0134312	0.0134312			529	0.125	0.125		529	0.0098023	0.0098023
							532	0.196667	0.196667			532	0.0099029	0.0099029			532	0.07375	0.07375		532	0.0129564	0.0129564
							535	0.333333	0.333333			535	0.0134312	0.0134312			535	0.125	0.125		535	0.0098023	0.0098023
							538	0.196667	0.196667			538	0.0099029	0.0099029			538	0.07375	0.07375		538	0.0129564	0.0129564
							541	0.287088	0.287088			541	NaN	NaN			541	0.183408	0.183408		541	NaN	NaN
							544	0.287088	0.287088			544	NaN	NaN			544	0.183408	0.183408		544	NaN	NaN

## Sheet: L.mesenteroides
tAI			CAI				by tAI					by CAI				by E.coli tAI				by E.coli CAI
Codon	Leuconostoc_mesenteroides_ATCC_8293		codons	codon_weights			Codon #	Leuconostoc mesenteroides original	Leuconostoc mesenteroides DHFR modified			Codon #	Leuconostoc mesenteroides original	Leuconostoc mesenteroides DHFR modified		Codon #	Leuconostoc mesenteroides original	Leuconostoc mesenteroides DHFR modified		Codon #	Leuconostoc mesenteroides original	Leuconostoc mesenteroides DHFR modified
TGT	0.084286		AAA	0.0431734			1	1	1			1	0.022748	0.022748		1	1	1		1	0.0251875	0.0251875
ATC	0.428571		AAC	0.0156297			4	0.052857	0.052857			4	0.0075034	0.0075034		4	0.25	0.25		4	0.023688	0.023688
CTC	0.052857		AAG	0.0205979			7	0.142857	0.142857			7	0.0431734	0.0431734		7	0.75	0.75		7	0.0338235	0.0338235
AAA	0.142857		AAT	0.0372976			10	0.252857	0.428571			10	0.0500121	0.0137593		10	0.22125	0.375		10	0.0307321	0.0254855
TCG	0.234286		ACA	0.0270196			13	0.142857	0.142857			13	0.0431734	0.0431734		13	0.75	0.75		13	0.0338235	0.0338235
TTT	0.168571		ACC	0.0075034			16	1	1			16	0.022748	0.022748		16	1	1		16	0.0251875	0.0251875
TTC	0.285714		ACG	0.0108457			19	0.428571	0.137143			19	0.0159495	0.0127663		19	0.625	0.2		19	0.010954	0.0263637
GGC	0.285714		ACT	0.0178786			22	0.142857	0.142857			22	0.0106699	0.0106699		22	0.125	0.125		22	0.0153363	0.0153363
CCT	0.190274		AGA	0.00523949			25	0.190274	0.182857			25	0.0298947	0.0106247		25	0.1475	0.12		25	0.0152896	0.0343256
ATT	0.252857		AGC	0.00641163			28	0.571429	0.571429			28	0.0434062	0.0434062		28	0.5	0.5		28	0.0399949	0.0399949
CGA	0.007171		AGG	0.00153551			31	0.252857	0.252857			31	0.0439956	0.0439956		31	0.22125	0.22125		31	0.0322102	0.0322102
AAG	0.331429		AGT	0.0145245			34	0.285714	0.105714			34	0.0167734	0.00548899		34	0.5	0.185		34	0.0212867	0.0223895
TTA	0.285714		ATA	0.0127429			37	0.285714	0.285714			37	0.0337109	0.0337109		37	0.25	0.25		37	0.0154478	0.0154478
GTG	0.137143		ATC	0.0137593			40	0.084286	0.084286			40	0.0143671	0.0143671		40	0.07375	0.07375		40	0.0129564	0.0129564
GAC	0.428571		ATG	0.022748			43	0.571429	0.182857			43	0.0272976	0.0106247		43	0.375	0.12		43	0.0202886	0.0343256
ACA	0.2893		ATT	0.0500121			46	0.252857	0.428571			46	0.0500121	0.0137593		46	0.22125	0.375		46	0.0307321	0.0254855
CCA	0.285714		CAA	0.0337109			49	0.285714	0.285714			49	0.0153785	0.0123075		49	0.125	0.5		49	0.00781448	0.0300993
TCC	0.428571		CAC	0.00586575			52	0.142857	0.142857			52	0.0431734	0.0431734		52	0.75	0.75		52	0.0338235	0.0338235
GGG	0.091429		CAG	0.0105108			55	0.252857	0.252857			55	0.0439956	0.0439956		55	0.22125	0.22125		55	0.0322102	0.0322102
TAG	0.190274		CAT	0.0143671			58	0.168571	0.285714			58	0.0309095	0.0123075		58	0.295	0.5		58	0.0249697	0.0300993
AGC	0.142857		CCA	0.0167516			61	0.168571	0.285714			61	0.0309095	0.0123075		61	0.295	0.5		61	0.0249697	0.0300993
CTG	0.188571		CCC	0.00298227			64	0.021429	0.428571			64	0.0127429	0.0137593		64	0.01875	0.375		64	0.0040941	0.0254855
GCC	0.190274		CCG	0.00419963			67	0.190274	0.091429			67	0.00963838	0.00419963		67	0.07375	0.165		67	0.00697839	0.0236827
GCT	0.190274		CCT	0.00963838			70	0.142857	0.142857			70	0.0106699	0.0106699		70	0.125	0.125		70	0.0153363	0.0153363
TAT	0.168571		CGA	0.00661592			73	0.084286	0.142857			73	0.0143671	0.00586575		73	0.07375	0.125		73	0.0129564	0.0098023
CAA	0.285714		CGC	0.00548899			76	1	1			76	0.022748	0.022748		76	1	1		76	0.0251875	0.0251875
CCC	0.190274		CGG	0.00223377			79	0.190274	0.091429			79	0.00963838	0.00419963		79	0.07375	0.165		79	0.00697839	0.0236827
CGT	0.285714		CGT	0.0167734			82	0.252857	0.252857			82	0.0439956	0.0439956		82	0.22125	0.22125		82	0.0322102	0.0322102
GTA	0.428571		CTA	0.011909			85	0.252857	0.252857			85	0.0439956	0.0439956		85	0.22125	0.22125		85	0.0322102	0.0322102
CGG	0.142857		CTC	0.00394845			88	0.052857	0.188571			88	0.00394845	0.00645517		88	0.125	0.54		88	0.0112383	0.0538225
ACC	0.052857		CTG	0.00645517			91	0.142857	0.142857			91	0.0431734	0.0431734		91	0.75	0.75		91	0.0338235	0.0338235
GCA	0.571429		CTT	0.0110634			94	0.188571	0.188571			94	0.00645517	0.00645517		94	0.54	0.54		94	0.0538225	0.0538225
GAG	0.325714		GAA	0.0434062			97	0.168571	0.285714			97	0.0335702	0.0111739		97	0.1475	0.25		97	0.0224178	0.016689
TAC	0.285714		GAC	0.0140473			100	0.142857	0.105714			100	0.00523949	0.00548899		100	0.125	0.185		100	0.00190834	0.0223895
CAC	0.142857		GAG	0.012912			103	0.252857	0.252857			103	0.0439956	0.0439956		103	0.22125	0.22125		103	0.0322102	0.0322102
ATA	0.021429		GAT	0.0439956			106	0.571429	0.571429			106	0.0434062	0.0434062		106	0.5	0.5		106	0.0399949	0.0399949
GGT	0.168571		GCA	0.0272976			109	0.2893	0.052857			109	0.0270196	0.0075034		109	0.125	0.25		109	0.00686146	0.023688
CTT	0.142857		GCC	0.0120496			112	0.190274	0.137143			112	0.00994983	0.0127663		112	0.25	0.2		112	0.0154677	0.0263637
AAT	0.337143		GCG	0.0106247			115	0.337143	0.571429			115	0.0372976	0.0156297		115	0.295	0.5		115	0.0174074	0.0216452
ATG	1		GCT	0.0298947			118	0.052857	0.052857			118	0.0075034	0.0075034		118	0.25	0.25		118	0.023688	0.023688
TGG	0.142857		GGA	0.0153785			121	0.146443	0.188571			121	0.011909	0.00645517		121	0.125	0.54		121	0.00388164	0.0538225
ACG	0.234286		GGC	0.0123075			124	1	1			124	0.022748	0.022748		124	1	1		124	0.0251875	0.0251875
AGA	0.142857		GGG	0.00734097			127	0.252857	0.428571			127	0.0500121	0.0137593		127	0.22125	0.375		127	0.0307321	0.0254855
TAA	0.190274		GGT	0.0309095			130	1	1			130	0.022748	0.022748		130	1	1		130	0.0251875	0.0251875
CGC	0.105714		GTA	0.0159495			133	0.091429	0.285714			133	0.00734097	0.0123075		133	0.165	0.5		133	0.0110557	0.0300993
AGT	0.084286		GTC	0.00994983			136	0.105714	0.105714			136	0.00548899	0.00548899		136	0.185	0.185		136	0.0223895	0.0223895
CAT	0.084286		GTG	0.0127663			139	0.285714	0.091429			139	0.0167516	0.00419963		139	0.125	0.165		139	0.00845493	0.0236827
CCG	0.091429		GTT	0.0334212			142	0.234286	0.052857			142	0.0108457	0.0075034		142	0.29	0.25		142	0.0145086	0.023688
GGA	0.285714		TAA	NaN			145	0.142857	0.142857			145	0.0106699	0.0106699		145	0.125	0.125		145	0.0153363	0.0153363
ACT	0.142857		TAC	0.00958982			148	0.142857	0.188571			148	0.0110634	0.00645517		148	0.07375	0.54		148	0.0110091	0.0538225
CTA	0.146443		TAG	NaN			151	0.142857	0.142857			151	0.00641163	0.00641163		151	0.125	0.125		151	0.0161487	0.0161487
TGA	0.190274		TAT	0.0250404			154	0.252857	0.428571			154	0.0500121	0.0137593		154	0.22125	0.375		154	0.0307321	0.0254855
GTC	0.190274		TCA	0.0210969			157	0.091429	0.285714			157	0.00734097	0.0123075		157	0.165	0.5		157	0.0110557	0.0300993
AAC	0.571429		TCC	0.00382621			160	0.142857	0.105714			160	0.00223377	0.00548899		160	0.125	0.185		160	0.00534289	0.0223895
TTG	0.377143		TCG	0.0052646			163	0.285714	0.091429			163	0.0167516	0.00419963		163	0.125	0.165		163	0.00845493	0.0236827
TGC	0.142857		TCT	0.0132402			166	0.377143	0.188571			166	0.0261154	0.00645517		166	0.165	0.54		166	0.0137069	0.0538225
GTT	0.190274		TGA	NaN			169	0.190274	0.091429			169	0.00963838	0.00419963		169	0.07375	0.165		169	0.00697839	0.0236827
GAT	0.252857		TGC	0.00062626			172	0.142857	0.142857			172	0.0431734	0.0431734		172	0.75	0.75		172	0.0338235	0.0338235
GCG	0.182857		TGG	0.0106699			175	0.007171	0.105714			175	0.00661592	0.00548899		175	0.01255	0.185		175	0.00346206	0.0223895
GAA	0.571429		TGT	0.0015623			178	0.2893	0.052857			178	0.0270196	0.0075034		178	0.125	0.25		178	0.00686146	0.023688
TCA	0.285714		TTA	0.0365391			181	0.142857	0.052857			181	0.0178786	0.0075034		181	0.1475	0.25		181	0.00885081	0.023688
CAG	0.234286		TTC	0.0111739			184	0.428571	0.137143			184	0.0159495	0.0127663		184	0.625	0.2		184	0.010954	0.0263637
TCT	0.252857		TTG	0.0261154			187	0.190274	0.137143			187	0.0334212	0.0127663		187	0.1475	0.2		187	0.0183787	0.0263637
AGG	0.188571		TTT	0.0335702			190	1	1			190	0.022748	0.022748		190	1	1		190	0.0251875	0.0251875
							193	0.142857	0.052857			193	0.0178786	0.0075034		193	0.1475	0.25		193	0.00885081	0.023688
							196	0.188571	0.105714			196	0.00153551	0.00548899		196	0.165	0.185		196	0.00104168	0.0223895
							199	0.285714	0.285714			199	0.0337109	0.0337109		199	0.25	0.25		199	0.0154478	0.0154478
							202	0.571429	0.571429			202	0.0434062	0.0434062		202	0.5	0.5		202	0.0399949	0.0399949
							205	0.428571	0.252857			205	0.0140473	0.0439956		205	0.375	0.22125		205	0.0192714	0.0322102
							208	0.142857	0.142857			208	0.0106699	0.0106699		208	0.125	0.125		208	0.0153363	0.0153363
							211	0.2893	0.052857			211	0.0270196	0.0075034		211	0.125	0.25		211	0.00686146	0.023688
							214	0.285714	0.091429			214	0.0167516	0.00419963		214	0.125	0.165		214	0.00845493	0.0236827
							217	0.084286	0.142857			217	0.0145245	0.00641163		217	0.07375	0.125		217	0.00865669	0.0161487
							220	0.168571	0.285714			220	0.0250404	0.00958982		220	0.22125	0.375		220	0.0160997	0.012293
							223	0.285714	0.091429			223	0.0167516	0.00419963		223	0.125	0.165		223	0.00845493	0.0236827
							226	0.571429	0.571429			226	0.0434062	0.0434062		226	0.5	0.5		226	0.0399949	0.0399949
							229	0.428571	0.137143			229	0.0159495	0.0127663		229	0.625	0.2		229	0.010954	0.0263637
							232	0.142857	0.142857			232	0.0431734	0.0431734		232	0.75	0.75		232	0.0338235	0.0338235
							235	0.190274	0.137143			235	0.0334212	0.0127663		235	0.1475	0.2		235	0.0183787	0.0263637
							238	0.252857	0.428571			238	0.0500121	0.0137593		238	0.22125	0.375		238	0.0307321	0.0254855
							241	0.084286	0.084286			241	0.0143671	0.0143671		241	0.07375	0.07375		241	0.0129564	0.0129564
							244	0.428571	0.142857			244	0.00382621	0.00641163		244	0.25	0.125		244	0.0086521	0.0161487
							247	0.252857	0.428571			247	0.0500121	0.0137593		247	0.22125	0.375		247	0.0307321	0.0254855
							250	0.571429	0.571429			250	0.0434062	0.0434062		250	0.5	0.5		250	0.0399949	0.0399949
							253	0.571429	0.571429			253	0.0434062	0.0434062		253	0.5	0.5		253	0.0399949	0.0399949
							256	0.190274	0.182857			256	0.0120496	0.0106247		256	0.25	0.12		256	0.0259112	0.0343256
							259	0.142857	0.142857			259	0.0431734	0.0431734		259	0.75	0.75		259	0.0338235	0.0338235
							262	0.337143	0.571429			262	0.0372976	0.0156297		262	0.295	0.5		262	0.0174074	0.0216452
							265	0.377143	0.188571			265	0.0261154	0.00645517		265	0.165	0.54		265	0.0137069	0.0538225
							268	0.021429	0.428571			268	0.0127429	0.0137593		268	0.01875	0.375		268	0.0040941	0.0254855
							271	0.190274	0.182857			271	0.0298947	0.0106247		271	0.1475	0.12		271	0.0152896	0.0343256
							274	0.331429	0.142857			274	0.0205979	0.0431734		274	0.24	0.75		274	0.0102387	0.0338235
							277	0.571429	0.571429			277	0.0434062	0.0434062		277	0.5	0.5		277	0.0399949	0.0399949
							280	0.325714	0.571429			280	0.012912	0.0434062		280	0.16	0.5		280	0.0179355	0.0399949
							283	0.007171	0.105714			283	0.00661592	0.00548899		283	0.01255	0.185		283	0.00346206	0.0223895
							286	0.252857	0.252857			286	0.0439956	0.0439956		286	0.22125	0.22125		286	0.0322102	0.0322102
							289	0.252857	0.428571			289	0.0500121	0.0137593		289	0.22125	0.375		289	0.0307321	0.0254855
							292	0.234286	0.052857			292	0.0108457	0.0075034		292	0.29	0.25		292	0.0145086	0.023688
							295	0.252857	0.428571			295	0.0500121	0.0137593		295	0.22125	0.375		295	0.0307321	0.0254855
							298	0.190274	0.182857			298	0.0298947	0.0106247		298	0.1475	0.12		298	0.0152896	0.0343256
							301	0.168571	0.285714			301	0.0309095	0.0123075		301	0.295	0.5		301	0.0249697	0.0300993
							304	0.285714	0.285714			304	0.0123075	0.0123075		304	0.5	0.5		304	0.0300993	0.0300993
							307	0.571429	0.182857			307	0.0272976	0.0106247		307	0.375	0.12		307	0.0202886	0.0343256
							310	0.571429	0.182857			310	0.0272976	0.0106247		310	0.375	0.12		310	0.0202886	0.0343256
							313	0.190274	0.137143			313	0.0334212	0.0127663		313	0.1475	0.2		313	0.0183787	0.0263637
							316	0.285714	0.285714			316	0.00958982	0.00958982		316	0.375	0.375		316	0.012293	0.012293
							319	0.285714	0.105714			319	0.0167734	0.00548899		319	0.5	0.185		319	0.0212867	0.0223895
							322	0.571429	0.571429			322	0.0434062	0.0434062		322	0.5	0.5		322	0.0399949	0.0399949
							325	0.168571	0.285714			325	0.0335702	0.0111739		325	0.1475	0.25		325	0.0224178	0.016689
							328	1	1			328	0.022748	0.022748		328	1	1		328	0.0251875	0.0251875
							331	0.190274	0.091429			331	0.00298227	0.00419963		331	0.125	0.165		331	0.00545753	0.0236827
							334	0.168571	0.285714			334	0.0250404	0.00958982		334	0.22125	0.375		334	0.0160997	0.012293
							337	0.571429	0.182857			337	0.0272976	0.0106247		337	0.375	0.12		337	0.0202886	0.0343256
							340	0.2893	0.052857			340	0.0270196	0.0075034		340	0.125	0.25		340	0.00686146	0.023688
							343	0.252857	0.252857			343	0.0439956	0.0439956		343	0.22125	0.22125		343	0.0322102	0.0322102
							346	0.285714	0.188571			346	0.0365391	0.00645517		346	0.125	0.54		346	0.0138299	0.0538225
							349	0.190274	0.137143			349	0.0334212	0.0127663		349	0.1475	0.2		349	0.0183787	0.0263637
							352	0.021429	0.428571			352	0.0127429	0.0137593		352	0.01875	0.375		352	0.0040941	0.0254855
							355	0.234286	0.052857			355	0.0108457	0.0075034		355	0.29	0.25		355	0.0145086	0.023688
							358	0.007171	0.105714			358	0.00661592	0.00548899		358	0.01255	0.185		358	0.00346206	0.0223895
							361	0.190274	0.137143			361	0.0334212	0.0127663		361	0.1475	0.2		361	0.0183787	0.0263637
							364	0.428571	0.252857			364	0.0140473	0.0439956		364	0.375	0.22125		364	0.0192714	0.0322102
							367	0.168571	0.285714			367	0.0309095	0.0123075		367	0.295	0.5		367	0.0249697	0.0300993
							370	0.137143	0.137143			370	0.0127663	0.0127663		370	0.2	0.2		370	0.0263637	0.0263637
							373	0.252857	0.428571			373	0.0500121	0.0137593		373	0.22125	0.375		373	0.0307321	0.0254855
							376	0.252857	0.252857			376	0.0439956	0.0439956		376	0.22125	0.22125		376	0.0322102	0.0322102
							379	0.285714	0.285714			379	0.0123075	0.0123075		379	0.5	0.5		379	0.0300993	0.0300993
							382	0.252857	0.252857			382	0.0439956	0.0439956		382	0.22125	0.22125		382	0.0322102	0.0322102
							385	0.142857	0.052857			385	0.0178786	0.0075034		385	0.1475	0.25		385	0.00885081	0.023688
							388	0.168571	0.285714			388	0.0335702	0.0111739		388	0.1475	0.25		388	0.0224178	0.016689
							391	0.190274	0.137143			391	0.0334212	0.0127663		391	0.1475	0.2		391	0.0183787	0.0263637
							394	0.252857	0.252857			394	0.0439956	0.0439956		394	0.22125	0.22125		394	0.0322102	0.0322102
							397	0.325714	0.571429			397	0.012912	0.0434062		397	0.16	0.5		397	0.0179355	0.0399949
							400	0.137143	0.137143			400	0.0127663	0.0127663		400	0.2	0.2		400	0.0263637	0.0263637
							403	0.252857	0.252857			403	0.0439956	0.0439956		403	0.22125	0.22125		403	0.0322102	0.0322102
							406	0.285714	0.188571			406	0.0365391	0.00645517		406	0.125	0.54		406	0.0138299	0.0538225
							409	0.2893	0.052857			409	0.0270196	0.0075034		409	0.125	0.25		409	0.00686146	0.023688
							412	0.285714	0.285714			412	0.0337109	0.0337109		412	0.25	0.25		412	0.0154478	0.0154478
							415	0.168571	0.285714			415	0.0335702	0.0111739		415	0.1475	0.25		415	0.0224178	0.016689
							418	0.285714	0.285714			418	0.0337109	0.0337109		418	0.25	0.25		418	0.0154478	0.0154478
							421	0.146443	0.188571			421	0.011909	0.00645517		421	0.125	0.54		421	0.00388164	0.0538225
							424	0.331429	0.142857			424	0.0205979	0.0431734		424	0.24	0.75		424	0.0102387	0.0338235
							427	0.428571	0.142857			427	0.00382621	0.00641163		427	0.25	0.125		427	0.0086521	0.0161487
							430	0.084286	0.142857			430	0.0145245	0.00641163		430	0.07375	0.125		430	0.00865669	0.0161487
							433	0.571429	0.571429			433	0.0434062	0.0434062		433	0.5	0.5		433	0.0399949	0.0399949
							436	0.285714	0.091429			436	0.0167516	0.00419963		436	0.125	0.165		436	0.00845493	0.0236827
							439	0.084286	0.084286			439	0.0143671	0.0143671		439	0.07375	0.07375		439	0.0129564	0.0129564
							442	0.182857	0.182857			442	0.0106247	0.0106247		442	0.12	0.12		442	0.0343256	0.0343256
							445	0.142857	0.142857			445	0.0431734	0.0431734		445	0.75	0.75		445	0.0338235	0.0338235
							448	0.252857	0.252857			448	0.0439956	0.0439956		448	0.22125	0.22125		448	0.0322102	0.0322102
							451	0.252857	0.252857			451	0.0439956	0.0439956		451	0.22125	0.22125		451	0.0322102	0.0322102
							454	0.337143	0.571429			454	0.0372976	0.0156297		454	0.295	0.5		454	0.0174074	0.0216452
							457	0.084286	0.084286			457	0.0143671	0.0143671		457	0.07375	0.07375		457	0.0129564	0.0129564
							460	0.252857	0.252857			460	0.0439956	0.0439956		460	0.22125	0.22125		460	0.0322102	0.0322102
							463	0.285714	0.285714			463	0.00958982	0.00958982		463	0.375	0.375		463	0.012293	0.012293
							466	0.571429	0.182857			466	0.0272976	0.0106247		466	0.375	0.12		466	0.0202886	0.0343256
							469	0.285714	0.285714			469	0.0111739	0.0111739		469	0.25	0.25		469	0.016689	0.016689
							472	0.190274	0.137143			472	0.0334212	0.0127663		472	0.1475	0.2		472	0.0183787	0.0263637
							475	0.190274	0.137143			475	0.00994983	0.0127663		475	0.25	0.2		475	0.0154677	0.0263637
							478	0.571429	0.571429			478	0.0434062	0.0434062		478	0.5	0.5		478	0.0399949	0.0399949
							481	0.105714	0.105714			481	0.00548899	0.00548899		481	0.185	0.185		481	0.0223895	0.0223895
							484	0.285714	0.285714			484	0.00958982	0.00958982		484	0.375	0.375		484	0.012293	0.012293
							487	0.571429	0.571429			487	0.0434062	0.0434062		487	0.5	0.5		487	0.0399949	0.0399949
							490	0.105714	0.105714			490	0.00548899	0.00548899		490	0.185	0.185		490	0.0223895	0.0223895
							493	0.021429	0.428571			493	0.0127429	0.0137593		493	0.01875	0.375		493	0.0040941	0.0254855
							496	0.285714	0.285714			496	0.0123075	0.0123075		496	0.5	0.5		496	0.0300993	0.0300993
							499	0.252857	0.252857			499	0.0132402	0.0132402		499	0.1475	0.1475		499	0.00839684	0.00839684
							502	0.142857	0.142857			502	0.00586575	0.00586575		502	0.125	0.125		502	0.0098023	0.0098023
							505	0.084286	0.084286			505	0.0143671	0.0143671		505	0.07375	0.07375		505	0.0129564	0.0129564
							508	0.142857	0.142857			508	0.00586575	0.00586575		508	0.125	0.125		508	0.0098023	0.0098023
							511	0.084286	0.084286			511	0.0143671	0.0143671		511	0.07375	0.07375		511	0.0129564	0.0129564
							514	0.142857	0.142857			514	0.00586575	0.00586575		514	0.125	0.125		514	0.0098023	0.0098023
							517	0.084286	0.084286			517	0.0143671	0.0143671		517	0.07375	0.07375		517	0.0129564	0.0129564
							520	0.190274	0.190274			520	NaN	NaN		520	0.183408	0.183408		520	NaN	NaN
							523	0.190274	0.190274			523	NaN	NaN		523	0.183408	0.183408		523	NaN	NaN
								0.208142

## Sheet: P.putida
tAI			CAI				by tAI					by CAI				by E.coli tAI				by E.coli CAI
Codon	Pseudomonas_putida_F1		codons	codon_weights			Codon #	Pseudomonas putida original	Pseudomonas putida DHFR modified			Codon #	Pseudomonas putida original	Pseudomonas putida DHFR modified		Codon #	Pseudomonas putida original	Pseudomonas putida DHFR modified		Codon #	Pseudomonas putida original	Pseudomonas putida DHFR modified
TGT	0.098333		AAA	0.00878989			1	1	1			1	0.0205412	0.0205412		1	1	1		1	0.0251875	0.0251875
ATC	0.666667		AAC	0.0237395			4	0.196667	0.333333			4	0.0058569	0.0237395		4	0.295	0.5		4	0.0174074	0.0216452
CTC	0.166667		AAG	0.0242821			7	0.166667	0.166667			7	0.00297054	0.0323555		7	0.125	0.25		7	0.00686146	0.023688
AAA	0.5		AAT	0.0058569			10	0.166667	0.166667			10	0.00241458	0.024115		10	0.125	0.125		10	0.00700132	0.0161487
TCG	0.22		ACA	0.00297054			13	0.166667	0.44			13	0.0142852	0.0781109		13	0.125	0.54		13	0.0112383	0.0538225
TTT	0.098333		ACC	0.0323555			16	0.166667	0.273333			16	0.011047	0.0254013		16	0.125	0.165		16	0.00545753	0.0236827
TTC	0.166667		ACG	0.00806799			19	0.166667	0.44			19	0.0142852	0.0781109		19	0.125	0.54		19	0.0112383	0.0538225
GGC	0.666667		ACT	0.00425565			22	0.166667	0.166667			22	0.024115	0.024115		22	0.125	0.125		22	0.0161487	0.0161487
CCT	0.098333		AGA	0.000623177			25	0.44	0.44			25	0.0781109	0.0781109		25	0.54	0.54		25	0.0538225	0.0538225
ATT	0.393333		AGC	0.024115			28	0.666667	0.666667			28	0.0349591	0.0349591		28	0.375	0.375		28	0.0254855	0.0254855
CGA	0.016733		AGG	0.00187862			31	0.213333	0.213333			31	0.0287546	0.0287546		31	0.12	0.12		31	0.0343256	0.0343256
AAG	0.16		AGT	0.00507384			34	0.295	0.213333			34	0.0112408	0.0287546		34	0.1475	0.12		34	0.0152896	0.0343256
TTA	0.166667		ATA	0.00159458			37	0.098333	0.166667			37	0.00679318	0.0187165		37	0.22125	0.375		37	0.0160997	0.012293
GTG	0.16		ATC	0.0349591			40	0.5	0.213333			40	0.0599746	0.0287546		40	0.25	0.12		40	0.0259112	0.0343256
GAC	0.833333		ATG	0.0205412			43	0.266667	0.833333			43	0.0291064	0.0273798		43	0.16	0.5		43	0.0179355	0.0399949
ACA	0.166667		ATT	0.00918838			46	0.333333	0.333333			46	0.0237395	0.0237395		46	0.5	0.5		46	0.0216452	0.0216452
CCA	0.333333		CAA	0.0106637			49	0.246667	0.246667			49	0.0375632	0.0375632		49	0.185	0.185		49	0.0223895	0.0223895
TCC	0.166667		CAC	0.0157357			52	0.16	0.16			52	0.0380683	0.0380683		52	0.2	0.2		52	0.0263637	0.0263637
GGG	0.22		CAG	0.0368516			55	0.666667	0.666667			55	0.0349591	0.0349591		55	0.375	0.375		55	0.0254855	0.0254855
TAG	0.220893		CAT	0.00766526			58	0.666667	0.666667			58	0.0508225	0.0508225		58	0.5	0.5		58	0.0300993	0.0300993
AGC	0.166667		CCA	0.00668174			61	0.666667	0.666667			61	0.0349591	0.0349591		61	0.375	0.375		61	0.0254855	0.0254855
CTG	0.44		CCC	0.011047			64	0.833333	0.491667			64	0.0377867	0.0155037		64	0.375	0.22125		64	0.0192714	0.0322102
GCC	0.5		CCG	0.0254013			67	0.333333	0.333333			67	0.0237395	0.0237395		67	0.5	0.5		67	0.0216452	0.0216452
GCT	0.295		CCT	0.00561162			70	0.166667	0.166667			70	0.00812977	0.024115		70	0.25	0.125		70	0.0086521	0.0161487
TAT	0.098333		CGA	0.00259566			73	1	1			73	0.0205412	0.0205412		73	1	1		73	0.0251875	0.0251875
CAA	0.333333		CGC	0.0375632			76	0.166667	0.273333			76	0.011047	0.0254013		76	0.125	0.165		76	0.00545753	0.0236827
CCC	0.166667		CGG	0.00995024			79	0.166667	0.166667			79	0.0143973	0.0143973		79	0.125	0.125		79	0.0153363	0.0153363
CGT	0.666667		CGT	0.0130819			82	0.196667	0.196667			82	0.00766526	0.00766526		82	0.07375	0.07375		82	0.0129564	0.0129564
GTA	0.5		CTA	0.00211965			85	0.22	0.44			85	0.0169633	0.0781109		85	0.165	0.54		85	0.0137069	0.0538225
CGG	0.166667		CTC	0.0142852			88	0.273333	0.273333			88	0.0254013	0.0254013		88	0.165	0.165		88	0.0236827	0.0236827
ACC	0.166667		CTG	0.0781109			91	0.22	0.666667			91	0.011735	0.0508225		91	0.165	0.5		91	0.0110557	0.0300993
GCA	0.666667		CTT	0.00639468			94	0.833333	0.491667			94	0.0377867	0.0155037		94	0.375	0.22125		94	0.0192714	0.0322102
GAG	0.266667		GAA	0.0273798			97	0.166667	0.166667			97	0.0290683	0.0290683		97	0.25	0.25		97	0.016689	0.016689
TAC	0.166667		GAC	0.0377867			100	0.16	0.5			100	0.0242821	0.00878989		100	0.24	0.75		100	0.0102387	0.0338235
CAC	0.333333		GAG	0.0291064			103	0.166667	0.166667			103	0.0187165	0.0187165		103	0.375	0.375		103	0.012293	0.012293
ATA	0.033333		GAT	0.0155037			106	0.166667	0.166667			106	0.0290683	0.0290683		106	0.25	0.25		106	0.016689	0.016689
GGT	0.393333		GCA	0.0132636			109	0.16	0.5			109	0.0242821	0.00878989		109	0.24	0.75		109	0.0102387	0.0338235
CTT	0.098333		GCC	0.0599746			112	0.5	0.213333			112	0.0599746	0.0287546		112	0.25	0.12		112	0.0259112	0.0343256
AAT	0.196667		GCG	0.0287546			115	0.166667	0.166667			115	0.0323555	0.0323555		115	0.25	0.25		115	0.023688	0.023688
ATG	1		GCT	0.0112408			118	0.166667	0.166667			118	0.0323555	0.0323555		118	0.25	0.25		118	0.023688	0.023688
TGG	0.166667		GGA	0.0021469			121	0.44	0.44			121	0.0781109	0.0781109		121	0.54	0.54		121	0.0538225	0.0538225
ACG	0.22		GGC	0.0508225			124	0.666667	0.666667			124	0.0508225	0.0508225		124	0.5	0.5		124	0.0300993	0.0300993
AGA	0.166667		GGG	0.011735			127	0.16	0.5			127	0.0242821	0.00878989		127	0.24	0.75		127	0.0102387	0.0338235
TAA	0.220893		GGT	0.0164321			130	0.273333	0.273333			130	0.0254013	0.0254013		130	0.165	0.165		130	0.0236827	0.0236827
CGC	0.246667		GTA	0.0075181			133	0.666667	0.666667			133	0.0349591	0.0349591		133	0.375	0.375		133	0.0254855	0.0254855
AGT	0.098333		GTC	0.0210608			136	0.666667	0.666667			136	0.0349591	0.0349591		136	0.375	0.375		136	0.0254855	0.0254855
CAT	0.196667		GTG	0.0380683			139	1	1			139	0.0205412	0.0205412		139	1	1		139	0.0251875	0.0251875
CCG	0.273333		GTT	0.00637046			142	0.22	0.666667			142	0.011735	0.0508225		142	0.165	0.5		142	0.0110557	0.0300993
GGA	0.166667		TAA	NaN			145	0.246667	0.246667			145	0.0375632	0.0375632		145	0.185	0.185		145	0.0223895	0.0223895
ACT	0.098333		TAC	0.0187165			148	0.16	0.5			148	0.0242821	0.00878989		148	0.24	0.75		148	0.0102387	0.0338235
CTA	0.333333		TAG	NaN			151	0.166667	0.166667			151	0.0323555	0.0323555		151	0.25	0.25		151	0.023688	0.023688
TGA	0.220893		TAT	0.00679318			154	0.166667	0.166667			154	0.0143973	0.0143973		154	0.125	0.125		154	0.0153363	0.0153363
GTC	0.333333		TCA	0.00241458			157	0.833333	0.491667			157	0.0377867	0.0155037		157	0.375	0.22125		157	0.0192714	0.0322102
AAC	0.333333		TCC	0.00812977			160	0.22	0.166667			160	0.0141223	0.024115		160	0.165	0.125		160	0.00898455	0.0161487
TTG	0.22		TCG	0.0141223			163	0.44	0.44			163	0.0781109	0.0781109		163	0.54	0.54		163	0.0538225	0.0538225
TGC	0.166667		TCT	0.00207786			166	0.22	0.666667			166	0.011735	0.0508225		166	0.165	0.5		166	0.0110557	0.0300993
GTT	0.196667		TGA	NaN			169	0.166667	0.246667			169	0.00995024	0.0375632		169	0.125	0.185		169	0.00534289	0.0223895
GAT	0.491667		TGC	0.0085107			172	0.273333	0.273333			172	0.0254013	0.0254013		172	0.165	0.165		172	0.0236827	0.0236827
GCG	0.213333		TGG	0.0143973			175	0.44	0.44			175	0.0781109	0.0781109		175	0.54	0.54		175	0.0538225	0.0538225
GAA	0.833333		TGT	0.00180291			178	0.098333	0.273333			178	0.00561162	0.0254013		178	0.07375	0.165		178	0.00697839	0.0236827
TCA	0.166667		TTA	0.00101198			181	0.22	0.666667			181	0.011735	0.0508225		181	0.165	0.5		181	0.0110557	0.0300993
CAG	0.106667		TTC	0.0290683			184	0.166667	0.246667			184	0.00995024	0.0375632		184	0.125	0.185		184	0.00534289	0.0223895
TCT	0.098333		TTG	0.0169633			187	0.44	0.44			187	0.0781109	0.0781109		187	0.54	0.54		187	0.0538225	0.0538225
AGG	0.22		TTT	0.00677561			190	0.333333	0.333333			190	0.0237395	0.0237395		190	0.5	0.5		190	0.0216452	0.0216452
							193	0.666667	0.666667			193	0.0349591	0.0349591		193	0.375	0.375		193	0.0254855	0.0254855
							196	0.16	0.16			196	0.0380683	0.0380683		196	0.2	0.2		196	0.0263637	0.0263637
							199	0.333333	0.16			199	0.0210608	0.0380683		199	0.25	0.2		199	0.0154677	0.0263637
							202	0.166667	0.166667			202	0.024115	0.024115		202	0.125	0.125		202	0.0161487	0.0161487
							205	0.246667	0.246667			205	0.0375632	0.0375632		205	0.185	0.185		205	0.0223895	0.0223895
							208	0.106667	0.333333			208	0.0368516	0.0106637		208	0.33	0.25		208	0.0291585	0.0154478
							211	0.273333	0.273333			211	0.0254013	0.0254013		211	0.165	0.165		211	0.0236827	0.0236827
							214	0.22	0.666667			214	0.011735	0.0508225		214	0.165	0.5		214	0.0110557	0.0300993
							217	0.098333	0.44			217	0.00639468	0.0781109		217	0.07375	0.54		217	0.0110091	0.0538225
							220	0.833333	0.833333			220	0.0273798	0.0273798		220	0.5	0.5		220	0.0399949	0.0399949
							223	0.098333	0.44			223	0.00639468	0.0781109		223	0.07375	0.54		223	0.0110091	0.0538225
							226	0.666667	0.213333			226	0.0132636	0.0287546		226	0.375	0.12		226	0.0202886	0.0343256
							229	0.393333	0.666667			229	0.0164321	0.0508225		229	0.295	0.5		229	0.0249697	0.0300993
							232	0.5	0.213333			232	0.0599746	0.0287546		232	0.25	0.12		232	0.0259112	0.0343256
							235	0.833333	0.833333			235	0.0273798	0.0273798		235	0.5	0.5		235	0.0399949	0.0399949
							238	0.16	0.16			238	0.0380683	0.0380683		238	0.2	0.2		238	0.0263637	0.0263637
							241	0.166667	0.166667			241	0.0290683	0.0290683		241	0.25	0.25		241	0.016689	0.016689
							244	0.5	0.213333			244	0.0599746	0.0287546		244	0.25	0.12		244	0.0259112	0.0343256
							247	0.22	0.166667			247	0.0141223	0.024115		247	0.165	0.125		247	0.00898455	0.0161487
							250	0.098333	0.44			250	0.00639468	0.0781109		250	0.07375	0.54		250	0.0110091	0.0538225
							253	0.833333	0.833333			253	0.0273798	0.0273798		253	0.5	0.5		253	0.0399949	0.0399949
							256	0.266667	0.833333			256	0.0291064	0.0273798		256	0.16	0.5		256	0.0179355	0.0399949
							259	0.213333	0.213333			259	0.0287546	0.0287546		259	0.12	0.12		259	0.0343256	0.0343256
							262	0.22	0.44			262	0.0169633	0.0781109		262	0.165	0.54		262	0.0137069	0.0538225
							265	0.16	0.16			265	0.0380683	0.0380683		265	0.2	0.2		265	0.0263637	0.0263637
							268	0.166667	0.246667			268	0.00995024	0.0375632		268	0.125	0.185		268	0.00534289	0.0223895
							271	0.5	0.213333			271	0.0599746	0.0287546		271	0.25	0.12		271	0.0259112	0.0343256
							274	0.266667	0.833333			274	0.0291064	0.0273798		274	0.16	0.5		274	0.0179355	0.0399949
							277	0.106667	0.333333			277	0.0368516	0.0106637		277	0.33	0.25		277	0.0291585	0.0154478
							280	0.166667	0.166667			280	0.0143973	0.0143973		280	0.125	0.125		280	0.0153363	0.0153363
							283	0.213333	0.213333			283	0.0287546	0.0287546		283	0.12	0.12		283	0.0343256	0.0343256
							286	0.246667	0.246667			286	0.0375632	0.0375632		286	0.185	0.185		286	0.0223895	0.0223895
							289	0.266667	0.833333			289	0.0291064	0.0273798		289	0.16	0.5		289	0.0179355	0.0399949
							292	0.106667	0.333333			292	0.0368516	0.0106637		292	0.33	0.25		292	0.0291585	0.0154478
							295	0.666667	0.666667			295	0.0508225	0.0508225		295	0.5	0.5		295	0.0300993	0.0300993
							298	0.333333	0.16			298	0.0210608	0.0380683		298	0.25	0.2		298	0.0154677	0.0263637
							301	0.393333	0.666667			301	0.0164321	0.0508225		301	0.295	0.5		301	0.0249697	0.0300993
							304	0.266667	0.833333			304	0.0291064	0.0273798		304	0.16	0.5		304	0.0179355	0.0399949
							307	0.44	0.44			307	0.0781109	0.0781109		307	0.54	0.54		307	0.0538225	0.0538225
							310	1	1			310	0.0205412	0.0205412		310	1	1		310	0.0251875	0.0251875
							313	0.44	0.44			313	0.0781109	0.0781109		313	0.54	0.54		313	0.0538225	0.0538225
							316	0.393333	0.666667			316	0.00918838	0.0349591		316	0.22125	0.375		316	0.0307321	0.0254855
							319	0.22	0.666667			319	0.011735	0.0508225		319	0.165	0.5		319	0.0110557	0.0300993
							322	0.666667	0.666667			322	0.0508225	0.0508225		322	0.5	0.5		322	0.0300993	0.0300993
							325	0.213333	0.213333			325	0.0287546	0.0287546		325	0.12	0.12		325	0.0343256	0.0343256
							328	0.106667	0.333333			328	0.0368516	0.0106637		328	0.33	0.25		328	0.0291585	0.0154478
							331	0.44	0.44			331	0.0781109	0.0781109		331	0.54	0.54		331	0.0538225	0.0538225
							334	0.166667	0.166667			334	0.0187165	0.0187165		334	0.375	0.375		334	0.012293	0.012293
							337	0.22	0.666667			337	0.011735	0.0508225		337	0.165	0.5		337	0.0110557	0.0300993
							340	0.106667	0.333333			340	0.0368516	0.0106637		340	0.33	0.25		340	0.0291585	0.0154478
							343	0.213333	0.213333			343	0.0287546	0.0287546		343	0.12	0.12		343	0.0343256	0.0343256
							346	0.44	0.44			346	0.0781109	0.0781109		346	0.54	0.54		346	0.0538225	0.0538225
							349	0.266667	0.833333			349	0.0291064	0.0273798		349	0.16	0.5		349	0.0179355	0.0399949
							352	0.16	0.5			352	0.0242821	0.00878989		352	0.24	0.75		352	0.0102387	0.0338235
							355	0.22	0.666667			355	0.011735	0.0508225		355	0.165	0.5		355	0.0110557	0.0300993
							358	0.44	0.44			358	0.0781109	0.0781109		358	0.54	0.54		358	0.0538225	0.0538225
							361	0.333333	0.16			361	0.0210608	0.0380683		361	0.25	0.2		361	0.0154677	0.0263637
							364	0.166667	0.166667			364	0.024115	0.024115		364	0.125	0.125		364	0.0161487	0.0161487
							367	0.246667	0.246667			367	0.0375632	0.0375632		367	0.185	0.185		367	0.0223895	0.0223895
							370	1	1			370	0.0205412	0.0205412		370	1	1		370	0.0251875	0.0251875
							373	0.166667	0.166667			373	0.0187165	0.0187165		373	0.375	0.375		373	0.012293	0.012293
							376	0.44	0.44			376	0.0781109	0.0781109		376	0.54	0.54		376	0.0538225	0.0538225
							379	0.22	0.166667			379	0.00806799	0.0323555		379	0.29	0.25		379	0.0145086	0.023688
							382	0.166667	0.246667			382	0.00995024	0.0375632		382	0.125	0.185		382	0.00534289	0.0223895
							385	0.196667	0.16			385	0.00637046	0.0380683		385	0.1475	0.2		385	0.0183787	0.0263637
							388	0.266667	0.833333			388	0.0291064	0.0273798		388	0.16	0.5		388	0.0179355	0.0399949
							391	0.22	0.44			391	0.0169633	0.0781109		391	0.165	0.54		391	0.0137069	0.0538225
							394	0.213333	0.213333			394	0.0287546	0.0287546		394	0.12	0.12		394	0.0343256	0.0343256
							397	0.333333	0.273333			397	0.00668174	0.0254013		397	0.125	0.165		397	0.00845493	0.0236827
							400	0.266667	0.833333			400	0.0291064	0.0273798		400	0.16	0.5		400	0.0179355	0.0399949
							403	0.22	0.666667			403	0.011735	0.0508225		403	0.165	0.5		403	0.0110557	0.0300993
							406	0.491667	0.491667			406	0.0155037	0.0155037		406	0.22125	0.22125		406	0.0322102	0.0322102
							409	0.213333	0.213333			409	0.0287546	0.0287546		409	0.12	0.12		409	0.0343256	0.0343256
							412	0.166667	0.166667			412	0.0143973	0.0143973		412	0.125	0.125		412	0.0153363	0.0153363
							415	0.166667	0.166667			415	0.0290683	0.0290683		415	0.25	0.25		415	0.016689	0.016689
							418	0.273333	0.273333			418	0.0254013	0.0254013		418	0.165	0.165		418	0.0236827	0.0236827
							421	0.213333	0.213333			421	0.0287546	0.0287546		421	0.12	0.12		421	0.0343256	0.0343256
							424	0.098333	0.166667			424	0.00677561	0.0290683		424	0.1475	0.25		424	0.0224178	0.016689
							427	0.491667	0.491667			427	0.0155037	0.0155037		427	0.22125	0.22125		427	0.0322102	0.0322102
							430	0.833333	0.833333			430	0.0273798	0.0273798		430	0.5	0.5		430	0.0399949	0.0399949
							433	0.22	0.666667			433	0.011735	0.0508225		433	0.165	0.5		433	0.0110557	0.0300993
							436	0.106667	0.333333			436	0.0368516	0.0106637		436	0.33	0.25		436	0.0291585	0.0154478
							439	0.166667	0.166667			439	0.0143973	0.0143973		439	0.125	0.125		439	0.0153363	0.0153363
							442	0.22	0.246667			442	0.00187862	0.0375632		442	0.165	0.185		442	0.00104168	0.0223895
							445	0.44	0.44			445	0.0781109	0.0781109		445	0.54	0.54		445	0.0538225	0.0538225
							448	0.098333	0.166667			448	0.00425565	0.0323555		448	0.1475	0.25		448	0.00885081	0.023688
							451	0.098333	0.166667			451	0.00207786	0.024115		451	0.1475	0.125		451	0.00839684	0.0161487
							454	0.166667	0.166667			454	0.024115	0.024115		454	0.125	0.125		454	0.0161487	0.0161487
							457	0.266667	0.833333			457	0.0291064	0.0273798		457	0.16	0.5		457	0.0179355	0.0399949
							460	0.666667	0.213333			460	0.0132636	0.0287546		460	0.375	0.12		460	0.0202886	0.0343256
							463	0.106667	0.333333			463	0.0368516	0.0106637		463	0.33	0.25		463	0.0291585	0.0154478
							466	0.295	0.213333			466	0.0112408	0.0287546		466	0.1475	0.12		466	0.0152896	0.0343256
							469	0.266667	0.833333			469	0.0291064	0.0273798		469	0.16	0.5		469	0.0179355	0.0399949
							472	0.833333	0.833333			472	0.0273798	0.0273798		472	0.5	0.5		472	0.0399949	0.0399949
							475	0.393333	0.666667			475	0.0164321	0.0508225		475	0.295	0.5		475	0.0249697	0.0300993
							478	0.16	0.5			478	0.0242821	0.00878989		478	0.24	0.75		478	0.0102387	0.0338235
							481	0.273333	0.273333			481	0.0254013	0.0254013		481	0.165	0.165		481	0.0236827	0.0236827
							484	0.213333	0.213333			484	0.0287546	0.0287546		484	0.12	0.12		484	0.0343256	0.0343256
							487	0.098333	0.166667			487	0.00679318	0.0187165		487	0.22125	0.375		487	0.0160997	0.012293
							490	0.333333	0.196667			490	0.0157357	0.00766526		490	0.125	0.07375		490	0.0098023	0.0129564
							493	0.166667	0.166667			493	0.0290683	0.0290683		493	0.25	0.25		493	0.016689	0.016689
							496	0.266667	0.833333			496	0.0291064	0.0273798		496	0.16	0.5		496	0.0179355	0.0399949
							499	0.196667	0.16			499	0.00637046	0.0380683		499	0.1475	0.2		499	0.0183787	0.0263637
							502	0.166667	0.166667			502	0.0143973	0.0143973		502	0.125	0.125		502	0.0153363	0.0153363
							505	0.491667	0.491667			505	0.0155037	0.0155037		505	0.22125	0.22125		505	0.0322102	0.0322102
							508	0.16	0.5			508	0.0242821	0.00878989		508	0.24	0.75		508	0.0102387	0.0338235
							511	0.393333	0.666667			511	0.0164321	0.0508225		511	0.295	0.5		511	0.0249697	0.0300993
							514	0.666667	0.666667			514	0.0508225	0.0508225		514	0.5	0.5		514	0.0300993	0.0300993
							517	0.098333	0.098333			517	0.00207786	0.00207786		517	0.1475	0.1475		517	0.00839684	0.00839684
							520	0.333333	0.333333			520	0.0157357	0.0157357		520	0.125	0.125		520	0.0098023	0.0098023
							523	0.196667	0.196667			523	0.00766526	0.00766526		523	0.07375	0.07375		523	0.0129564	0.0129564
							526	0.333333	0.333333			526	0.0157357	0.0157357		526	0.125	0.125		526	0.0098023	0.0098023
							529	0.196667	0.196667			529	0.00766526	0.00766526		529	0.07375	0.07375		529	0.0129564	0.0129564
							532	0.333333	0.333333			532	0.0157357	0.0157357		532	0.125	0.125		532	0.0098023	0.0098023
							535	0.196667	0.196667			535	0.00766526	0.00766526		535	0.07375	0.07375		535	0.0129564	0.0129564
							538	0.220893	0.220893			538	NaN	NaN		538	0.183408	0.183408		538	NaN	NaN
							541	0.220893	0.220893			541	NaN	NaN		541	0.183408	0.183408		541	NaN	NaN
								0.263949

## Sheet: L.grayi
tAI			CAI				by tAI					by CAI				by E.coli tAI				by E.coli CAI
Codon	Listeria_monocytogenes		codons	codon_weights			Codon #	Listeria grayi DHFR original	Listeria grayi DHFR modified			Codon #	Listeria grayi DHFR original	Listeria grayi DHFR modified		Codon #	Listeria grayi DHFR original	Listeria grayi DHFR modified		Codon #	Listeria grayi DHFR original	Listeria grayi DHFR modified
TGT	0.1475		AAA	0.0572806			1	1	1			1	0.0219167	0.0219167		1	1	1		1	0.0251875	0.0251875
ATC	0.75		AAC	0.0137916			4	0.75	0.75			4	0.0450054	0.0450054		4	0.375	0.375		4	0.0254855	0.0254855
CTC	0.25		AAG	0.0157147			7	0.59	1			7	0.0287124	0.0137916		7	0.295	0.5		7	0.0174074	0.0216452
AAA	0.75		AAT	0.0287124			10	0.41	0.16			10	0.0222831	0.0151495		10	0.165	0.54		10	0.0137069	0.0538225
TCG	0.33		ACA	0.0209837			13	0.4425	0.75			13	0.0263813	0.0450054		13	0.22125	0.375		13	0.0307321	0.0254855
TTT	0.295		ACC	0.00979863			16	0.25	0.25			16	0.00935295	0.00935295		16	0.125	0.125		16	0.0153363	0.0153363
TTC	0.5		ACG	0.0159434			19	0.324994	0.32			19	0.0125312	0.0181692		19	0.25	0.12		19	0.0259112	0.0343256
GGC	0.75		ACT	0.0118075			22	0.5	0.5			22	0.0273364	0.0273364		22	0.25	0.25		22	0.0154478	0.0154478
CCT	0.324994		AGA	0.00601744			25	0.4425	0.4425			25	0.0374196	0.0374196		25	0.22125	0.22125		25	0.0322102	0.0322102
ATT	0.4425		AGC	0.0113618			28	0.32	0.32			28	0.0181692	0.0181692		28	0.12	0.12		28	0.0343256	0.0343256
CGA	0.01255		AGG	0.0016775			31	0.59	1			31	0.0287124	0.0137916		31	0.295	0.5		31	0.0174074	0.0216452
AAG	0.49		AGT	0.0111747			34	0.75	0.75			34	0.0187293	0.0187293		34	0.5	0.5		34	0.0300993	0.0300993
TTA	0.5		ATA	0.00722066			37	1	1			37	0.0137916	0.0137916		37	0.5	0.5		37	0.0216452	0.0216452
GTG	0.24		ATC	0.0450054			40	0.75	0.75			40	0.0450054	0.0450054		40	0.375	0.375		40	0.0254855	0.0254855
GAC	0.75		ATG	0.0219167			43	0.75	0.75			43	0.0187293	0.0187293		43	0.5	0.5		43	0.0300993	0.0300993
ACA	0.5		ATT	0.0263813			46	0.75	0.75			46	0.0572806	0.0572806		46	0.75	0.75		46	0.0338235	0.0338235
CCA	0.5		CAA	0.0273364			49	0.75	0.4425			49	0.0146102	0.0374196		49	0.375	0.22125		49	0.0192714	0.0322102
TCC	0.25		CAC	0.00580304			52	1	1			52	0.0137916	0.0137916		52	0.5	0.5		52	0.0216452	0.0216452
GGG	0.16		CAG	0.0123376			55	0.5	0.5			55	0.0273364	0.0273364		55	0.25	0.25		55	0.0154478	0.0154478
TAG	0.324994		CAT	0.0142594			58	1	1			58	0.0219167	0.0219167		58	1	1		58	0.0251875	0.0251875
AGC	0.5		CCA	0.0127976			61	0.324994	0.16			61	0.00744286	0.0119257		61	0.07375	0.165		61	0.00697839	0.0236827
CTG	0.16		CCC	0.00295609			64	0.25	0.25			64	0.00935295	0.00935295		64	0.125	0.125		64	0.0153363	0.0153363
GCC	0.324994		CCG	0.0119257			67	0.01255	0.185			67	0.00560813	0.00988829		67	0.01255	0.185		67	0.00346206	0.0223895
GCT	0.324994		CCT	0.00744286			70	0.16	0.16			70	0.0151495	0.0151495		70	0.54	0.54		70	0.0538225	0.0538225
TAT	0.295		CGA	0.00560813			73	0.5	0.16			73	0.0127976	0.0119257		73	0.125	0.165		73	0.00845493	0.0236827
CAA	0.5		CGC	0.00988829			76	0.324994	0.32			76	0.0211942	0.0181692		76	0.1475	0.12		76	0.0152896	0.0343256
CCC	0.324994		CGG	0.00568349			79	0.4425	0.4425			79	0.0374196	0.0374196		79	0.22125	0.22125		79	0.0322102	0.0322102
CGT	0.5		CGT	0.0110967			82	0.16	0.16			82	0.0151495	0.0151495		82	0.54	0.54		82	0.0538225	0.0538225
GTA	0.75		CTA	0.0110253			85	0.324994	0.32			85	0.0211942	0.0181692		85	0.1475	0.12		85	0.0152896	0.0343256
CGG	0.25		CTC	0.00723885			88	0.5	0.5			88	0.00961802	0.00961802		88	0.375	0.375		88	0.012293	0.012293
ACC	0.25		CTG	0.0151495			91	0.295	0.5			91	0.0282018	0.0165528		91	0.1475	0.25		91	0.0224178	0.016689
GCA	1		CTT	0.0168153			94	0.75	0.75			94	0.0572806	0.0572806		94	0.75	0.75		94	0.0338235	0.0338235
GAG	0.32		GAA	0.0568778			97	0.75	0.75			97	0.0572806	0.0572806		97	0.75	0.75		97	0.0338235	0.0338235
TAC	0.5		GAC	0.0146102			100	0.5	0.5			100	0.0273364	0.0273364		100	0.25	0.25		100	0.0154478	0.0154478
CAC	0.5		GAG	0.0156108			103	0.41	0.25			103	0.0159434	0.00979863		103	0.29	0.25		103	0.0145086	0.023688
ATA	0.0375		GAT	0.0374196			106	0.25	0.25			106	0.00979863	0.00979863		106	0.25	0.25		106	0.023688	0.023688
GGT	0.4425		GCA	0.0294661			109	0.75	0.75			109	0.0187293	0.0187293		109	0.5	0.5		109	0.0300993	0.0300993
CTT	0.1475		GCC	0.0125312			112	0.49	0.75			112	0.0157147	0.0572806		112	0.24	0.75		112	0.0102387	0.0338235
AAT	0.59		GCG	0.0181692			115	0.41	0.25			115	0.0159434	0.00979863		115	0.29	0.25		115	0.0145086	0.023688
ATG	1		GCT	0.0211942			118	0.75	0.75			118	0.0450054	0.0450054		118	0.375	0.375		118	0.0254855	0.0254855
TGG	0.25		GGA	0.0188293			121	0.24	0.24			121	0.0143387	0.0143387		121	0.2	0.2		121	0.0263637	0.0263637
ACG	0.41		GGC	0.0187293			124	1	1			124	0.0219167	0.0219167		124	1	1		124	0.0251875	0.0251875
AGA	0.25		GGG	0.00985841			127	0.4425	0.75			127	0.0190242	0.0187293		127	0.295	0.5		127	0.0249697	0.0300993
TAA	0.324994		GGT	0.0190242			130	0.25	0.185			130	0.00601744	0.00988829		130	0.125	0.185		130	0.00190834	0.0223895
CGC	0.185		GTA	0.0182277			133	0.75	0.75			133	0.0572806	0.0572806		133	0.75	0.75		133	0.0338235	0.0338235
AGT	0.295		GTC	0.0162748			136	0.5	0.25			136	0.0209837	0.00979863		136	0.125	0.25		136	0.00686146	0.023688
CAT	0.295		GTG	0.0143387			139	0.295	0.5			139	0.026332	0.00961802		139	0.22125	0.375		139	0.0160997	0.012293
CCG	0.16		GTT	0.0193907			142	0.75	0.4425			142	0.0146102	0.0374196		142	0.375	0.22125		142	0.0192714	0.0322102
GGA	0.5		TAA	0.000110447			145	0.33	0.5			145	0.00808085	0.0113618		145	0.165	0.125		145	0.00898455	0.0161487
ACT	0.1475		TAC	0.00961802			148	0.1475	0.16			148	0.0168153	0.0151495		148	0.07375	0.54		148	0.0110091	0.0538225
CTA	0.5		TAG	5.84722e-05			151	0.5	0.75			151	0.0188293	0.0187293		151	0.125	0.5		151	0.00781448	0.0300993
TGA	0.324994		TAT	0.026332			154	0.75	0.75			154	0.0572806	0.0572806		154	0.75	0.75		154	0.0338235	0.0338235
GTC	0.25		TCA	0.00726874			157	1	0.32			157	0.0294661	0.0181692		157	0.375	0.12		157	0.0202886	0.0343256
AAC	1		TCC	0.0086188			160	0.16	0.16			160	0.0151495	0.0151495		160	0.54	0.54		160	0.0538225	0.0538225
TTG	0.41		TCG	0.00808085			163	0.5	0.16			163	0.0127976	0.0119257		163	0.125	0.165		163	0.00845493	0.0236827
TGC	0.25		TCT	0.0105549			166	1	1			166	0.0137916	0.0137916		166	0.5	0.5		166	0.0216452	0.0216452
GTT	0.1475		TGA	0.000109148			169	0.25	0.185			169	0.00568349	0.00988829		169	0.125	0.185		169	0.00534289	0.0223895
GAT	0.4425		TGC	0.00240775			172	1	1			172	0.0568778	0.0568778		172	0.5	0.5		172	0.0399949	0.0399949
GCG	0.32		TGG	0.00935295			175	0.59	1			175	0.0287124	0.0137916		175	0.295	0.5		175	0.0174074	0.0216452
GAA	1		TGT	0.00334331			178	0.75	0.75			178	0.0450054	0.0450054		178	0.375	0.375		178	0.0254855	0.0254855
TCA	0.25		TTA	0.0244024			181	0.75	0.24			181	0.0182277	0.0143387		181	0.625	0.2		181	0.010954	0.0263637
CAG	0.16		TTC	0.0165528			184	0.41	0.16			184	0.0222831	0.0151495		184	0.165	0.54		184	0.0137069	0.0538225
TCT	0.1475		TTG	0.0222831			187	0.41	0.25			187	0.0159434	0.00979863		187	0.29	0.25		187	0.0145086	0.023688
AGG	0.33		TTT	0.0282018			190	0.25	0.185			190	0.00601744	0.00988829		190	0.125	0.185		190	0.00190834	0.0223895
							193	0.4425	0.4425			193	0.0374196	0.0374196		193	0.22125	0.22125		193	0.0322102	0.0322102
							196	0.5	0.16			196	0.0127976	0.0119257		196	0.125	0.165		196	0.00845493	0.0236827
							199	0.32	1			199	0.0156108	0.0568778		199	0.16	0.5		199	0.0179355	0.0399949
							202	0.16	0.16			202	0.0151495	0.0151495		202	0.54	0.54		202	0.0538225	0.0538225
							205	0.5	0.25			205	0.0209837	0.00979863		205	0.125	0.25		205	0.00686146	0.023688
							208	0.41	0.16			208	0.0222831	0.0151495		208	0.165	0.54		208	0.0137069	0.0538225
							211	1	0.32			211	0.0294661	0.0181692		211	0.375	0.12		211	0.0202886	0.0343256
							214	0.4425	0.4425			214	0.0374196	0.0374196		214	0.22125	0.22125		214	0.0322102	0.0322102
							217	0.324994	0.32			217	0.0211942	0.0181692		217	0.1475	0.12		217	0.0152896	0.0343256
							220	0.1475	0.5			220	0.0105549	0.0113618		220	0.1475	0.125		220	0.00839684	0.0161487
							223	0.25	0.24			223	0.0162748	0.0143387		223	0.25	0.2		223	0.0154677	0.0263637
							226	0.25	0.24			226	0.0162748	0.0143387		226	0.25	0.2		226	0.0154677	0.0263637
							229	0.295	0.295			229	0.0142594	0.0142594		229	0.07375	0.07375		229	0.0129564	0.0129564
							232	0.5	0.25			232	0.0209837	0.00979863		232	0.125	0.25		232	0.00686146	0.023688
							235	0.49	0.75			235	0.0157147	0.0572806		235	0.24	0.75		235	0.0102387	0.0338235
							238	1	0.32			238	0.0294661	0.0181692		238	0.375	0.12		238	0.0202886	0.0343256
							241	0.75	0.4425			241	0.0146102	0.0374196		241	0.375	0.22125		241	0.0192714	0.0322102
							244	0.4425	0.75			244	0.0263813	0.0450054		244	0.22125	0.375		244	0.0307321	0.0254855
							247	0.5	0.16			247	0.0244024	0.0151495		247	0.125	0.54		247	0.0138299	0.0538225
							250	0.49	0.75			250	0.0157147	0.0572806		250	0.24	0.75		250	0.0102387	0.0338235
							253	0.5	0.185			253	0.0110967	0.00988829		253	0.5	0.185		253	0.0212867	0.0223895
							256	0.32	0.32			256	0.0181692	0.0181692		256	0.12	0.12		256	0.0343256	0.0343256
							259	1	1			259	0.0568778	0.0568778		259	0.5	0.5		259	0.0399949	0.0399949
							262	0.75	0.75			262	0.0572806	0.0572806		262	0.75	0.75		262	0.0338235	0.0338235
							265	1	1			265	0.0568778	0.0568778		265	0.5	0.5		265	0.0399949	0.0399949
							268	0.324994	0.32			268	0.0211942	0.0181692		268	0.1475	0.12		268	0.0152896	0.0343256
							271	0.4425	0.75			271	0.0263813	0.0450054		271	0.22125	0.375		271	0.0307321	0.0254855
							274	0.295	0.5			274	0.0282018	0.0165528		274	0.1475	0.25		274	0.0224178	0.016689
							277	0.4425	0.75			277	0.0263813	0.0450054		277	0.22125	0.375		277	0.0307321	0.0254855
							280	0.75	0.75			280	0.0450054	0.0450054		280	0.375	0.375		280	0.0254855	0.0254855
							283	0.75	0.75			283	0.0187293	0.0187293		283	0.5	0.5		283	0.0300993	0.0300993
							286	0.75	0.75			286	0.0187293	0.0187293		286	0.5	0.5		286	0.0300993	0.0300993
							289	1	0.32			289	0.0294661	0.0181692		289	0.375	0.12		289	0.0202886	0.0343256
							292	0.16	0.5			292	0.0123376	0.0273364		292	0.33	0.25		292	0.0291585	0.0154478
							295	0.75	0.75			295	0.0450054	0.0450054		295	0.375	0.375		295	0.0254855	0.0254855
							298	0.295	0.5			298	0.026332	0.00961802		298	0.22125	0.375		298	0.0160997	0.012293
							301	0.324994	0.32			301	0.0211942	0.0181692		301	0.1475	0.12		301	0.0152896	0.0343256
							304	0.5	0.16			304	0.0244024	0.0151495		304	0.125	0.54		304	0.0138299	0.0538225
							307	0.295	0.5			307	0.0282018	0.0165528		307	0.1475	0.25		307	0.0224178	0.016689
							310	0.32	0.32			310	0.0181692	0.0181692		310	0.12	0.12		310	0.0343256	0.0343256
							313	0.4425	0.4425			313	0.0374196	0.0374196		313	0.22125	0.22125		313	0.0322102	0.0322102
							316	0.4425	0.4425			316	0.0374196	0.0374196		316	0.22125	0.22125		316	0.0322102	0.0322102
							319	1	0.32			319	0.0294661	0.0181692		319	0.375	0.12		319	0.0202886	0.0343256
							322	0.4425	0.4425			322	0.0374196	0.0374196		322	0.22125	0.22125		322	0.0322102	0.0322102
							325	0.185	0.185			325	0.00988829	0.00988829		325	0.185	0.185		325	0.0223895	0.0223895
							328	0.25	0.16			328	0.00723885	0.0151495		328	0.125	0.54		328	0.0112383	0.0538225
							331	0.295	0.5			331	0.026332	0.00961802		331	0.22125	0.375		331	0.0160997	0.012293
							334	0.25	0.24			334	0.0162748	0.0143387		334	0.25	0.2		334	0.0154677	0.0263637
							337	0.5	0.25			337	0.0209837	0.00979863		337	0.125	0.25		337	0.00686146	0.023688
							340	0.75	0.75			340	0.0572806	0.0572806		340	0.75	0.75		340	0.0338235	0.0338235
							343	0.75	0.75			343	0.0450054	0.0450054		343	0.375	0.375		343	0.0254855	0.0254855
							346	1	0.32			346	0.0294661	0.0181692		346	0.375	0.12		346	0.0202886	0.0343256
							349	0.324994	0.32			349	0.0125312	0.0181692		349	0.25	0.12		349	0.0259112	0.0343256
							352	0.25	0.25			352	0.00979863	0.00979863		352	0.25	0.25		352	0.023688	0.023688
							355	0.295	0.5			355	0.0282018	0.0165528		355	0.1475	0.25		355	0.0224178	0.016689
							358	0.75	0.4425			358	0.0146102	0.0374196		358	0.375	0.22125		358	0.0192714	0.0322102
							361	1	0.32			361	0.0294661	0.0181692		361	0.375	0.12		361	0.0202886	0.0343256
							364	0.4425	0.4425			364	0.0374196	0.0374196		364	0.22125	0.22125		364	0.0322102	0.0322102
							367	0.41	0.25			367	0.0159434	0.00979863		367	0.29	0.25		367	0.0145086	0.023688
							370	1	0.32			370	0.0294661	0.0181692		370	0.375	0.12		370	0.0202886	0.0343256
							373	0.295	0.5			373	0.0282018	0.0165528		373	0.1475	0.25		373	0.0224178	0.016689
							376	0.324994	0.16			376	0.00744286	0.0119257		376	0.07375	0.165		376	0.00697839	0.0236827
							379	0.25	0.24			379	0.0162748	0.0143387		379	0.25	0.2		379	0.0154677	0.0263637
							382	0.41	0.16			382	0.0222831	0.0151495		382	0.165	0.54		382	0.0137069	0.0538225
							385	0.75	0.4425			385	0.0146102	0.0374196		385	0.375	0.22125		385	0.0192714	0.0322102
							388	0.25	0.25			388	0.00935295	0.00935295		388	0.125	0.125		388	0.0153363	0.0153363
							391	0.33	0.5			391	0.00808085	0.0113618		391	0.165	0.125		391	0.00898455	0.0161487
							394	0.324994	0.32			394	0.0125312	0.0181692		394	0.25	0.12		394	0.0259112	0.0343256
							397	0.295	0.5			397	0.0282018	0.0165528		397	0.1475	0.25		397	0.0224178	0.016689
							400	0.01255	0.185			400	0.00560813	0.00988829		400	0.01255	0.185		400	0.00346206	0.0223895
							403	0.5	0.16			403	0.0244024	0.0151495		403	0.125	0.54		403	0.0138299	0.0538225
							406	0.25	0.24			406	0.0162748	0.0143387		406	0.25	0.2		406	0.0154677	0.0263637
							409	0.5	0.5			409	0.0273364	0.0273364		409	0.25	0.25		409	0.0154478	0.0154478
							412	0.32	1			412	0.0156108	0.0568778		412	0.16	0.5		412	0.0179355	0.0399949
							415	0.25	0.25			415	0.00979863	0.00979863		415	0.25	0.25		415	0.023688	0.023688
							418	0.324994	0.16			418	0.00744286	0.0119257		418	0.07375	0.165		418	0.00697839	0.0236827
							421	0.4425	0.75			421	0.0190242	0.0187293		421	0.295	0.5		421	0.0249697	0.0300993
							424	0.5	0.295			424	0.00580304	0.0142594		424	0.125	0.07375		424	0.0098023	0.0129564
							427	0.75	0.75			427	0.0450054	0.0450054		427	0.375	0.375		427	0.0254855	0.0254855
							430	0.4425	0.4425			430	0.0374196	0.0374196		430	0.22125	0.22125		430	0.0322102	0.0322102
							433	1	1			433	0.0568778	0.0568778		433	0.5	0.5		433	0.0399949	0.0399949
							436	0.75	0.75			436	0.0572806	0.0572806		436	0.75	0.75		436	0.0338235	0.0338235
							439	0.59	1			439	0.0287124	0.0137916		439	0.295	0.5		439	0.0174074	0.0216452
							442	0.49	0.75			442	0.0157147	0.0572806		442	0.24	0.75		442	0.0102387	0.0338235
							445	0.295	0.5			445	0.026332	0.00961802		445	0.22125	0.375		445	0.0160997	0.012293
							448	0.16	0.16			448	0.0119257	0.0119257		448	0.165	0.165		448	0.0236827	0.0236827
							451	0.295	0.295			451	0.0142594	0.0142594		451	0.07375	0.07375		451	0.0129564	0.0129564
							454	1	0.32			454	0.0294661	0.0181692		454	0.375	0.12		454	0.0202886	0.0343256
							457	0.295	0.5			457	0.0282018	0.0165528		457	0.1475	0.25		457	0.0224178	0.016689
							460	0.1475	0.16			460	0.0168153	0.0151495		460	0.07375	0.54		460	0.0110091	0.0538225
							463	0.1475	0.24			463	0.0193907	0.0143387		463	0.1475	0.2		463	0.0183787	0.0263637
							466	0.295	0.5			466	0.026332	0.00961802		466	0.22125	0.375		466	0.0160997	0.012293
							469	1	1			469	0.0568778	0.0568778		469	0.5	0.5		469	0.0399949	0.0399949
							472	0.5	0.185			472	0.0110967	0.00988829		472	0.5	0.185		472	0.0212867	0.0223895
							475	0.32	1			475	0.0156108	0.0568778		475	0.16	0.5		475	0.0179355	0.0399949
							478	0.16	0.5			478	0.0123376	0.0273364		478	0.33	0.25		478	0.0291585	0.0154478
							481	0.32	1			481	0.0156108	0.0568778		481	0.16	0.5		481	0.0179355	0.0399949
							484	0.75	0.75			484	0.0450054	0.0450054		484	0.375	0.375		484	0.0254855	0.0254855
							487	0.5	0.5			487	0.0273364	0.0273364		487	0.25	0.25		487	0.0154478	0.0154478
							490	0.75	0.75			490	0.0187293	0.0187293		490	0.5	0.5		490	0.0300993	0.0300993
							493	0.1475	0.1475			493	0.0105549	0.0105549		493	0.1475	0.1475		493	0.00839684	0.00839684
							496	0.5	0.5			496	0.00580304	0.00580304		496	0.125	0.125		496	0.0098023	0.0098023
							499	0.295	0.295			499	0.0142594	0.0142594		499	0.07375	0.07375		499	0.0129564	0.0129564
							502	0.5	0.5			502	0.00580304	0.00580304		502	0.125	0.125		502	0.0098023	0.0098023
							505	0.295	0.295			505	0.0142594	0.0142594		505	0.07375	0.07375		505	0.0129564	0.0129564
							508	0.5	0.5			508	0.00580304	0.00580304		508	0.125	0.125		508	0.0098023	0.0098023
							511	0.295	0.295			511	0.0142594	0.0142594		511	0.07375	0.07375		511	0.0129564	0.0129564
							514	0.324994	0.324994			514	0.000110447	0.000110447		514	0.183408	0.183408		514	NaN	NaN
							517	0.324994	0.324994			517	5.84722e-05	5.84722e-05		517	0.183408	0.183408		517	NaN	NaN
								0.422057

## Sheet: N.sicca
tAI			CAI				by tAI					by CAI				by E.coli tAI				by E.coli CAI
Codon	Neisseria_meningitidis_FAM18		codons	codon_weights			Codon #	Neisseria sicca DHFR original	Neisseria sicca DHFR modified			Codon #	Neisseria sicca DHFR original	Neisseria sicca DHFR modified		Codon #	Neisseria sicca DHFR original	Neisseria sicca DHFR modified		Codon #	Neisseria sicca DHFR original	Neisseria sicca DHFR modified
TGT	0.1475		AAA	0.0473614			1	0.75	0.75			1	0.0211519	0.0211519		1	1	1		1	0.0251875	0.0251875
ATC	1		AAC	0.0275283			4	0.33	0.33			4	0.0165878	0.0165878		4	0.165	0.165		4	0.0236827	0.0236827
CTC	0.25		AAG	0.0108419			7	0.5	0.5			7	0.0473614	0.0473614		7	0.75	0.75		7	0.0338235	0.0338235
AAA	0.5		AAT	0.0142884			10	1	1			10	0.0323232	0.0323232		10	0.375	0.375		10	0.0254855	0.0254855
TCG	0.33		ACA	0.00626367			13	0.25	0.25			13	0.029042	0.029042		13	0.25	0.25		13	0.023688	0.023688
TTT	0.1475		ACC	0.029042			16	0.58	0.58			16	0.0341368	0.0341368		16	0.54	0.54		16	0.0538225	0.0538225
TTC	0.25		ACG	0.0114815			19	0.59	1			19	0.020083	0.0323232		19	0.22125	0.375		19	0.0307321	0.0254855
GGC	1		ACT	0.00690964			22	0.25	0.32			22	0.042728	0.0255943		22	0.25	0.12		22	0.0259112	0.0343256
CCT	0.1475		AGA	0.00320297			25	0.25	0.32			25	0.042728	0.0255943		25	0.25	0.12		25	0.0259112	0.0343256
ATT	0.59		AGC	0.0188653			28	0.25	0.25			28	0.00734414	0.00734414		28	0.125	0.125		28	0.00648468	0.00648468
CGA	0.01255		AGG	0.00276847			31	0.32	0.32			31	0.0255943	0.0255943		31	0.12	0.12		31	0.0343256	0.0343256
AAG	0.16		AGT	0.00505374			34	0.25	0.33			34	0.0147447	0.0165878		34	0.125	0.165		34	0.00545753	0.0236827
TTA	0.25		ATA	0.0052319			37	0.5	0.295			37	0.0320169	0.0212044		37	0.375	0.22125		37	0.0192714	0.0322102
GTG	0.16		ATC	0.0323232			40	0.185	0.185			40	0.0296713	0.0296713		40	0.185	0.185		40	0.0223895	0.0223895
GAC	0.5		ATG	0.0211519			43	0.25	0.25			43	0.00734414	0.00734414		43	0.125	0.125		43	0.00648468	0.00648468
ACA	0.5		ATT	0.020083			46	0.05	1			46	0.0052319	0.0323232		46	0.01875	0.375		46	0.0040941	0.0254855
CCA	0.25		CAA	0.0268055			49	1	1			49	0.041677	0.041677		49	0.5	0.5		49	0.0300993	0.0300993
TCC	0.25		CAC	0.0134591			52	1	1			52	0.0323232	0.0323232		52	0.375	0.375		52	0.0254855	0.0254855
GGG	0.08		CAG	0.0159315			55	0.5	0.5			55	0.0275283	0.0275283		55	0.5	0.5		55	0.0216452	0.0216452
TAG	0.264919		CAT	0.00979603			58	0.5	0.5			58	0.0275283	0.0275283		58	0.5	0.5		58	0.0216452	0.0216452
AGC	0.25		CCA	0.00331704			61	0.25	0.25			61	0.029042	0.029042		61	0.25	0.25		61	0.023688	0.023688
CTG	0.58		CCC	0.0147447			64	0.75	0.75			64	0.0211519	0.0211519		64	1	1		64	0.0251875	0.0251875
GCC	0.25		CCG	0.0165878			67	0.1475	0.33			67	0.00811316	0.0165878		67	0.07375	0.165		67	0.00697839	0.0236827
GCT	0.1475		CCT	0.00811316			70	0.25	0.25			70	0.0131759	0.0131759		70	0.125	0.125		70	0.0153363	0.0153363
TAT	0.1475		CGA	0.00308633			73	0.25	0.1475			73	0.0134591	0.00979603		73	0.125	0.07375		73	0.0098023	0.0129564
CAA	0.75		CGC	0.0296713			76	0.33	0.58			76	0.0286908	0.0341368		76	0.165	0.54		76	0.0137069	0.0538225
CCC	0.25		CGG	0.00504349			79	0.25	0.33			79	0.0147447	0.0165878		79	0.125	0.165		79	0.00545753	0.0236827
CGT	0.5		CGT	0.0113866			82	0.24	0.75			82	0.0129567	0.0483021		82	0.16	0.5		82	0.0179355	0.0399949
GTA	0.5		CTA	0.00307992			85	0.5	0.295			85	0.0320169	0.0212044		85	0.375	0.22125		85	0.0192714	0.0322102
CGG	0.25		CTC	0.0163404			88	0.25	0.25			88	0.0226502	0.0226502		88	0.25	0.25		88	0.016689	0.016689
ACC	0.25		CTG	0.0341368			91	1	0.32			91	0.019196	0.0255943		91	0.375	0.12		91	0.0202886	0.0343256
GCA	1		CTT	0.00964735			94	0.1475	0.25			94	0.01779	0.0226502		94	0.1475	0.25		94	0.0224178	0.016689
GAG	0.24		GAA	0.0483021			97	0.25	0.25			97	0.0226502	0.0226502		97	0.25	0.25		97	0.016689	0.016689
TAC	0.25		GAC	0.0320169			100	0.5	0.5			100	0.0473614	0.0473614		100	0.75	0.75		100	0.0338235	0.0338235
CAC	0.25		GAG	0.0129567			103	0.25	0.25			103	0.0136117	0.0188653		103	0.25	0.125		103	0.0086521	0.0161487
ATA	0.05		GAT	0.0212044			106	0.1475	0.25			106	0.0139193	0.0180732		106	0.22125	0.375		106	0.0160997	0.012293
GGT	0.59		GCA	0.019196			109	0.25	0.25			109	0.029042	0.029042		109	0.25	0.25		109	0.023688	0.023688
CTT	0.1475		GCC	0.042728			112	0.25	0.58			112	0.0163404	0.0341368		112	0.125	0.54		112	0.0112383	0.0538225
AAT	0.295		GCG	0.0255943			115	0.5	0.295			115	0.0320169	0.0212044		115	0.375	0.22125		115	0.0192714	0.0322102
ATG	0.75		GCT	0.0108483			118	0.5	0.5			118	0.0473614	0.0473614		118	0.75	0.75		118	0.0338235	0.0338235
TGG	0.25		GGA	0.00802088			121	0.25	0.33			121	0.0147447	0.0165878		121	0.125	0.165		121	0.00545753	0.0236827
ACG	0.41		GGC	0.041677			124	0.25	0.16			124	0.0237089	0.0162955		124	0.25	0.2		124	0.0154677	0.0263637
AGA	0.25		GGG	0.00593555			127	0.16	0.16			127	0.0162955	0.0162955		127	0.2	0.2		127	0.0263637	0.0263637
TAA	0.264919		GGT	0.0162443			130	0.75	0.75			130	0.0211519	0.0211519		130	1	1		130	0.0251875	0.0251875
CGC	0.185		GTA	0.0102626			133	0.08	1			133	0.00593555	0.041677		133	0.165	0.5		133	0.0110557	0.0300993
AGT	0.1475		GTC	0.0237089			136	0.01255	0.185			136	0.00308633	0.0296713		136	0.01255	0.185		136	0.00346206	0.0223895
CAT	0.1475		GTG	0.0162955			139	0.5	0.5			139	0.0473614	0.0473614		139	0.75	0.75		139	0.0338235	0.0338235
CCG	0.33		GTT	0.0148152			142	0.1475	0.25			142	0.00690964	0.029042		142	0.1475	0.25		142	0.00885081	0.023688
GGA	0.25		TAA	0.000183283			145	0.25	0.25			145	0.0131759	0.0131759		145	0.125	0.125		145	0.0153363	0.0153363
ACT	0.1475		TAC	0.0180732			148	0.75	0.75			148	0.0483021	0.0483021		148	0.5	0.5		148	0.0399949	0.0399949
CTA	0.25		TAG	0.000119198			151	0.25	0.25			151	0.0136117	0.0188653		151	0.25	0.125		151	0.0086521	0.0161487
TGA	0.264919		TAT	0.0139193			154	0.25	0.58			154	0.00307992	0.0341368		154	0.125	0.54		154	0.00388164	0.0538225
GTC	0.25		TCA	0.00475126			157	0.25	0.33			157	0.0147447	0.0165878		157	0.125	0.165		157	0.00545753	0.0236827
AAC	0.5		TCC	0.0136117			160	0.185	0.185			160	0.0296713	0.0296713		160	0.185	0.185		160	0.0223895	0.0223895
TTG	0.33		TCG	0.00857713			163	0.16	0.5			163	0.0108419	0.0473614		163	0.24	0.75		163	0.0102387	0.0338235
TGC	0.25		TCT	0.00591761			166	0.33	0.33			166	0.0165878	0.0165878		166	0.165	0.165		166	0.0236827	0.0236827
GTT	0.1475		TGA	0.000310171			169	0.58	0.58			169	0.0341368	0.0341368		169	0.54	0.54		169	0.0538225	0.0538225
GAT	0.295		TGC	0.00734414			172	0.25	0.33			172	0.0147447	0.0165878		172	0.125	0.165		172	0.00545753	0.0236827
GCG	0.32		TGG	0.0131759			175	1	1			175	0.041677	0.041677		175	0.5	0.5		175	0.0300993	0.0300993
GAA	0.75		TGT	0.00309915			178	0.185	0.185			178	0.0296713	0.0296713		178	0.185	0.185		178	0.0223895	0.0223895
TCA	0.25		TTA	0.00843615			181	0.185	0.185			181	0.0296713	0.0296713		181	0.185	0.185		181	0.0223895	0.0223895
CAG	0.24		TTC	0.0226502			184	0.295	0.5			184	0.0142884	0.0275283		184	0.295	0.5		184	0.0174074	0.0216452
TCT	0.1475		TTG	0.0286908			187	1	1			187	0.0323232	0.0323232		187	0.375	0.375		187	0.0254855	0.0254855
AGG	0.33		TTT	0.01779			190	0.25	0.16			190	0.0237089	0.0162955		190	0.25	0.2		190	0.0154677	0.0263637
							193	1	1			193	0.0323232	0.0323232		193	0.375	0.375		193	0.0254855	0.0254855
							196	0.25	0.25			196	0.0188653	0.0188653		196	0.125	0.125		196	0.0161487	0.0161487
							199	0.5	0.185			199	0.0113866	0.0296713		199	0.5	0.185		199	0.0212867	0.0223895
							202	0.24	0.75			202	0.0159315	0.0268055		202	0.33	0.25		202	0.0291585	0.0154478
							205	1	0.32			205	0.019196	0.0255943		205	0.375	0.12		205	0.0202886	0.0343256
							208	0.295	0.295			208	0.0212044	0.0212044		208	0.22125	0.22125		208	0.0322102	0.0322102
							211	0.1475	0.25			211	0.0139193	0.0180732		211	0.22125	0.375		211	0.0160997	0.012293
							214	0.33	0.33			214	0.0165878	0.0165878		214	0.165	0.165		214	0.0236827	0.0236827
							217	1	0.32			217	0.019196	0.0255943		217	0.375	0.12		217	0.0202886	0.0343256
							220	0.75	0.75			220	0.0483021	0.0483021		220	0.5	0.5		220	0.0399949	0.0399949
							223	1	1			223	0.041677	0.041677		223	0.5	0.5		223	0.0300993	0.0300993
							226	0.32	0.32			226	0.0255943	0.0255943		226	0.12	0.12		226	0.0343256	0.0343256
							229	0.75	0.75			229	0.0483021	0.0483021		229	0.5	0.5		229	0.0399949	0.0399949
							232	0.25	0.25			232	0.029042	0.029042		232	0.25	0.25		232	0.023688	0.023688
							235	0.25	0.16			235	0.0237089	0.0162955		235	0.25	0.2		235	0.0154677	0.0263637
							238	1	1			238	0.041677	0.041677		238	0.5	0.5		238	0.0300993	0.0300993
							241	0.25	0.25			241	0.0188653	0.0188653		241	0.125	0.125		241	0.0161487	0.0161487
							244	0.1475	0.58			244	0.00964735	0.0341368		244	0.07375	0.54		244	0.0110091	0.0538225
							247	0.24	0.75			247	0.0129567	0.0483021		247	0.16	0.5		247	0.0179355	0.0399949
							250	0.24	0.75			250	0.0129567	0.0483021		250	0.16	0.5		250	0.0179355	0.0399949
							253	0.1475	0.32			253	0.0108483	0.0255943		253	0.1475	0.12		253	0.0152896	0.0343256
							256	0.33	0.58			256	0.0286908	0.0341368		256	0.165	0.54		256	0.0137069	0.0538225
							259	1	0.32			259	0.019196	0.0255943		259	0.375	0.12		259	0.0202886	0.0343256
							262	0.25	0.58			262	0.00843615	0.0341368		262	0.125	0.54		262	0.0138299	0.0538225
							265	0.1475	0.25			265	0.00309915	0.00734414		265	0.07375	0.125		265	0.00512584	0.00648468
							268	0.25	0.32			268	0.042728	0.0255943		268	0.25	0.12		268	0.0259112	0.0343256
							271	0.1475	0.32			271	0.0108483	0.0255943		271	0.1475	0.12		271	0.0152896	0.0343256
							274	0.32	0.32			274	0.0255943	0.0255943		274	0.12	0.12		274	0.0343256	0.0343256
							277	0.75	0.75			277	0.0483021	0.0483021		277	0.5	0.5		277	0.0399949	0.0399949
							280	0.75	0.75			280	0.0483021	0.0483021		280	0.5	0.5		280	0.0399949	0.0399949
							283	0.25	0.16			283	0.0237089	0.0162955		283	0.25	0.2		283	0.0154677	0.0263637
							286	1	1			286	0.0323232	0.0323232		286	0.375	0.375		286	0.0254855	0.0254855
							289	1	1			289	0.0323232	0.0323232		289	0.375	0.375		289	0.0254855	0.0254855
							292	0.75	0.75			292	0.0211519	0.0211519		292	1	1		292	0.0251875	0.0251875
							295	0.59	1			295	0.0162443	0.041677		295	0.295	0.5		295	0.0249697	0.0300993
							298	1	1			298	0.041677	0.041677		298	0.5	0.5		298	0.0300993	0.0300993
							301	1	0.32			301	0.019196	0.0255943		301	0.375	0.12		301	0.0202886	0.0343256
							304	0.75	0.75			304	0.0268055	0.0268055		304	0.25	0.25		304	0.0154478	0.0154478
							307	1	1			307	0.0323232	0.0323232		307	0.375	0.375		307	0.0254855	0.0254855
							310	0.1475	0.25			310	0.0139193	0.0180732		310	0.22125	0.375		310	0.0160997	0.012293
							313	0.25	0.32			313	0.042728	0.0255943		313	0.25	0.12		313	0.0259112	0.0343256
							316	0.75	0.75			316	0.0268055	0.0268055		316	0.25	0.25		316	0.0154478	0.0154478
							319	0.25	0.32			319	0.042728	0.0255943		319	0.25	0.12		319	0.0259112	0.0343256
							322	0.58	0.58			322	0.0341368	0.0341368		322	0.54	0.54		322	0.0538225	0.0538225
							325	0.33	0.33			325	0.0165878	0.0165878		325	0.165	0.165		325	0.0236827	0.0236827
							328	0.1475	0.58			328	0.00964735	0.0341368		328	0.07375	0.54		328	0.0110091	0.0538225
							331	0.25	0.32			331	0.042728	0.0255943		331	0.25	0.12		331	0.0259112	0.0343256
							334	0.25	0.25			334	0.0188653	0.0188653		334	0.125	0.125		334	0.0161487	0.0161487
							337	0.295	0.295			337	0.0212044	0.0212044		337	0.22125	0.22125		337	0.0322102	0.0322102
							340	0.33	0.58			340	0.0286908	0.0341368		340	0.165	0.54		340	0.0137069	0.0538225
							343	0.25	0.185			343	0.00504349	0.0296713		343	0.125	0.185		343	0.00534289	0.0223895
							346	0.59	1			346	0.020083	0.0323232		346	0.22125	0.375		346	0.0307321	0.0254855
							349	0.25	0.25			349	0.029042	0.029042		349	0.25	0.25		349	0.023688	0.023688
							352	0.75	0.75			352	0.0483021	0.0483021		352	0.5	0.5		352	0.0399949	0.0399949
							355	0.16	0.16			355	0.0162955	0.0162955		355	0.2	0.2		355	0.0263637	0.0263637
							358	1	0.32			358	0.019196	0.0255943		358	0.375	0.12		358	0.0202886	0.0343256
							361	0.25	0.58			361	0.00843615	0.0341368		361	0.125	0.54		361	0.0138299	0.0538225
							364	0.5	0.295			364	0.0320169	0.0212044		364	0.375	0.22125		364	0.0192714	0.0322102
							367	0.25	0.16			367	0.0237089	0.0162955		367	0.25	0.2		367	0.0154677	0.0263637
							370	0.75	0.75			370	0.0268055	0.0268055		370	0.25	0.25		370	0.0154478	0.0154478
							373	1	1			373	0.041677	0.041677		373	0.5	0.5		373	0.0300993	0.0300993
							376	0.295	0.295			376	0.0212044	0.0212044		376	0.22125	0.22125		376	0.0322102	0.0322102
							379	0.32	0.32			379	0.0255943	0.0255943		379	0.12	0.12		379	0.0343256	0.0343256
							382	0.1475	0.25			382	0.01779	0.0226502		382	0.1475	0.25		382	0.0224178	0.016689
							385	0.25	0.25			385	0.0226502	0.0226502		385	0.25	0.25		385	0.016689	0.016689
							388	0.25	0.33			388	0.0147447	0.0165878		388	0.125	0.165		388	0.00545753	0.0236827
							391	0.75	0.75			391	0.0483021	0.0483021		391	0.5	0.5		391	0.0399949	0.0399949
							394	0.1475	0.25			394	0.01779	0.0226502		394	0.1475	0.25		394	0.0224178	0.016689
							397	0.33	0.25			397	0.00857713	0.0188653		397	0.165	0.125		397	0.00898455	0.0161487
							400	0.33	0.33			400	0.0165878	0.0165878		400	0.165	0.165		400	0.0236827	0.0236827
							403	0.25	0.25			403	0.00475126	0.0188653		403	0.125	0.125		403	0.00700132	0.0161487
							406	0.75	0.75			406	0.0483021	0.0483021		406	0.5	0.5		406	0.0399949	0.0399949
							409	0.25	0.25			409	0.0131759	0.0131759		409	0.125	0.125		409	0.0153363	0.0153363
							412	0.185	0.185			412	0.0296713	0.0296713		412	0.185	0.185		412	0.0223895	0.0223895
							415	0.75	0.75			415	0.0483021	0.0483021		415	0.5	0.5		415	0.0399949	0.0399949
							418	0.25	0.32			418	0.042728	0.0255943		418	0.25	0.12		418	0.0259112	0.0343256
							421	0.25	0.32			421	0.042728	0.0255943		421	0.25	0.12		421	0.0259112	0.0343256
							424	0.185	0.185			424	0.0296713	0.0296713		424	0.185	0.185		424	0.0223895	0.0223895
							427	0.75	0.75			427	0.0483021	0.0483021		427	0.5	0.5		427	0.0399949	0.0399949
							430	0.25	0.25			430	0.029042	0.029042		430	0.25	0.25		430	0.023688	0.023688
							433	0.25	0.1475			433	0.0134591	0.00979603		433	0.125	0.07375		433	0.0098023	0.0129564
							436	0.25	0.25			436	0.029042	0.029042		436	0.25	0.25		436	0.023688	0.023688
							439	0.1475	0.25			439	0.00591761	0.0188653		439	0.1475	0.125		439	0.00839684	0.0161487
							442	0.25	0.32			442	0.042728	0.0255943		442	0.25	0.12		442	0.0259112	0.0343256
							445	0.5	0.5			445	0.0275283	0.0275283		445	0.5	0.5		445	0.0216452	0.0216452
							448	1	1			448	0.041677	0.041677		448	0.5	0.5		448	0.0300993	0.0300993
							451	0.5	0.25			451	0.00626367	0.029042		451	0.125	0.25		451	0.00686146	0.023688
							454	1	1			454	0.041677	0.041677		454	0.5	0.5		454	0.0300993	0.0300993
							457	0.25	0.25			457	0.0180732	0.0180732		457	0.375	0.375		457	0.012293	0.012293
							460	1	0.32			460	0.019196	0.0255943		460	0.375	0.12		460	0.0202886	0.0343256
							463	0.25	0.25			463	0.0226502	0.0226502		463	0.25	0.25		463	0.016689	0.016689
							466	0.25	0.16			466	0.0237089	0.0162955		466	0.25	0.2		466	0.0154677	0.0263637
							469	0.1475	0.1475			469	0.00979603	0.00979603		469	0.07375	0.07375		469	0.0129564	0.0129564
							472	0.25	0.25			472	0.0180732	0.0180732		472	0.375	0.375		472	0.012293	0.012293
							475	0.25	0.25			475	0.029042	0.029042		475	0.25	0.25		475	0.023688	0.023688
							478	0.185	0.185			478	0.0296713	0.0296713		478	0.185	0.185		478	0.0223895	0.0223895
							481	1	1			481	0.0323232	0.0323232		481	0.375	0.375		481	0.0254855	0.0254855
							484	0.01255	0.185			484	0.00308633	0.0296713		484	0.01255	0.185		484	0.00346206	0.0223895
							487	1	1			487	0.041677	0.041677		487	0.5	0.5		487	0.0300993	0.0300993
							490	0.1475	0.1475			490	0.00591761	0.00591761		490	0.1475	0.1475		490	0.00839684	0.00839684
							493	0.25	0.25			493	0.0134591	0.0134591		493	0.125	0.125		493	0.0098023	0.0098023
							496	0.1475	0.1475			496	0.00979603	0.00979603		496	0.07375	0.07375		496	0.0129564	0.0129564
							499	0.25	0.25			499	0.0134591	0.0134591		499	0.125	0.125		499	0.0098023	0.0098023
							502	0.1475	0.1475			502	0.00979603	0.00979603		502	0.07375	0.07375		502	0.0129564	0.0129564
							505	0.25	0.25			505	0.0134591	0.0134591		505	0.125	0.125		505	0.0098023	0.0098023
							508	0.1475	0.1475			508	0.00979603	0.00979603		508	0.07375	0.07375		508	0.0129564	0.0129564
							511	0.264919	0.264919			511	0.000183283	0.000183283		511	0.183408	0.183408		511	NaN	NaN
							514	0.264919	0.264919			514	0.000119198	0.000119198		514	0.183408	0.183408		514	NaN	NaN
								0.33039

[truncated: 3 more sheets: Everyone by Baccilus tAI, Everyone by Listeria tAI, Orignal by their tAI]
