# Supplementary material for: The Fitness Effects of Codon Composition of the Horizontally Transferred Antibiotic Resistance Genes Intensify at Sub-lethal Antibiotic Levels
Source: Mol Biol Evol. 2023 May 23;40(6):msad123. doi: 10.1093/molbev/msad123 (PMC10246835; doi:10.1093/molbev/msad123)
Supplement: msad123_Supplementary_Data [file msad123_supplementary_data.zip › table S3.xlsx]

## Sheet: list of genes
by CAI
Origin of gene/gene	folA	aroK	cysE	pgk	glnA	zwf	gdhA	leuA	MetE	adk	metK	usage
Bacillus subtilis	0.0168841	0.0176878	0.0155445	0.0188646	0.0177767	0.0170994	0.0181571	0.017706	0.0182687	0.0172035	0.0180804	HGT (E.coli)
Bacillus subtilis	0.0189584	0.0205759	0.0182275	0.020967	0.019554	0.0194488	0.0190983	0.0197289	0.0200325	0.0207293	0.0196565	WT
Lactococcus lactis	0.0162433	0.0183255	0.016146	0.018194	0.0172365	0.0176082	0.0173724	0.017094	0.0161008	0.0180618	0.0175711	HGT (E.coli)
Lactococcus lactis	0.0228928	0.0247897	0.0214468	0.0247674	0.0229179	0.0216443	0.0229018	0.0241631	0.0237462	0.0242078	0.0233159	WT
Leuconostoc mesenteroides	0.0164279	0.0191146	0.0153094	0.0178246	0.0177667	0.0178679	0.0175353	0.0184009	0.0169394	0.0177898	0.0170679	HGT (E.coli)
Leuconostoc mesenteroides	0.0196853	0.0227205	0.0183166	0.0240528	0.0228726	0.02276	0.0218756	0.0231823	0.0213812	0.0240431	0.0232061	WT
Neisseria sicca	0.0183201	0.0160823	0.0203169	0.0227129	0.0201855	0.0216749	0.0213016	0.0212594	0.020914	0.0222276	0.021325	HGT (E.coli)
Neisseria sicca	0.0203992	0.0145676	0.0223926	0.0263779	0.0245674	0.0239425	0.0249694	0.023534	0.0237625	0.0250707	0.0238842	WT
Methylococcus capsulatus	0.0184967	0.0173387	0.0188951	0.0199443	0.0198412	0.0183679	0.0184092	0.0196291	0.0202036	0.0186177	0.0203765	HGT (E.coli)
Methylococcus capsulatus	0.0248025	0.0226634	0.0245314	0.0252324	0.0232138	0.0217	0.0236824	0.0280352	0.0266963	0.022591	0.0265044	WT
Listeria grayi	0.0181672	0.0186923	0.0163266	0.0185851	0.0178176	0.0177559	0.0184296	0.0181726	0.0182324	0.0176632	0.017668	HGT (E.coli)
Listeria grayi	0.0199113	0.0207021	0.0184346	0.0228121	0.0204346	0.0200962	0.01986	0.0197049	0.0213246	0.0213352	0.0205606	WT
Pseudomonas putida	0.0186488	0.0211786	0.0205257	0.0208426	0.0206959	0.0205013	0.0220242	0.0217896	0.0182933	0.0213521	0.0208389	HGT (E.coli)
Pseudomonas putida	0.0210464	0.0252425	0.0262864	0.0260561	0.0247769	0.0246482	0.0270234	0.0280719	0.0191384	0.0266871	0.0277064	WT
EscherichiacoliK-12substr.MG1655 WT	0.0201537	0.0213816	0.0204926	0.0220806	0.0213152	0.0216497	0.0208705	0.0216469	0.0216952	0.0232141	0.0214075	WT (E.coli)
by tAI
Origin of gene/gene	folA	aroK	cysE	pgk	glnA	zwf	gdhA	leuA	MetE	adk	metK	usage
Bacillus subtilis	0.221968	0.246282	0.205619	0.263704	0.248706	0.232654	0.242518	0.233922	0.235991	0.227976	0.228677	HGT (E.coli)
Bacillus subtilis	0.317166	0.350371	0.290253	0.382343	0.391509	0.34209	0.322898	0.325254	0.333732	0.330911	0.343929	WT
Lactococcus lactis	0.20679	0.216043	0.196052	0.255362	0.229729	0.231749	0.221621	0.215416	0.216228	0.247625	0.231203	HGT (E.coli)
Lactococcus lactis	0.222182	0.234369	0.222859	0.295421	0.27004	0.239252	0.243309	0.237794	0.245131	0.271308	0.26186	WT
Leuconostoc mesenteroides	0.210996	0.241437	0.178375	0.238244	0.236403	0.24952	0.213879	0.237134	0.218035	0.22962	0.220588	HGT (E.coli)
Leuconostoc mesenteroides	0.208358	0.247037	0.204084	0.281517	0.273494	0.275701	0.225204	0.256024	0.238305	0.265227	0.244765	WT
Neisseria sicca	0.232479	0.204849	0.263931	0.292561	0.287852	0.282988	0.300021	0.2673	0.286575	0.289492	0.282257	HGT (E.coli)
Neisseria sicca	0.33125	0.280178	0.36486	0.392186	0.390285	0.375477	0.402205	0.368601	0.382514	0.3991	0.384452	WT
Methylococcus capsulatus	0.235463	0.252129	0.235201	0.265051	0.275757	0.228881	0.238565	0.260414	0.2443	0.236354	0.268535	HGT (E.coli)
Methylococcus capsulatus	0.332552	0.350341	0.329482	0.342604	0.349562	0.332096	0.334429	0.360088	0.343596	0.354514	0.356785	WT
Listeria grayi	0.239162	0.236854	0.199775	0.279404	0.248528	0.233883	0.24066	0.241026	0.241478	0.239234	0.237978	HGT (E.coli)
Listeria grayi	0.423349	0.413994	0.37041	0.516599	0.479267	0.430519	0.421465	0.414829	0.428105	0.440046	0.436187	WT
Pseudomonas putida	0.228056	0.254096	0.261581	0.272386	0.297599	0.254809	0.293026	0.279764	0.243962	0.294091	0.285891	HGT (E.coli)
Pseudomonas putida	0.264474	0.306871	0.316548	0.327071	0.355595	0.297953	0.33034	0.317951	0.288076	0.347794	0.324851	WT
EscherichiacoliK-12substr.MG1655 WT	0.237222	0.263153	0.254925	0.301525	0.295042	0.275316	0.262754	0.268748	0.261974	0.306141	0.287493	WT (E.coli)

## Sheet: Normality K-S test
Normality test K-S	CAI																			Normality test K-S	tAI
D	0.22292	0.14005	0.15271	0.155	0.18897	0.26997	0.26156	0.32936	0.19119	0.15768	0.23718	0.13693	0.27729	0.25177	0.23115					D	0.17718	0.17197	0.16376	0.2318	0.20002	0.13297	0.29906	0.29218	0.18184	0.1608	0.2706	0.24771	0.15532	0.12359	0.1973
p-value	0.62676	0.97427	0.9471	0.94084	0.80456	0.38919	0.42774	0.18171	0.79353	0.933	0.55035	0.9791	0.35751	0.47525	0.58245					p-value	0.85991	0.88204	0.91316	0.57893	0.74862	0.98426	0.27379	0.29859	0.83883	0.9232	0.38639	0.49569	0.93995	0.99276	0.76256

## Sheet: two tailed ttest
CAI	Bacillus subtilis	Lactococcus lactis	Leuconostoc mesenteroides	Neisseria sicca	Methylococcus capsulatus	Listeria grayi	Pseudomonas putida		tAI	Bacillus subtilis	Lactococcus lactis	Leuconostoc mesenteroides	Neisseria sicca	Methylococcus capsulatus	Listeria grayi	Pseudomonas putida
ttest	6.45865e-06	1.50746e-08	2.07458e-07	0.00077103	1.65553e-06	7.74308e-06	8.30676e-06		ttest	2.15955e-08	1.54529e-05	8.41303e-05	8.56888e-11	2.10947e-09	6.53438e-10	1.57849e-08
