# Supplementary material for: The Fitness Effects of Codon Composition of the Horizontally Transferred Antibiotic Resistance Genes Intensify at Sub-lethal Antibiotic Levels
Source: Mol Biol Evol. 2023 May 23;40(6):msad123. doi: 10.1093/molbev/msad123 (PMC10246835; doi:10.1093/molbev/msad123)
Supplement: msad123_Supplementary_Data [file msad123_supplementary_data.zip › table S4.xlsx]

## Sheet: Sheet1
Origin of folA gene			E.coli Promoter	Modified coding sequence
#	species	class
1	Bacillus subtillis	Bacilli	AATTTTTTTTATCGGGAAATCTCAT	ATGATCAGCTTCATCTTCGCGATGGATGCGAACCGCCTGATCGGCAAAGATAACGATCTGCCGTGGCATCTGCCGAACGATCTGGCGTACTTCAAAAAAATCACCAGCGGCCATAGCATCATCATGGGCCGCAAAACCTTCGAAAGCATCGGCCGCCCGCTGCCGAACCGCAAAAACATCGTGGTGACCAGCGCGCCGGATAGCGAATTCCAAGGCTGCACCGTGGTGAGCAGCCTGAAAGATGTGCTGGATATCTGCAGCGGCCCGGAAGAATGCTTCGTGATCGGCGGCGCGCAACTGTACACCGATCTGTTCCCGTACGCGGATCGCCTGTACATGACCAAAATCCATCATGAATTCGAAGGCGATCGCCATTTCCCGGAATTCGATGAAAGCAAC…
2	Lactocccus lactis	Bacilli	AATTTTTTTTATCGGGAAATCTCAT	ATGATCATCGGCATCTGGGCGGAAGATGAAGCGGGCCTGATCGGCGAAGCGGATAAAATGCCGTGGAGCCTGCCGGCGGAACAACAACATTTCAAAGAAACCACCATGAACCAAGTGATCCTGATGGGCCGCAAAACCTTCGAAGGCATGAACAAACGCGTGCTGCCGGGCCGCATCAGCATCATCCTGACCCGCGATGAAACCTACCAAAGCGATAACGAAAAAGTGCTGATCATGCATAGCCCGAAAGAAGTGCTGGATTGGTACCATAAACAAAACAAAGATCTGTTCATCACCGGCGGCGCGGAAATCCTGGCGCTGTTCGAAAGCGAACTGGAACTGCTGTACCGCACCGTGGTGCATGAAAAATTCAAAGGCGATACCTACTTCCCGAGCACC…
3	Leuconostoc mesenteroides	Bacilli	AATTTTTTTTATCGGGAAATCTCAT	ATGACCAAAATCAAAATGGTGTGGGCGGAAGATCGCCAACATGCGATCGGCAAAGATGGCGGCATCCCGTGGCACATGCCGGATGATCTGAAACTGTTCCGCGATGAAACCGTGAACACCCTGATGATCATGGGCCGCCCGACCTGGCTGAGCATCGGCCGCCCGCTGCCGAAACGCACCACCGTGGTGATGACCCGCCAAGAAGATTGGACCCCGAGCTACCCGGAAGTGAAAGTGATCCATAGCATCGAAGAAGCGAAAAACCTGATCGCGAAAGAAGAACGCGATATCACCATCGCGGGCGGCGCGGCGGTGTACCGCGAATTCATGCCGTACGCGACCGATCTGGTGATCACCCGCGTGGATGGCGTGATCGATGGCGATACCTTCGTGGATGAA…
4	Nesseria sicca	Betaproteabacteria	AATTTTTTTTATCGGGAAATCTCAT	ATGCCGAAAATCACCCTGATCGCGGCGTGCGCGCCGGATCGCTGCATCGGCATCAACAACACCATGCCGTGGCATCTGCCGGAAGATTTCGCGTTCTTCAAAAGCTACACCCTGGATAAACCGGTGGTGATGGGCCGCAAAACCTGGGAAAGCCTGCCGCGCAAACCGCTGCCGGGCCGCCGCAACATCGTGATCAGCCGCCAAGCGGATTACCCGGCGGAAGGCGCGGAAACCGTGGGCAGCCTGGAAGAAGCGCTGGCGCTGTGCGCGGCGGCGGAAGAAGTGATCATCATGGGCGGCGCGCAAATCTACGCGCAAGCGCTGCCGCTGGCGAGCGATCTGCGCATCACCGAAGTGGCGCTGGATGTGCAAGGCGATGCGTTCTTCCCGGAATTCAGC…
5	Methylococcus capsulatus	Gammaproteobacteira	AATTTTTTTTATCGGGAAATCTCAT	ATGACCCGCCCGCCGGATATCAGCCTGATCGTGGCGATGGCGCGCAACCGCGTGATCGGCGCGGATAACGCGATGCCGTGGCATCTGAGCGCGGATCTGAAACGCTTCCGCGCGCTGACCCTGGGCAAACCGGTGCTGATGGGCCGCAAAACCCATGAAAGCATCGGCCGCGTGCTGCCGGGCCGCCAAAACATCATCCTGACCCGCAGCCCGGATTTCCATGCGCCGGGCTGCACCATCGTGCATGATCTGGGCGAACTGGCGACCGTGTGCAGCGGCGCGCCGGAACTGATGGTGATCGGCGGCAGCGCGGTGTACGAAGCGCTGCTGCCGCGCGCGCGCCGCCTGTACCTGACCCTGATCGATCATGATTACCCGGGCGATACCTACTTCCCGGAA…
6	Listeria grayi	Bacilli	AATTTTTTTTATCGGGAAATCTCAT	ATGATCAACCTGATCTGGGCGCAAGATGCGAACGGCAACATCGGCAAAGATAACCAAATGCCGTGGCGCCTGCCGGCGGATCTGGCGTACTTCAAAAAACAAACCACCGGCAAAACCATCGTGATGGGCCGCAAAACCTACGATAGCCTGGGCAAAGCGCTGCCGAACCGCGAAAACATCGTGCTGACCCGCGATCCGGAACTGACCCTGGCGGATGCGAGCGTGGTGCATACCAAAGCGGATATCCTGAAACGCGCGGAAAAAGAAGCGATCTTCATCATCGGCGGCGCGCAAATCTACGCGCTGTTCGCGGATGATGCGGATCGCCTGTACGTGACCAAAATCGCGGCGACCTTCGATGCGGATACCGCGTTCCCGGTGCTGGATTGGAGCGCGTTC…
7	Pseudomonas putida	Bacilli	AATTTTTTTTATCGGGAAATCTCAT	ATGAACACCAGCCTGCCGCTGAGCCTGATCGCGGCGTACGCGGAAAACCGCGTGATCGGCATCGATAACAGCATGCCGTGGCATCTGCCGGGCGATTTCAAATACTTCAAAGCGACCACCCTGGGCAAACCGATCATCATGGGCCGCAAAACCTGGGATAGCCTGGGCCGCCCGCTGCCGGGCCGCCTGAACATCGTGGTGAGCCGCCAACCGGGCCTGGAACTGGCGGGCGCGGAAGTGTTCGCGAGCCTGGAAGAAGCGCTGGTGCGCGCGGAACAATGGGCGCGCGAACAAGGCGTGGGCGAACTGATGCTGATCGGCGGCGCGCAACTGTACGGCCAAGCGCTGGAAAAAGGCCTGGTGAGCCGCATGTACCTGACCCGCGTGGAACTGGCGCCG…
8	Escherichia coli	Gammaproteobacteira	AATTTTTTTTATCGGGAAATCTCAT	ATGATCAGCCTGATCGCGGCGCTGGCGGTGGATCGCGTGATCGGCATGGAAAACGCGATGCCGTGGAACCTGCCGGCGGATCTGGCGTGGTTCAAACGCAACACCCTGAACAAACCGGTGATCATGGGCCGCCATACCTGGGAAAGCATCGGCCGCCCGCTGCCGGGCCGCAAAAACATCATCCTGAGCAGCCAACCGGGCACCGATGATCGCGTGACCTGGGTGAAAAGCGTGGATGAAGCGATCGCGGCGTGCGGCGATGTGCCGGAAATCATGGTGATCGGCGGCGGCCGCGTGTACGAACAATTCCTGCCGAAAGCGCAAAAACTGTACCTGACCCATATCGATGCGGAAGTGGAAGGCGATACCCATTTCCCGGATTACGAACCGGATGATTGG…
*	The endogenous promoter was hypothesized as 25 nucleotides up stream to the start codon
