# Supplementary material for: The Fitness Effects of Codon Composition of the Horizontally Transferred Antibiotic Resistance Genes Intensify at Sub-lethal Antibiotic Levels
Source: Mol Biol Evol. 2023 May 23;40(6):msad123. doi: 10.1093/molbev/msad123 (PMC10246835; doi:10.1093/molbev/msad123)
Supplement: msad123_Supplementary_Data [file msad123_supplementary_data.zip › table S5.xlsx]

## Sheet: Sheet1
DHFR origin	Promoter activity (ORG/MOD)
	no TMP	STD	with TMP	STD
B.subtillis	1.0391	0.037117	1.1329	0.035027
Lactococcus lactis	1.1418	0.042844	1.2676	0.026063
Leuconostoc mesenteroides	1.0106	0.056611	1.0046	0.03084
Neisseria sicca	0.96817	0.037986	0.72515	0.026004
Methylococcus capsulatus	0.7085	0.014824	0.54339	0.017074
Listeria grayi	0.99194	0.029376	0.54339	0.017074
Pseudomonas putida	0.9852	0.013846	0.80352	0.018374
Escherichiacoli	0.76737	0.0139	0.63528	0.0171
