# Supplementary material for: The Fitness Effects of Codon Composition of the Horizontally Transferred Antibiotic Resistance Genes Intensify at Sub-lethal Antibiotic Levels
Source: Mol Biol Evol. 2023 May 23;40(6):msad123. doi: 10.1093/molbev/msad123 (PMC10246835; doi:10.1093/molbev/msad123)
Supplement: msad123_Supplementary_Data [file msad123_supplementary_data.zip › table S6.xlsx]

## Sheet: N.sicca 1-15
Initial reads (raw data for each variant and condition)
variant	t0	t1	t2	species	library	TMP	variant	t0	t1	t2	species	library	TMP	variant	t0	t1	t2	species	library	TMP	variant	t0	t1	t2	species	library	TMP
_wt	158	97	105	Neisseria sicca	15.1	0	_wt	158	38	17	Neisseria sicca	15.1	20	_wt	158	8	0	Neisseria sicca	15.1	100	_wt	158	6	1	Neisseria sicca	15.1	200
n.21C>T	249	37	98	Neisseria sicca	15.1	0	n.21C>T	249	14	6	Neisseria sicca	15.1	20	n.21C>T	249	66	1	Neisseria sicca	15.1	100	n.21C>T	249	60	0	Neisseria sicca	15.1	200
n.21C>T, n.24G>C	171	118	126	Neisseria sicca	15.1	0	n.21C>T, n.24G>C	171	168	214	Neisseria sicca	15.1	20	n.21C>T, n.24G>C	171	87	164	Neisseria sicca	15.1	100	n.21C>T, n.24G>C	171	63	26	Neisseria sicca	15.1	200
n.21C>T, n.24G>C, n.27G>C	256	378	345	Neisseria sicca	15.1	0	n.21C>T, n.24G>C, n.27G>C	256	339	472	Neisseria sicca	15.1	20	n.21C>T, n.24G>C, n.27G>C	256	162	170	Neisseria sicca	15.1	100	n.21C>T, n.24G>C, n.27G>C	256	83	9	Neisseria sicca	15.1	200
n.21C>T, n.24G>C, n.27G>C, n.36G>C	160	122	69	Neisseria sicca	15.1	0	n.21C>T, n.24G>C, n.27G>C, n.36G>C	160	264	125	Neisseria sicca	15.1	20	n.21C>T, n.24G>C, n.27G>C, n.36G>C	160	173	72	Neisseria sicca	15.1	100	n.21C>T, n.24G>C, n.27G>C, n.36G>C	160	190	35	Neisseria sicca	15.1	200
n.21C>T, n.24G>C, n.27G>C, n.36G>C, n.39T>C	1947	1120	556	Neisseria sicca	15.1	0	n.21C>T, n.24G>C, n.27G>C, n.36G>C, n.39T>C	1947	1615	896	Neisseria sicca	15.1	20	n.21C>T, n.24G>C, n.27G>C, n.36G>C, n.39T>C	1947	2612	2522	Neisseria sicca	15.1	100	n.21C>T, n.24G>C, n.27G>C, n.36G>C, n.39T>C	1947	3840	1654	Neisseria sicca	15.1	200
n.21C>T, n.24G>C, n.27G>C, n.36G>C, n.39T>C, n.48C>A	50	16	14	Neisseria sicca	15.1	0	n.21C>T, n.24G>C, n.27G>C, n.36G>C, n.39T>C, n.48C>A	50	20	27	Neisseria sicca	15.1	20	n.21C>T, n.24G>C, n.27G>C, n.36G>C, n.39T>C, n.48C>A	50	21	33	Neisseria sicca	15.1	100	n.21C>T, n.24G>C, n.27G>C, n.36G>C, n.39T>C, n.48C>A	50	20	21	Neisseria sicca	15.1	200
n.21C>T, n.24G>C, n.27G>C, n.36G>C, n.48C>A	351	732	714	Neisseria sicca	15.1	0	n.21C>T, n.24G>C, n.27G>C, n.36G>C, n.48C>A	351	617	854	Neisseria sicca	15.1	20	n.21C>T, n.24G>C, n.27G>C, n.36G>C, n.48C>A	351	188	109	Neisseria sicca	15.1	100	n.21C>T, n.24G>C, n.27G>C, n.36G>C, n.48C>A	351	144	29	Neisseria sicca	15.1	200
n.21C>T, n.24G>C, n.27G>C, n.39T>C, n.48C>A	122	75	54	Neisseria sicca	15.1	0	n.21C>T, n.24G>C, n.27G>C, n.39T>C, n.48C>A	122	86	122	Neisseria sicca	15.1	20	n.21C>T, n.24G>C, n.27G>C, n.39T>C, n.48C>A	122	62	117	Neisseria sicca	15.1	100	n.21C>T, n.24G>C, n.27G>C, n.39T>C, n.48C>A	122	71	30	Neisseria sicca	15.1	200
n.21C>T, n.24G>C, n.27G>C, n.48C>A	34	47	47	Neisseria sicca	15.1	0	n.21C>T, n.24G>C, n.27G>C, n.48C>A	34	48	82	Neisseria sicca	15.1	20	n.21C>T, n.24G>C, n.27G>C, n.48C>A	34	36	67	Neisseria sicca	15.1	100	n.21C>T, n.24G>C, n.27G>C, n.48C>A	34	32	27	Neisseria sicca	15.1	200
n.21C>T, n.24G>C, n.36G>C	162	143	155	Neisseria sicca	15.1	0	n.21C>T, n.24G>C, n.36G>C	162	181	275	Neisseria sicca	15.1	20	n.21C>T, n.24G>C, n.36G>C	162	129	138	Neisseria sicca	15.1	100	n.21C>T, n.24G>C, n.36G>C	162	69	7	Neisseria sicca	15.1	200
n.21C>T, n.24G>C, n.36G>C, n.39T>C	52	29	9	Neisseria sicca	15.1	0	n.21C>T, n.24G>C, n.36G>C, n.39T>C	52	49	13	Neisseria sicca	15.1	20	n.21C>T, n.24G>C, n.36G>C, n.39T>C	52	42	16	Neisseria sicca	15.1	100	n.21C>T, n.24G>C, n.36G>C, n.39T>C	52	20	4	Neisseria sicca	15.1	200
n.21C>T, n.24G>C, n.36G>C, n.39T>C, n.48C>A	192	416	495	Neisseria sicca	15.1	0	n.21C>T, n.24G>C, n.36G>C, n.39T>C, n.48C>A	192	535	872	Neisseria sicca	15.1	20	n.21C>T, n.24G>C, n.36G>C, n.39T>C, n.48C>A	192	482	863	Neisseria sicca	15.1	100	n.21C>T, n.24G>C, n.36G>C, n.39T>C, n.48C>A	192	377	160	Neisseria sicca	15.1	200
n.21C>T, n.24G>C, n.36G>C, n.48C>A	231	173	156	Neisseria sicca	15.1	0	n.21C>T, n.24G>C, n.36G>C, n.48C>A	231	187	288	Neisseria sicca	15.1	20	n.21C>T, n.24G>C, n.36G>C, n.48C>A	231	202	219	Neisseria sicca	15.1	100	n.21C>T, n.24G>C, n.36G>C, n.48C>A	231	96	41	Neisseria sicca	15.1	200
n.21C>T, n.24G>C, n.39T>C	49	8	13	Neisseria sicca	15.1	0	n.21C>T, n.24G>C, n.39T>C	49	9	15	Neisseria sicca	15.1	20	n.21C>T, n.24G>C, n.39T>C	49	12	7	Neisseria sicca	15.1	100	n.21C>T, n.24G>C, n.39T>C	49	3	0	Neisseria sicca	15.1	200
n.21C>T, n.24G>C, n.39T>C, n.48C>A	35	42	57	Neisseria sicca	15.1	0	n.21C>T, n.24G>C, n.39T>C, n.48C>A	35	70	109	Neisseria sicca	15.1	20	n.21C>T, n.24G>C, n.39T>C, n.48C>A	35	43	93	Neisseria sicca	15.1	100	n.21C>T, n.24G>C, n.39T>C, n.48C>A	35	29	5	Neisseria sicca	15.1	200
n.21C>T, n.24G>C, n.48C>A	117	43	36	Neisseria sicca	15.1	0	n.21C>T, n.24G>C, n.48C>A	117	64	78	Neisseria sicca	15.1	20	n.21C>T, n.24G>C, n.48C>A	117	23	47	Neisseria sicca	15.1	100	n.21C>T, n.24G>C, n.48C>A	117	29	7	Neisseria sicca	15.1	200
n.21C>T, n.27G>C	495	1006	1038	Neisseria sicca	15.1	0	n.21C>T, n.27G>C	495	801	654	Neisseria sicca	15.1	20	n.21C>T, n.27G>C	495	173	43	Neisseria sicca	15.1	100	n.21C>T, n.27G>C	495	53	9	Neisseria sicca	15.1	200
n.21C>T, n.27G>C, n.36G>C	428	1130	1117	Neisseria sicca	15.1	0	n.21C>T, n.27G>C, n.36G>C	428	422	134	Neisseria sicca	15.1	20	n.21C>T, n.27G>C, n.36G>C	428	25	6	Neisseria sicca	15.1	100	n.21C>T, n.27G>C, n.36G>C	428	14	2	Neisseria sicca	15.1	200
n.21C>T, n.27G>C, n.36G>C, n.39T>C, n.48C>A	28	30	25	Neisseria sicca	15.1	0	n.21C>T, n.27G>C, n.36G>C, n.39T>C, n.48C>A	28	19	18	Neisseria sicca	15.1	20	n.21C>T, n.27G>C, n.36G>C, n.39T>C, n.48C>A	28	3	1	Neisseria sicca	15.1	100	n.21C>T, n.27G>C, n.36G>C, n.39T>C, n.48C>A	28	0	0	Neisseria sicca	15.1	200
n.21C>T, n.27G>C, n.36G>C, n.48C>A	288	144	154	Neisseria sicca	15.1	0	n.21C>T, n.27G>C, n.36G>C, n.48C>A	288	168	74	Neisseria sicca	15.1	20	n.21C>T, n.27G>C, n.36G>C, n.48C>A	288	127	24	Neisseria sicca	15.1	100	n.21C>T, n.27G>C, n.36G>C, n.48C>A	288	148	1	Neisseria sicca	15.1	200
n.21C>T, n.27G>C, n.39T>C	151	131	140	Neisseria sicca	15.1	0	n.21C>T, n.27G>C, n.39T>C	151	128	65	Neisseria sicca	15.1	20	n.21C>T, n.27G>C, n.39T>C	151	20	6	Neisseria sicca	15.1	100	n.21C>T, n.27G>C, n.39T>C	151	19	1	Neisseria sicca	15.1	200
n.21C>T, n.27G>C, n.39T>C, n.48C>A	143	89	92	Neisseria sicca	15.1	0	n.21C>T, n.27G>C, n.39T>C, n.48C>A	143	80	102	Neisseria sicca	15.1	20	n.21C>T, n.27G>C, n.39T>C, n.48C>A	143	29	15	Neisseria sicca	15.1	100	n.21C>T, n.27G>C, n.39T>C, n.48C>A	143	24	5	Neisseria sicca	15.1	200
n.21C>T, n.27G>C, n.48C>A	137	148	151	Neisseria sicca	15.1	0	n.21C>T, n.27G>C, n.48C>A	137	126	151	Neisseria sicca	15.1	20	n.21C>T, n.27G>C, n.48C>A	137	40	18	Neisseria sicca	15.1	100	n.21C>T, n.27G>C, n.48C>A	137	25	1	Neisseria sicca	15.1	200
n.21C>T, n.36G>C	204	163	202	Neisseria sicca	15.1	0	n.21C>T, n.36G>C	204	30	6	Neisseria sicca	15.1	20	n.21C>T, n.36G>C	204	12	0	Neisseria sicca	15.1	100	n.21C>T, n.36G>C	204	3	0	Neisseria sicca	15.1	200
n.21C>T, n.36G>C, n.39T>C, n.48C>A	32	37	36	Neisseria sicca	15.1	0	n.21C>T, n.36G>C, n.39T>C, n.48C>A	32	13	4	Neisseria sicca	15.1	20	n.21C>T, n.36G>C, n.39T>C, n.48C>A	32	1	0	Neisseria sicca	15.1	100	n.21C>T, n.36G>C, n.39T>C, n.48C>A	32	0	0	Neisseria sicca	15.1	200
n.21C>T, n.36G>C, n.48C>A	269	171	134	Neisseria sicca	15.1	0	n.21C>T, n.36G>C, n.48C>A	269	33	5	Neisseria sicca	15.1	20	n.21C>T, n.36G>C, n.48C>A	269	1	0	Neisseria sicca	15.1	100	n.21C>T, n.36G>C, n.48C>A	269	4	0	Neisseria sicca	15.1	200
n.21C>T, n.39T>C, n.48C>A	325	92	119	Neisseria sicca	15.1	0	n.21C>T, n.39T>C, n.48C>A	325	64	59	Neisseria sicca	15.1	20	n.21C>T, n.39T>C, n.48C>A	325	12	6	Neisseria sicca	15.1	100	n.21C>T, n.39T>C, n.48C>A	325	9	1	Neisseria sicca	15.1	200
n.21C>T, n.48C>A	91	103	87	Neisseria sicca	15.1	0	n.21C>T, n.48C>A	91	42	29	Neisseria sicca	15.1	20	n.21C>T, n.48C>A	91	11	0	Neisseria sicca	15.1	100	n.21C>T, n.48C>A	91	6	1	Neisseria sicca	15.1	200
n.24G>C	64	11	17	Neisseria sicca	15.1	0	n.24G>C	64	23	18	Neisseria sicca	15.1	20	n.24G>C	64	2	4	Neisseria sicca	15.1	100	n.24G>C	64	1	2	Neisseria sicca	15.1	200
n.24G>C, n.27G>C	54	42	31	Neisseria sicca	15.1	0	n.24G>C, n.27G>C	54	25	31	Neisseria sicca	15.1	20	n.24G>C, n.27G>C	54	10	6	Neisseria sicca	15.1	100	n.24G>C, n.27G>C	54	16	2	Neisseria sicca	15.1	200
n.24G>C, n.27G>C, n.36G>C	26	6	7	Neisseria sicca	15.1	0	n.24G>C, n.27G>C, n.36G>C	26	5	6	Neisseria sicca	15.1	20	n.24G>C, n.27G>C, n.36G>C	26	6	5	Neisseria sicca	15.1	100	n.24G>C, n.27G>C, n.36G>C	26	11	0	Neisseria sicca	15.1	200
n.24G>C, n.27G>C, n.36G>C, n.39T>C	34	13	8	Neisseria sicca	15.1	0	n.24G>C, n.27G>C, n.36G>C, n.39T>C	34	19	27	Neisseria sicca	15.1	20	n.24G>C, n.27G>C, n.36G>C, n.39T>C	34	29	33	Neisseria sicca	15.1	100	n.24G>C, n.27G>C, n.36G>C, n.39T>C	34	33	24	Neisseria sicca	15.1	200
n.24G>C, n.27G>C, n.36G>C, n.39T>C, n.48C>A	94	53	72	Neisseria sicca	15.1	0	n.24G>C, n.27G>C, n.36G>C, n.39T>C, n.48C>A	94	75	137	Neisseria sicca	15.1	20	n.24G>C, n.27G>C, n.36G>C, n.39T>C, n.48C>A	94	102	195	Neisseria sicca	15.1	100	n.24G>C, n.27G>C, n.36G>C, n.39T>C, n.48C>A	94	58	25	Neisseria sicca	15.1	200
n.24G>C, n.27G>C, n.36G>C, n.48C>A	1908	1039	650	Neisseria sicca	15.1	0	n.24G>C, n.27G>C, n.36G>C, n.48C>A	1908	1182	740	Neisseria sicca	15.1	20	n.24G>C, n.27G>C, n.36G>C, n.48C>A	1908	2278	1374	Neisseria sicca	15.1	100	n.24G>C, n.27G>C, n.36G>C, n.48C>A	1908	2263	716	Neisseria sicca	15.1	200
n.24G>C, n.27G>C, n.39T>C	124	125	99	Neisseria sicca	15.1	0	n.24G>C, n.27G>C, n.39T>C	124	109	161	Neisseria sicca	15.1	20	n.24G>C, n.27G>C, n.39T>C	124	64	58	Neisseria sicca	15.1	100	n.24G>C, n.27G>C, n.39T>C	124	30	8	Neisseria sicca	15.1	200
n.24G>C, n.27G>C, n.39T>C, n.48C>A	293	159	146	Neisseria sicca	15.1	0	n.24G>C, n.27G>C, n.39T>C, n.48C>A	293	193	332	Neisseria sicca	15.1	20	n.24G>C, n.27G>C, n.39T>C, n.48C>A	293	201	457	Neisseria sicca	15.1	100	n.24G>C, n.27G>C, n.39T>C, n.48C>A	293	147	89	Neisseria sicca	15.1	200
n.24G>C, n.27G>C, n.48C>A	536	819	585	Neisseria sicca	15.1	0	n.24G>C, n.27G>C, n.48C>A	536	1014	906	Neisseria sicca	15.1	20	n.24G>C, n.27G>C, n.48C>A	536	1618	1999	Neisseria sicca	15.1	100	n.24G>C, n.27G>C, n.48C>A	536	3428	1933	Neisseria sicca	15.1	200
n.24G>C, n.36G>C	80	104	94	Neisseria sicca	15.1	0	n.24G>C, n.36G>C	80	47	18	Neisseria sicca	15.1	20	n.24G>C, n.36G>C	80	10	5	Neisseria sicca	15.1	100	n.24G>C, n.36G>C	80	7	1	Neisseria sicca	15.1	200
n.24G>C, n.36G>C, n.39T>C, n.48C>A	234	100	81	Neisseria sicca	15.1	0	n.24G>C, n.36G>C, n.39T>C, n.48C>A	234	95	163	Neisseria sicca	15.1	20	n.24G>C, n.36G>C, n.39T>C, n.48C>A	234	85	146	Neisseria sicca	15.1	100	n.24G>C, n.36G>C, n.39T>C, n.48C>A	234	154	28	Neisseria sicca	15.1	200
n.24G>C, n.36G>C, n.48C>A	158	369	380	Neisseria sicca	15.1	0	n.24G>C, n.36G>C, n.48C>A	158	361	322	Neisseria sicca	15.1	20	n.24G>C, n.36G>C, n.48C>A	158	91	49	Neisseria sicca	15.1	100	n.24G>C, n.36G>C, n.48C>A	158	69	3	Neisseria sicca	15.1	200
n.24G>C, n.39T>C	38	78	73	Neisseria sicca	15.1	0	n.24G>C, n.39T>C	38	77	143	Neisseria sicca	15.1	20	n.24G>C, n.39T>C	38	46	69	Neisseria sicca	15.1	100	n.24G>C, n.39T>C	38	41	8	Neisseria sicca	15.1	200
n.24G>C, n.39T>C, n.48C>A	179	405	396	Neisseria sicca	15.1	0	n.24G>C, n.39T>C, n.48C>A	179	446	726	Neisseria sicca	15.1	20	n.24G>C, n.39T>C, n.48C>A	179	355	641	Neisseria sicca	15.1	100	n.24G>C, n.39T>C, n.48C>A	179	225	62	Neisseria sicca	15.1	200
n.24G>C, n.48C>A	334	186	205	Neisseria sicca	15.1	0	n.24G>C, n.48C>A	334	218	302	Neisseria sicca	15.1	20	n.24G>C, n.48C>A	334	115	197	Neisseria sicca	15.1	100	n.24G>C, n.48C>A	334	55	13	Neisseria sicca	15.1	200
n.27G>C	66	35	35	Neisseria sicca	15.1	0	n.27G>C	66	24	16	Neisseria sicca	15.1	20	n.27G>C	66	8	3	Neisseria sicca	15.1	100	n.27G>C	66	3	0	Neisseria sicca	15.1	200
n.27G>C, n.36G>C	83	177	183	Neisseria sicca	15.1	0	n.27G>C, n.36G>C	83	43	19	Neisseria sicca	15.1	20	n.27G>C, n.36G>C	83	18	5	Neisseria sicca	15.1	100	n.27G>C, n.36G>C	83	18	4	Neisseria sicca	15.1	200
n.27G>C, n.36G>C, n.39T>C	69	44	28	Neisseria sicca	15.1	0	n.27G>C, n.36G>C, n.39T>C	69	33	25	Neisseria sicca	15.1	20	n.27G>C, n.36G>C, n.39T>C	69	18	19	Neisseria sicca	15.1	100	n.27G>C, n.36G>C, n.39T>C	69	24	9	Neisseria sicca	15.1	200
n.27G>C, n.36G>C, n.39T>C, n.48C>A	79	106	102	Neisseria sicca	15.1	0	n.27G>C, n.36G>C, n.39T>C, n.48C>A	79	114	185	Neisseria sicca	15.1	20	n.27G>C, n.36G>C, n.39T>C, n.48C>A	79	79	123	Neisseria sicca	15.1	100	n.27G>C, n.36G>C, n.39T>C, n.48C>A	79	58	15	Neisseria sicca	15.1	200
n.27G>C, n.36G>C, n.48C>A	1743	1960	1017	Neisseria sicca	15.1	0	n.27G>C, n.36G>C, n.48C>A	1743	2551	1312	Neisseria sicca	15.1	20	n.27G>C, n.36G>C, n.48C>A	1743	3905	3180	Neisseria sicca	15.1	100	n.27G>C, n.36G>C, n.48C>A	1743	4121	978	Neisseria sicca	15.1	200
n.27G>C, n.39T>C	362	464	455	Neisseria sicca	15.1	0	n.27G>C, n.39T>C	362	449	594	Neisseria sicca	15.1	20	n.27G>C, n.39T>C	362	131	90	Neisseria sicca	15.1	100	n.27G>C, n.39T>C	362	91	16	Neisseria sicca	15.1	200
n.27G>C, n.39T>C, n.48C>A	1333	928	909	Neisseria sicca	15.1	0	n.27G>C, n.39T>C, n.48C>A	1333	1053	1855	Neisseria sicca	15.1	20	n.27G>C, n.39T>C, n.48C>A	1333	996	1983	Neisseria sicca	15.1	100	n.27G>C, n.39T>C, n.48C>A	1333	957	389	Neisseria sicca	15.1	200
n.27G>C, n.48C>A	336	296	194	Neisseria sicca	15.1	0	n.27G>C, n.48C>A	336	333	175	Neisseria sicca	15.1	20	n.27G>C, n.48C>A	336	227	125	Neisseria sicca	15.1	100	n.27G>C, n.48C>A	336	177	50	Neisseria sicca	15.1	200
n.36G>C	13	3	2	Neisseria sicca	15.1	0	n.36G>C	13	3	1	Neisseria sicca	15.1	20	n.36G>C	13	2	0	Neisseria sicca	15.1	100	n.36G>C	13	0	0	Neisseria sicca	15.1	200
n.36G>C, n.39T>C	92	121	118	Neisseria sicca	15.1	0	n.36G>C, n.39T>C	92	76	67	Neisseria sicca	15.1	20	n.36G>C, n.39T>C	92	16	4	Neisseria sicca	15.1	100	n.36G>C, n.39T>C	92	11	2	Neisseria sicca	15.1	200
n.36G>C, n.39T>C, n.48C>A	13	29	22	Neisseria sicca	15.1	0	n.36G>C, n.39T>C, n.48C>A	13	10	21	Neisseria sicca	15.1	20	n.36G>C, n.39T>C, n.48C>A	13	7	7	Neisseria sicca	15.1	100	n.36G>C, n.39T>C, n.48C>A	13	1	2	Neisseria sicca	15.1	200
n.36G>C, n.48C>A	170	233	242	Neisseria sicca	15.1	0	n.36G>C, n.48C>A	170	219	232	Neisseria sicca	15.1	20	n.36G>C, n.48C>A	170	103	22	Neisseria sicca	15.1	100	n.36G>C, n.48C>A	170	40	5	Neisseria sicca	15.1	200
n.39T>C	27	72	62	Neisseria sicca	15.1	0	n.39T>C	27	48	52	Neisseria sicca	15.1	20	n.39T>C	27	14	17	Neisseria sicca	15.1	100	n.39T>C	27	9	2	Neisseria sicca	15.1	200
n.39T>C, n.48C>A	29	47	48	Neisseria sicca	15.1	0	n.39T>C, n.48C>A	29	32	67	Neisseria sicca	15.1	20	n.39T>C, n.48C>A	29	33	48	Neisseria sicca	15.1	100	n.39T>C, n.48C>A	29	25	9	Neisseria sicca	15.1	200
n.48C>A	51	25	26	Neisseria sicca	15.1	0	n.48C>A	51	23	26	Neisseria sicca	15.1	20	n.48C>A	51	10	6	Neisseria sicca	15.1	100	n.48C>A	51	3	0	Neisseria sicca	15.1	200
sum of reads	15549	14889	12631					15549	15130	14445					15549	15381	15627					15549	17513	6472
Frequency (# reads of variant/ sum of reads)															Fitness (fold of change (frequncy day1/frequency day0) and (day2/day1)													Relative fitness (fold of change (frequncy day1/frequency day0) and (day2/day1)													LOG2((fold of change (frequncy day1/frequency day0) and (day2/day1))
	No TMP			20 TMP			100 TMP			200 TMP					No TMP			20 TMP			100 TMP			200 TMP				No TMP			20 TMP			100 TMP			200 TMP				No TMP			20 TMP			100 TMP
variant	t0	t1	t2	t0	t1	t2	t0	t1	t2	t0	t1	t2			variant	T0-T1	T1-T2	variant	T0-T1	T1-T2	variant	T0-T1	T1-T2	variant	T0-T1	T1-T2		variant	T0-T1	T1-T2	variant	T0-T1	T1-T2	variant	T0-T1	T1-T2	variant	T0-T1	T1-T2		variant	T0-T1	T1-T2	variant	T0-T1	T1-T2	variant	T0-T1	T1-T2
_wt	0.0101614	0.00651488	0.00831288	0.0101614	0.00251157	0.00117688	0.0101614	0.000520122	0	0.0101614	0.000342603	0.000154512	0.298671		_wt	0.641138	1.27598		0.247167	0.468583		0.051186	0		0.033716	0.450994		_wt	0.00417694	0.0106071		0.000620776	0.000551465		2.6623e-05	0		1.15512e-05	6.96839e-05		_wt	-0.639045	0.352741		-2.01062	-1.09055		-4.26019	-9.96578
n.21C>T	0.0160139	0.00248506	0.00775869	0.0160139	0.000925314	0.000415369	0.0160139	0.00429101	6.39918e-05	0.0160139	0.00342603	0			n.21C>T	0.155181	3.12214		0.057782	0.448895		0.267955	0.014913		0.213941	0		n.21C>T	0.000385634	0.0242237		5.34664e-05	0.000186457		0.0011498	9.5431e-07		0.000732967	0		n.21C>T	-2.67871	1.643		-4.08848	-1.15234		-1.89456	-5.97365
n.21C>T, n.24G>C	0.0109975	0.00792531	0.00997546	0.0109975	0.0111038	0.0148148	0.0109975	0.00565633	0.0104947	0.0109975	0.00359733	0.00401731			n.21C>T, n.24G>C	0.720647	1.25868		1.00966	1.33422		0.514329	1.85538		0.327104	1.11675		n.21C>T, n.24G>C	0.00571136	0.0125559		0.0112111	0.0197662		0.00290921	0.0194716		0.0011767	0.00448631		n.21C>T, n.24G>C	-0.470634	0.333061		0.0153029	0.417072		-0.956434	0.892494
n.21C>T, n.24G>C, n.27G>C	0.0164641	0.0253879	0.0273138	0.0164641	0.0224058	0.0326757	0.0164641	0.0105325	0.0108786	0.0164641	0.00473934	0.00139061			n.21C>T, n.24G>C, n.27G>C	1.54202	1.07586		1.36089	1.45836		0.639724	1.03286		0.287859	0.293418		n.21C>T, n.24G>C, n.27G>C	0.0391485	0.0293857		0.0304919	0.0476528		0.00673788	0.0112361		0.00136426	0.000408028		n.21C>T, n.24G>C, n.27G>C	0.625753	0.106828		0.445611	0.545332		-0.642224	0.0480455
n.21C>T, n.24G>C, n.27G>C, n.36G>C	0.0102901	0.00819397	0.00546275	0.0102901	0.0174488	0.00865351	0.0102901	0.0112476	0.00460741	0.0102901	0.0108491	0.00540791			n.21C>T, n.24G>C, n.27G>C, n.36G>C	0.7963	0.666679		1.69569	0.495938		1.09306	0.409633		1.05433	0.498467		n.21C>T, n.24G>C, n.27G>C, n.36G>C	0.00652486	0.0036419		0.0295878	0.00429161		0.0122943	0.00188735		0.0114385	0.00269567		n.21C>T, n.24G>C, n.27G>C, n.36G>C	-0.326805	-0.582773		0.762726	-1.00886		0.129692	-1.28408
n.21C>T, n.24G>C, n.27G>C, n.36G>C, n.39T>C	0.125217	0.0752233	0.0440187	0.125217	0.106742	0.0620284	0.125217	0.16982	0.161387	0.125217	0.219266	0.255562			n.21C>T, n.24G>C, n.27G>C, n.36G>C, n.39T>C	0.600743	0.585173		0.852452	0.581108		1.3562	0.950344		1.75108	1.16554		n.21C>T, n.24G>C, n.27G>C, n.36G>C, n.39T>C	0.0451899	0.0257586		0.0909921	0.0360452		0.23031	0.153374		0.383953	0.297868		n.21C>T, n.24G>C, n.27G>C, n.36G>C, n.39T>C	-0.73278	-0.770601		-0.228617	-0.780641		0.440638	-0.0719609
n.21C>T, n.24G>C, n.27G>C, n.36G>C, n.39T>C, n.48C>A	0.00321564	0.00107462	0.00110838	0.00321564	0.00132188	0.00186916	0.00321564	0.00136532	0.00211173	0.00321564	0.00114201	0.00324475			n.21C>T, n.24G>C, n.27G>C, n.36G>C, n.39T>C, n.48C>A	0.334185	1.03142		0.411077	1.41402		0.424587	1.54669		0.355142	2.84126		n.21C>T, n.24G>C, n.27G>C, n.36G>C, n.39T>C, n.48C>A	0.000359121	0.00114321		0.000543394	0.00264303		0.000579698	0.00326619		0.000405575	0.00921918		n.21C>T, n.24G>C, n.27G>C, n.36G>C, n.39T>C, n.48C>A	-1.57697	0.046031		-1.27901	0.500821		-1.23247	0.630118
n.21C>T, n.24G>C, n.27G>C, n.36G>C, n.48C>A	0.0225738	0.0491638	0.0565276	0.0225738	0.0407799	0.0591208	0.0225738	0.0122229	0.00697511	0.0225738	0.00822246	0.00448084			n.21C>T, n.24G>C, n.27G>C, n.36G>C, n.48C>A	2.17791	1.14978		1.80652	1.44975		0.541463	0.57066		0.364248	0.544951		n.21C>T, n.24G>C, n.27G>C, n.36G>C, n.48C>A	0.107075	0.0649943		0.0736695	0.0857106		0.00661823	0.00398042		0.00299502	0.00244184		n.21C>T, n.24G>C, n.27G>C, n.36G>C, n.48C>A	1.12361	0.202613		0.854008	0.536802		-0.882404	-0.80677
n.21C>T, n.24G>C, n.27G>C, n.39T>C, n.48C>A	0.00784616	0.00503728	0.0042752	0.00784616	0.00568407	0.00844583	0.00784616	0.00403095	0.00748704	0.00784616	0.00405413	0.00463535			n.21C>T, n.24G>C, n.27G>C, n.39T>C, n.48C>A	0.642005	0.848712		0.72444	1.48588		0.513748	1.85739		0.516702	1.14337		n.21C>T, n.24G>C, n.27G>C, n.39T>C, n.48C>A	0.00323396	0.00362841		0.00411777	0.0125495		0.00207089	0.0139064		0.00209478	0.0052999		n.21C>T, n.24G>C, n.27G>C, n.39T>C, n.48C>A	-0.637098	-0.234954		-0.463073	0.572285		-0.958063	0.894053
n.21C>T, n.24G>C, n.27G>C, n.48C>A	0.00218664	0.00315669	0.003721	0.00218664	0.0031725	0.0056767	0.00218664	0.00234055	0.00428745	0.00218664	0.00182721	0.00417182			n.21C>T, n.24G>C, n.27G>C, n.48C>A	1.44363	1.17877		1.45086	1.78934		1.07039	1.83181		0.835628	2.28316		n.21C>T, n.24G>C, n.27G>C, n.48C>A	0.0045571	0.00438619		0.00460286	0.0101576		0.0025053	0.00785381		0.00152687	0.00952491		n.21C>T, n.24G>C, n.27G>C, n.48C>A	0.5307	0.238501		0.537904	0.840237		0.0994819	0.87406
n.21C>T, n.24G>C, n.36G>C	0.0104187	0.00960441	0.0122714	0.0104187	0.011963	0.0190377	0.0104187	0.00838697	0.00883087	0.0104187	0.00393993	0.00108158			n.21C>T, n.24G>C, n.36G>C	0.921845	1.27768		1.14823	1.59139		0.804994	1.05293		0.37816	0.274518		n.21C>T, n.24G>C, n.36G>C	0.00885377	0.015679		0.0137362	0.0302964		0.00675146	0.00929826		0.00148993	0.000296914		n.21C>T, n.24G>C, n.36G>C	-0.11584	0.35466		0.200662	0.67119		-0.311159	0.0757752
n.21C>T, n.24G>C, n.36G>C, n.39T>C	0.00334427	0.00194775	0.000712533	0.00334427	0.0032386	0.000899965	0.00334427	0.00273064	0.00102387	0.00334427	0.00114201	0.000618047			n.21C>T, n.24G>C, n.36G>C, n.39T>C	0.582414	0.365824		0.968403	0.277887		0.816514	0.374955		0.341483	0.541193		n.21C>T, n.24G>C, n.36G>C, n.39T>C	0.00113439	0.000260662		0.00313627	0.000250089		0.00222961	0.000383905		0.000389976	0.000334483		n.21C>T, n.24G>C, n.36G>C, n.39T>C	-0.777409	-1.44684		-0.0448311	-1.84225		-0.290684	-1.41137
n.21C>T, n.24G>C, n.36G>C, n.39T>C, n.48C>A	0.0123481	0.0279401	0.0391893	0.0123481	0.0353602	0.0603669	0.0123481	0.0313374	0.0552249	0.0123481	0.0215269	0.0247219			n.21C>T, n.24G>C, n.36G>C, n.39T>C, n.48C>A	2.26271	1.40262		2.86362	1.7072		2.53784	1.76227		1.74334	1.14842		n.21C>T, n.24G>C, n.36G>C, n.39T>C, n.48C>A	0.0632203	0.0549676		0.101258	0.103058		0.0795291	0.0973213		0.0375286	0.0283911		n.21C>T, n.24G>C, n.36G>C, n.39T>C, n.48C>A	1.17869	0.489151		1.51835	0.772476		1.34417	0.818254
n.21C>T, n.24G>C, n.36G>C, n.48C>A	0.0148563	0.0116193	0.0123506	0.0148563	0.0123596	0.0199377	0.0148563	0.0131331	0.0140142	0.0148563	0.00548164	0.00633498			n.21C>T, n.24G>C, n.36G>C, n.48C>A	0.782116	1.06293		0.831942	1.61314		0.88401	1.06709		0.368979	1.15567		n.21C>T, n.24G>C, n.36G>C, n.48C>A	0.00908765	0.0131278		0.0102824	0.0321623		0.0116098	0.0149544		0.00202261	0.00732116		n.21C>T, n.24G>C, n.36G>C, n.48C>A	-0.352702	0.0894086		-0.263712	0.690766		-0.176234	0.0950354
n.21C>T, n.24G>C, n.39T>C	0.00315133	0.000537309	0.00102921	0.00315133	0.000594845	0.00103842	0.00315133	0.000780183	0.000447943	0.00315133	0.000171301	0			n.21C>T, n.24G>C, n.39T>C	0.170503	1.9155		0.18876	1.7457		0.247573	0.574151		0.0543585	0		n.21C>T, n.24G>C, n.39T>C	9.16126e-05	0.00197145		0.000112283	0.00181277		0.000193152	0.000257187		9.31167e-06	0		n.21C>T, n.24G>C, n.39T>C	-2.5437	0.938471		-2.39775	0.804634		-2.00826	-0.797989
n.21C>T, n.24G>C, n.39T>C, n.48C>A	0.00225095	0.00282087	0.00451271	0.00225095	0.00462657	0.00754586	0.00225095	0.00279566	0.00595124	0.00225095	0.00165591	0.000772559			n.21C>T, n.24G>C, n.39T>C, n.48C>A	1.25319	1.59975		2.05539	1.63098		1.24199	2.12874		0.735651	0.466546		n.21C>T, n.24G>C, n.39T>C, n.48C>A	0.0035351	0.00721922		0.00950939	0.0123072		0.00347218	0.0126687		0.00121817	0.000360434		n.21C>T, n.24G>C, n.39T>C, n.48C>A	0.32676	0.678752		1.04011	0.706627		0.313815	1.09068
n.21C>T, n.24G>C, n.48C>A	0.0075246	0.00288804	0.00285013	0.0075246	0.00423001	0.00539979	0.0075246	0.00149535	0.00300762	0.0075246	0.00165591	0.00108158			n.21C>T, n.24G>C, n.48C>A	0.383813	0.986874		0.562157	1.27654		0.198728	2.01131		0.220067	0.653164		n.21C>T, n.24G>C, n.48C>A	0.00110847	0.00281272		0.00237793	0.00689308		0.000297169	0.00604925		0.000364411	0.00070645		n.21C>T, n.24G>C, n.48C>A	-1.37777	-0.0176006		-0.828391	0.353374		-2.32389	1.00885
n.21C>T, n.27G>C	0.0318348	0.0675667	0.0821788	0.0318348	0.0529412	0.0452752	0.0318348	0.0112476	0.00275165	0.0318348	0.00302632	0.00139061			n.21C>T, n.27G>C	2.12241	1.21626		1.66299	0.855198		0.353312	0.244642		0.0950632	0.459503		n.21C>T, n.27G>C	0.143404	0.0999509		0.0880409	0.0387192		0.00397393	0.000673169		0.000287692	0.000638988		n.21C>T, n.27G>C	1.08638	0.28364		0.734651	-0.223984		-1.49691	-2.02537
n.21C>T, n.27G>C, n.36G>C	0.0275259	0.075895	0.0884332	0.0275259	0.0278916	0.00927657	0.0275259	0.00162538	0.000383951	0.0275259	0.000799406	0.000309023			n.21C>T, n.27G>C, n.36G>C	2.75722	1.16521		1.01329	0.332593		0.0590492	0.236222		0.029042	0.386566		n.21C>T, n.27G>C, n.36G>C	0.209259	0.103043		0.0282622	0.00308533		9.59775e-05	9.06976e-05		2.32163e-05	0.000119458		n.21C>T, n.27G>C, n.36G>C	1.46374	0.221822		0.0204651	-1.58384		-4.05771	-2.07569
n.21C>T, n.27G>C, n.36G>C, n.39T>C, n.48C>A	0.00180076	0.00201491	0.00197926	0.00180076	0.00125578	0.00124611	0.00180076	0.000195046	6.39918e-05	0.00180076	0	0			n.21C>T, n.27G>C, n.36G>C, n.39T>C, n.48C>A	1.11892	0.982305		0.697363	0.992294		0.108313	0.328086		0	0		n.21C>T, n.27G>C, n.36G>C, n.39T>C, n.48C>A	0.00225453	0.00194424		0.000875737	0.0012365		2.1126e-05	2.09948e-05		0	0		n.21C>T, n.27G>C, n.36G>C, n.39T>C, n.48C>A	0.163399	-0.0242885		-0.51795	-0.00970756		-3.19346	-1.60346
n.21C>T, n.27G>C, n.36G>C, n.48C>A	0.0185221	0.00967157	0.0121922	0.0185221	0.0111038	0.00512288	0.0185221	0.00825694	0.0015358	0.0185221	0.00845087	0.000154512			n.21C>T, n.27G>C, n.36G>C, n.48C>A	0.522164	1.26063		0.599488	0.461364		0.445789	0.186002		0.456259	0.0182835		n.21C>T, n.27G>C, n.36G>C, n.48C>A	0.00505015	0.0153698		0.00665657	0.00236351		0.00368085	0.000285662		0.00385578	2.82502e-06		n.21C>T, n.27G>C, n.36G>C, n.48C>A	-0.934665	0.335284		-0.735793	-1.1129		-1.16234	-2.41888
n.21C>T, n.27G>C, n.39T>C	0.00971124	0.00879844	0.0110838	0.00971124	0.00846001	0.00449983	0.00971124	0.00130031	0.000383951	0.00971124	0.00108491	0.000154512			n.21C>T, n.27G>C, n.39T>C	0.906006	1.25975		0.871157	0.531894		0.133897	0.295277		0.111717	0.142419		n.21C>T, n.27G>C, n.39T>C	0.00797144	0.0139629		0.00737	0.00239343		0.000174107	0.000113372		0.000121203	2.20054e-05		n.21C>T, n.27G>C, n.39T>C	-0.140815	0.334283		-0.19734	-0.908081		-2.89007	-1.75498
n.21C>T, n.27G>C, n.39T>C, n.48C>A	0.00919673	0.00597757	0.00728367	0.00919673	0.00528751	0.00706127	0.00919673	0.00188544	0.000959877	0.00919673	0.00137041	0.000772559			n.21C>T, n.27G>C, n.39T>C, n.48C>A	0.649966	1.2185		0.574933	1.33546		0.205012	0.509099		0.149011	0.563743		n.21C>T, n.27G>C, n.39T>C, n.48C>A	0.00388522	0.00887515		0.00303996	0.00943005		0.000386539	0.000488672		0.000204206	0.000435524		n.21C>T, n.27G>C, n.39T>C, n.48C>A	-0.619345	0.28629		-0.796026	0.418419		-2.2792	-0.971151
n.21C>T, n.27G>C, n.48C>A	0.00881086	0.00994022	0.0119547	0.00881086	0.00832783	0.0104534	0.00881086	0.00260061	0.00115185	0.00881086	0.00142751	0.000154512			n.21C>T, n.27G>C, n.48C>A	1.12818	1.20266		0.945178	1.25524		0.29516	0.442916		0.162017	0.108239		n.21C>T, n.27G>C, n.48C>A	0.0112144	0.0143775		0.00787128	0.0131216		0.000767596	0.000510174		0.000231281	1.67241e-05		n.21C>T, n.27G>C, n.48C>A	0.175274	0.267428		-0.0798168	0.329115		-1.75555	-1.17164
n.21C>T, n.36G>C	0.0131198	0.0109477	0.0159924	0.0131198	0.00198282	0.000415369	0.0131198	0.000780183	0	0.0131198	0.000171301	0			n.21C>T, n.36G>C	0.834439	1.4608		0.151131	0.209484		0.059466	0		0.0130567	0		n.21C>T, n.36G>C	0.00913517	0.0233617		0.000299666	8.70132e-05		4.63944e-05	0		2.23663e-06	0		n.21C>T, n.36G>C	-0.259394	0.547749		-2.71661	-2.24822		-4.04773	-9.96578
n.21C>T, n.36G>C, n.39T>C, n.48C>A	0.00205801	0.00248506	0.00285013	0.00205801	0.00085922	0.000276912	0.00205801	6.50153e-05	0	0.00205801	0	0			n.21C>T, n.36G>C, n.39T>C, n.48C>A	1.2075	1.14691		0.4175	0.322283		0.0315913	0		0	0		n.21C>T, n.36G>C, n.39T>C, n.48C>A	0.00300072	0.00326884		0.000358725	8.92443e-05		2.05392e-06	0		0	0		n.21C>T, n.36G>C, n.39T>C, n.48C>A	0.273223	0.199007		-1.2567	-1.62913		-4.93937	-9.96578
n.21C>T, n.36G>C, n.48C>A	0.0173001	0.011485	0.0106088	0.0173001	0.0021811	0.000346141	0.0173001	6.50153e-05	0	0.0173001	0.000228402	0			n.21C>T, n.36G>C, n.48C>A	0.663867	0.923712		0.126074	0.1587		0.00375808	0		0.0132023	0		n.21C>T, n.36G>C, n.48C>A	0.0076245	0.00979949		0.000274979	5.49326e-05		2.44332e-07	0		3.01543e-06	0		n.21C>T, n.36G>C, n.48C>A	-0.588863	-0.112924		-2.97626	-2.64656		-7.71541	-9.96578
n.21C>T, n.39T>C, n.48C>A	0.0209017	0.00617906	0.00942127	0.0209017	0.00423001	0.00408446	0.0209017	0.000780183	0.000383951	0.0209017	0.000513904	0.000154512			n.21C>T, n.39T>C, n.48C>A	0.295625	1.52471		0.202377	0.965591		0.0373264	0.492129		0.0245867	0.300663		n.21C>T, n.39T>C, n.48C>A	0.00182669	0.0143647		0.000856054	0.00394392		2.91214e-05	0.000188953		1.26352e-05	4.64559e-05		n.21C>T, n.39T>C, n.48C>A	-1.75329	0.60948		-2.29777	-0.0490218		-4.70552	-1.01996
n.21C>T, n.48C>A	0.00585247	0.00691786	0.00688782	0.00585247	0.00277594	0.00200762	0.00585247	0.000715168	0	0.00585247	0.000342603	0.000154512			n.21C>T, n.48C>A	1.18204	0.995657		0.47432	0.723219		0.122199	0		0.0585399	0.450994		n.21C>T, n.48C>A	0.0081772	0.0068579		0.00131668	0.00145195		8.73931e-05	0		2.00559e-05	6.96839e-05		n.21C>T, n.48C>A	0.242501	-0.00483077		-1.07303	-0.465501		-3.02093	-9.96578
n.24G>C	0.00411602	0.0007388	0.0013459	0.00411602	0.00152016	0.00124611	0.00411602	0.000130031	0.000255967	0.00411602	5.71004e-05	0.000309023			n.24G>C	0.179494	1.82173		0.369327	0.819721		0.0315913	1.96852		0.0138727	5.41193		n.24G>C	0.00013261	0.00245186		0.000561436	0.00102146		4.10784e-06	0.000503876		7.92139e-07	0.00167241		n.24G>C	-2.46998	0.866101		-1.43313	-0.285036		-4.93937	0.977841
n.24G>C, n.27G>C	0.00347289	0.00282087	0.00245428	0.00347289	0.00165235	0.00214607	0.00347289	0.000650153	0.000383951	0.00347289	0.000913607	0.000309023			n.24G>C, n.27G>C	0.812255	0.870042		0.475784	1.2988		0.187208	0.590555		0.263068	0.338246		n.24G>C, n.27G>C	0.00229127	0.00213533		0.00078616	0.00278732		0.000121714	0.000226744		0.000240341	0.000104526		n.24G>C, n.27G>C	-0.29822	-0.199186		-1.06859	0.378292		-2.4096	-0.757416
n.24G>C, n.27G>C, n.36G>C	0.00167213	0.000402982	0.000554192	0.00167213	0.000330469	0.000415369	0.00167213	0.000390092	0.000319959	0.00167213	0.000628105	0			n.24G>C, n.27G>C, n.36G>C	0.240999	1.37523		0.197633	1.25691		0.23329	0.820215		0.375631	0		n.24G>C, n.27G>C, n.36G>C	9.71182e-05	0.00076214		6.53117e-05	0.000522079		9.10044e-05	0.000262435		0.000235936	0		n.24G>C, n.27G>C, n.36G>C	-2.04693	0.460719		-2.33182	0.331024		-2.09363	-0.284168
n.24G>C, n.27G>C, n.36G>C, n.39T>C	0.00218664	0.000873128	0.000633362	0.00218664	0.00125578	0.00186916	0.00218664	0.00188544	0.00211173	0.00218664	0.00188431	0.00370828			n.24G>C, n.27G>C, n.36G>C, n.39T>C	0.399302	0.725395		0.574299	1.48844		0.862257	1.12002		0.861741	1.96797		n.24G>C, n.27G>C, n.36G>C, n.39T>C	0.000348642	0.000459438		0.000721195	0.00278213		0.00162574	0.00236517		0.00162379	0.0072978		n.24G>C, n.27G>C, n.36G>C, n.39T>C	-1.32084	-0.461174		-0.797616	0.574771		-0.212137	0.164809
n.24G>C, n.27G>C, n.36G>C, n.39T>C, n.48C>A	0.0060454	0.00355967	0.00570026	0.0060454	0.00495704	0.00948425	0.0060454	0.00663156	0.0124784	0.0060454	0.00331183	0.00386279			n.24G>C, n.27G>C, n.36G>C, n.39T>C, n.48C>A	0.588823	1.60134		0.819968	1.91329		1.09696	1.88167		0.547825	1.16636		n.24G>C, n.27G>C, n.36G>C, n.39T>C, n.48C>A	0.00209602	0.00912807		0.00406461	0.0181461		0.00727454	0.0234802		0.0018143	0.00450542		n.24G>C, n.27G>C, n.36G>C, n.39T>C, n.48C>A	-0.761645	0.680183		-0.284602	0.936809		0.134824	0.91278
n.24G>C, n.27G>C, n.36G>C, n.48C>A	0.122709	0.0697831	0.0514607	0.122709	0.0781229	0.0512288	0.122709	0.148105	0.0879247	0.122709	0.129218	0.11063			n.24G>C, n.27G>C, n.36G>C, n.48C>A	0.568688	0.737438		0.636653	0.655746		1.20696	0.593666		1.05305	0.856151		n.24G>C, n.27G>C, n.36G>C, n.48C>A	0.0396848	0.0379491		0.0497372	0.0335931		0.178757	0.0521979		0.136073	0.0947164		n.24G>C, n.27G>C, n.36G>C, n.48C>A	-0.811756	-0.437451		-0.649157	-0.606593		0.272574	-0.749849
n.24G>C, n.27G>C, n.39T>C	0.00797479	0.00839546	0.00783786	0.00797479	0.00720423	0.0111457	0.00797479	0.00416098	0.00371152	0.00797479	0.00171301	0.00123609			n.24G>C, n.27G>C, n.39T>C	1.05275	0.933583		0.903376	1.54711		0.521766	0.891984		0.214804	0.72159		n.24G>C, n.27G>C, n.39T>C	0.00883832	0.00731729		0.00650813	0.0172436		0.00217106	0.00331062		0.000367961	0.000891954		n.24G>C, n.27G>C, n.39T>C	0.0755327	-0.0976052		-0.145006	0.630507		-0.935761	-0.163294
n.24G>C, n.27G>C, n.39T>C, n.48C>A	0.0188437	0.010679	0.0115589	0.0188437	0.0127561	0.0229837	0.0188437	0.0130681	0.0292443	0.0188437	0.00839376	0.0137515			n.24G>C, n.27G>C, n.39T>C, n.48C>A	0.566717	1.08239		0.676945	1.80178		0.6935	2.23784		0.445442	1.6383		n.24G>C, n.27G>C, n.39T>C, n.48C>A	0.00605199	0.0125112		0.00863518	0.0414117		0.0090627	0.065444		0.00373894	0.0225292		n.24G>C, n.27G>C, n.39T>C, n.48C>A	-0.816755	0.115552		-0.56076	0.850225		-0.525954	1.16275
n.24G>C, n.27G>C, n.48C>A	0.0344717	0.0550071	0.0463146	0.0344717	0.0670192	0.0627207	0.0344717	0.105195	0.12792	0.0344717	0.19574	0.298671	highest frequency		n.24G>C, n.27G>C, n.48C>A	1.59572	0.841976		1.94418	0.935862		3.05163	1.21603		5.67829	1.52585		n.24G>C, n.27G>C, n.48C>A	0.0877757	0.0389958		0.130297	0.0586979		0.321015	0.155554		1.11147	0.455729		n.24G>C, n.27G>C, n.48C>A	0.675109	-0.246436		0.959904	-0.0940922		1.61005	0.283361
n.24G>C, n.36G>C	0.00514503	0.00698502	0.00744201	0.00514503	0.00310641	0.00124611	0.00514503	0.000650153	0.000319959	0.00514503	0.000399703	0.000154512			n.24G>C, n.36G>C	1.35763	1.06542		0.60377	0.40114		0.126365	0.492129		0.0776873	0.386566		n.24G>C, n.36G>C	0.00948305	0.00792889		0.00187556	0.000499863		8.21568e-05	0.000157461		3.10518e-05	5.9729e-05		n.24G>C, n.36G>C	0.442149	0.0927806		-0.725542	-1.31423		-2.97296	-1.01996
n.24G>C, n.36G>C, n.39T>C, n.48C>A	0.0150492	0.00671637	0.00641279	0.0150492	0.00627892	0.0112842	0.0150492	0.0055263	0.0093428	0.0150492	0.00879347	0.00432633			n.24G>C, n.36G>C, n.39T>C, n.48C>A	0.446294	0.954801		0.417226	1.79715		0.367215	1.69061		0.584315	0.491993		n.24G>C, n.36G>C, n.39T>C, n.48C>A	0.00299747	0.00612294		0.00261973	0.0202794		0.00202934	0.015795		0.00513815	0.00212853		n.24G>C, n.36G>C, n.39T>C, n.48C>A	-1.1607	-0.065218		-1.25765	0.846517		-1.44138	0.758395
n.24G>C, n.36G>C, n.48C>A	0.0101614	0.0247834	0.0300847	0.0101614	0.0238599	0.0222915	0.0101614	0.00591639	0.0031356	0.0101614	0.00393993	0.000463535			n.24G>C, n.36G>C, n.48C>A	2.43897	1.21391		2.34808	0.934265		0.58224	0.529985		0.387734	0.117651		n.24G>C, n.36G>C, n.48C>A	0.0604459	0.03652		0.056025	0.0208261		0.00344476	0.00166182		0.00152765	5.45352e-05		n.24G>C, n.36G>C, n.48C>A	1.28686	0.280845		1.2321	-0.096553		-0.777838	-0.913257
n.24G>C, n.39T>C	0.00244389	0.00523877	0.00577943	0.00244389	0.00508923	0.00989962	0.00244389	0.0029907	0.00441543	0.00244389	0.00234112	0.00123609			n.24G>C, n.39T>C	2.14362	1.1032		2.08243	1.94521		1.22375	1.47639		0.957949	0.527993		n.24G>C, n.39T>C	0.0112299	0.0063759		0.010598	0.0192568		0.00365987	0.00651889		0.00224267	0.000652649		n.24G>C, n.39T>C	1.10072	0.143007		1.05896	0.960668		0.292485	0.563048
n.24G>C, n.39T>C, n.48C>A	0.011512	0.0272013	0.0313514	0.011512	0.0294779	0.0502596	0.011512	0.0230804	0.0410187	0.011512	0.0128476	0.00957973			n.24G>C, n.39T>C, n.48C>A	2.36287	1.15257		2.56062	1.705		2.0049	1.77721		1.11602	0.745643		n.24G>C, n.39T>C, n.48C>A	0.064273	0.0361348		0.0754816	0.0856924		0.046274	0.0728989		0.0143382	0.00714306		n.24G>C, n.39T>C, n.48C>A	1.24115	0.206108		1.35706	0.770614		1.00425	0.830425
n.24G>C, n.48C>A	0.0214805	0.0124924	0.0162299	0.0214805	0.0144085	0.0209069	0.0214805	0.00747676	0.0126064	0.0214805	0.00314052	0.00200865			n.24G>C, n.48C>A	0.581572	1.29918		0.67077	1.45101		0.348072	1.68608		0.146204	0.639592		n.24G>C, n.48C>A	0.00726525	0.0210855		0.00966476	0.0303362		0.00260245	0.0212553		0.000459156	0.00128472		n.24G>C, n.48C>A	-0.779492	0.378709		-0.573961	0.538056		-1.5184	0.754526
n.27G>C	0.00424465	0.00235073	0.00277096	0.00424465	0.00158625	0.00110765	0.00424465	0.000520122	0.000191975	0.00424465	0.000171301	0			n.27G>C	0.55381	1.17877		0.373707	0.698281		0.122536	0.369097		0.040357	0		n.27G>C	0.00130186	0.00326632		0.000592793	0.000773451		6.37337e-05	7.08575e-05		6.91321e-06	0		n.27G>C	-0.849933	0.238501		-1.41617	-0.516056		-3.017	-1.43403
n.27G>C, n.36G>C	0.00533796	0.011888	0.0144882	0.00533796	0.00284204	0.00131533	0.00533796	0.00117028	0.000319959	0.00533796	0.00102781	0.000618047			n.27G>C, n.36G>C	2.22706	1.21872		0.532419	0.462814		0.219236	0.273405		0.192547	0.601325		n.27G>C, n.36G>C	0.0264752	0.0176571		0.00151316	0.000608755		0.000256567	8.74784e-05		0.000197901	0.000371647		n.27G>C, n.36G>C	1.15579	0.286556		-0.906658	-1.10838		-2.18288	-1.86562
n.27G>C, n.36G>C, n.39T>C	0.00443758	0.0029552	0.00221677	0.00443758	0.0021811	0.0017307	0.00443758	0.00117028	0.00121584	0.00443758	0.00137041	0.00139061			n.27G>C, n.36G>C, n.39T>C	0.665948	0.750124		0.491506	0.793501		0.263719	1.03894		0.308819	1.01474		n.27G>C, n.36G>C, n.39T>C	0.00196801	0.00166285		0.00107202	0.00137331		0.000308624	0.00126319		0.000423209	0.0014111		n.27G>C, n.36G>C, n.39T>C	-0.584353	-0.412877		-1.02179	-0.331879		-1.91747	0.0564989
n.27G>C, n.36G>C, n.39T>C, n.48C>A	0.00508071	0.00711935	0.00807537	0.00508071	0.0075347	0.0128072	0.00508071	0.00513621	0.00787099	0.00508071	0.00331183	0.00231768			n.27G>C, n.36G>C, n.39T>C, n.48C>A	1.40125	1.13428		1.483	1.69976		1.01092	1.53245		0.651843	0.699818		n.27G>C, n.36G>C, n.39T>C, n.48C>A	0.00997599	0.00915977		0.011174	0.0217692		0.00519231	0.0120619		0.00215879	0.00162195		n.27G>C, n.36G>C, n.39T>C, n.48C>A	0.487744	0.183054		0.569492	0.766182		0.0170989	0.616783
n.27G>C, n.36G>C, n.48C>A	0.112097	0.131641	0.0805162	0.112097	0.168605	0.0908273	0.112097	0.253885	0.203494	0.112097	0.235311	0.151112			n.27G>C, n.36G>C, n.48C>A	1.17434	0.611635		1.5041	0.538697		2.26486	0.801521		2.09917	0.642182		n.27G>C, n.36G>C, n.48C>A	0.154592	0.0492466		0.253599	0.0489284		0.575013	0.163105		0.493957	0.0970418		n.27G>C, n.36G>C, n.48C>A	0.233084	-0.706899		0.589859	-0.889778		1.18006	-0.317388
n.27G>C, n.39T>C	0.0232812	0.0311639	0.0360225	0.0232812	0.0296761	0.0411215	0.0232812	0.008517	0.00575926	0.0232812	0.00519614	0.00247219			n.27G>C, n.39T>C	1.33859	1.1559		1.27468	1.38568		0.365831	0.676208		0.22319	0.475774		n.27G>C, n.39T>C	0.0417156	0.0416385		0.0378276	0.056981		0.00311578	0.00389446		0.00115973	0.0011762		n.27G>C, n.39T>C	0.421787	0.210267		0.351267	0.47163		-1.44681	-0.56233
n.27G>C, n.39T>C, n.48C>A	0.085729	0.0623279	0.0719658	0.085729	0.0695968	0.128418	0.085729	0.0647552	0.126896	0.085729	0.0546451	0.0601051			n.27G>C, n.39T>C, n.48C>A	0.727034	1.15463		0.811824	1.84517		0.755348	1.95962		0.637417	1.09992		n.27G>C, n.39T>C, n.48C>A	0.0453145	0.083094		0.0565004	0.236954		0.0489127	0.248668		0.0348317	0.0661106		n.27G>C, n.39T>C, n.48C>A	-0.457922	0.208682		-0.298986	0.884537		-0.402878	0.971312
n.27G>C, n.48C>A	0.0216091	0.0198804	0.015359	0.0216091	0.0220093	0.0121149	0.0216091	0.0147585	0.00799898	0.0216091	0.0101068	0.00772559			n.27G>C, n.48C>A	0.920003	0.77257		1.01852	0.550447		0.682974	0.541992		0.467709	0.764397		n.27G>C, n.48C>A	0.0182901	0.0118659		0.0224168	0.00666862		0.0100797	0.00433538		0.00472703	0.00590541		n.27G>C, n.48C>A	-0.118722	-0.370396		0.0278865	-0.858707		-0.547986	-0.880996
n.36G>C	0.000836067	0.000201491	0.000158341	0.000836067	0.000198282	6.92281e-05	0.000836067	0.000130031	0	0.000836067	0	0			n.36G>C	0.240999	0.785844		0.23716	0.34914		0.155527	0		0	0		n.36G>C	4.85591e-05	0.000124431		4.70245e-05	2.41703e-05		2.02232e-05	0		0	0		n.36G>C	-2.04693	-0.34585		-2.07	-1.51399		-2.67552	-9.96578
n.36G>C, n.39T>C	0.00591678	0.00812681	0.00934209	0.00591678	0.00502313	0.00463828	0.00591678	0.00104024	0.000255967	0.00591678	0.000628105	0.000309023			n.36G>C, n.39T>C	1.37352	1.14954		0.848964	0.923385		0.175813	0.246065		0.106157	0.491993		n.36G>C, n.39T>C	0.0111623	0.0107391		0.00426446	0.00428292		0.000182888	6.29845e-05		6.66774e-05	0.000152038		n.36G>C, n.39T>C	0.458926	0.202312		-0.234526	-0.113435		-2.49971	-2.01704
n.36G>C, n.39T>C, n.48C>A	0.000836067	0.00194775	0.00174175	0.000836067	0.000660939	0.00145379	0.000836067	0.000455107	0.000447943	0.000836067	5.71004e-05	0.000309023			n.36G>C, n.39T>C, n.48C>A	2.32965	0.894237		0.790533	2.19958		0.544343	0.984258		0.0682965	5.41193		n.36G>C, n.39T>C, n.48C>A	0.00453758	0.00155753		0.000522494	0.00319773		0.000247734	0.000440891		3.89976e-06	0.00167241		n.36G>C, n.39T>C, n.48C>A	1.22074	-0.159659		-0.337278	1.13789		-0.874764	-0.0214265
n.36G>C, n.48C>A	0.0109332	0.0156491	0.0191592	0.0109332	0.0144746	0.0160609	0.0109332	0.00669657	0.00140782	0.0109332	0.00228402	0.000772559			n.36G>C, n.48C>A	1.43134	1.2243		1.32391	1.1096		0.6125	0.21023		0.208907	0.338246		n.36G>C, n.48C>A	0.0223993	0.0234566		0.019163	0.0178211		0.00410165	0.000295966		0.000477147	0.000261315		n.36G>C, n.48C>A	0.518378	0.293133		0.405895	0.151335		-0.704864	-2.24311
n.39T>C	0.00173645	0.00483578	0.00490856	0.00173645	0.0031725	0.00359986	0.00173645	0.000910214	0.00108786	0.00173645	0.000513904	0.000309023			n.39T>C	2.78487	1.01505		1.82701	1.13471		0.524182	1.19517		0.295952	0.601325		n.39T>C	0.0134671	0.00498243		0.0057962	0.00408479		0.000477118	0.00130018		0.000152091	0.000185824		n.39T>C	1.47813	0.0229699		0.870274	0.18359		-0.92911	0.258423
n.39T>C, n.48C>A	0.00186507	0.00315669	0.00380017	0.00186507	0.002115	0.00463828	0.00186507	0.0021455	0.00307161	0.00186507	0.00142751	0.00139061			n.39T>C, n.48C>A	1.69253	1.20385		1.13401	2.19304		1.15036	1.43165		0.765392	0.974147		n.39T>C, n.48C>A	0.0053428	0.00457483		0.00239843	0.0101719		0.0024681	0.00439746		0.00109261	0.00135465		n.39T>C, n.48C>A	0.760035	0.26885		0.1827	1.13359		0.203339	0.518684
n.48C>A	0.00327995	0.00167909	0.00205843	0.00327995	0.00152016	0.00179993	0.00327995	0.000650153	0.000383951	0.00327995	0.000171301	0			n.48C>A	0.511926	1.22592		0.46347	1.18404		0.19822	0.590555		0.0522267	0		n.48C>A	0.00085957	0.00252346		0.000704547	0.00213119		0.000128873	0.000226744		8.94651e-06	0		n.48C>A	-0.963179	0.295038		-1.10634	0.244937		-2.32756	-0.757416
																												Sum	1.37666	1.08297	1.49088	1.30676	1.25118	1.63499	1.60734	1.22012	1.96115	2.27205	1.14681	2.60561
Average fitness	Day0	Day1	Day2
NO TMP	1	1.37666	1.49088
20 TMP	1	1.30676	1.63499
100 TMP	1	1.60734	1.96115
200 TMP	1	2.27205	2.60561																										1.49088	1.63499	1.96115	2.60561
[truncated: 3 more columns]

## Sheet: N.sicca16-30
Initial reads (raw data for each variant and condition)
variant	t0	t1	t2	species	library	TMP	variant	t0	t1	t2	species	library	TMP	variant	t0	t1	t2	species	library	TMP	variant	t0	t1	t2	species	library	TMP
_wt	42	52	45	Neisseria sicca	15.2	0	_wt	42	45	53	Neisseria sicca	15.2	20	_wt	42	35	13	Neisseria sicca	15.2	100	_wt	42	24	5	Neisseria sicca	15.2	200
n.69G>T	646	676	606	Neisseria sicca	15.2	0	n.69G>T	646	258	136	Neisseria sicca	15.2	20	n.69G>T	646	139	7	Neisseria sicca	15.2	100	n.69G>T	646	48	6	Neisseria sicca	15.2	200
n.69G>T, n.75T>C	172	186	149	Neisseria sicca	15.2	0	n.69G>T, n.75T>C	172	86	52	Neisseria sicca	15.2	20	n.69G>T, n.75T>C	172	59	1	Neisseria sicca	15.2	100	n.69G>T, n.75T>C	172	23	4	Neisseria sicca	15.2	200
n.69G>T, n.75T>C, n.76C>T	438	461	432	Neisseria sicca	15.2	0	n.69G>T, n.75T>C, n.76C>T	438	242	144	Neisseria sicca	15.2	20	n.69G>T, n.75T>C, n.76C>T	438	100	11	Neisseria sicca	15.2	100	n.69G>T, n.75T>C, n.76C>T	438	55	6	Neisseria sicca	15.2	200
n.69G>T, n.75T>C, n.76C>T, n.81G>C	624	680	649	Neisseria sicca	15.2	0	n.69G>T, n.75T>C, n.76C>T, n.81G>C	624	302	168	Neisseria sicca	15.2	20	n.69G>T, n.75T>C, n.76C>T, n.81G>C	624	78	3	Neisseria sicca	15.2	100	n.69G>T, n.75T>C, n.76C>T, n.81G>C	624	76	5	Neisseria sicca	15.2	200
n.69G>T, n.75T>C, n.76C>T, n.81G>C, n.84A>G	556	543	532	Neisseria sicca	15.2	0	n.69G>T, n.75T>C, n.76C>T, n.81G>C, n.84A>G	556	311	275	Neisseria sicca	15.2	20	n.69G>T, n.75T>C, n.76C>T, n.81G>C, n.84A>G	556	155	7	Neisseria sicca	15.2	100	n.69G>T, n.75T>C, n.76C>T, n.81G>C, n.84A>G	556	58	8	Neisseria sicca	15.2	200
n.69G>T, n.75T>C, n.76C>T, n.81G>C, n.84A>G, n.87T>C	481	588	510	Neisseria sicca	15.2	0	n.69G>T, n.75T>C, n.76C>T, n.81G>C, n.84A>G, n.87T>C	481	242	111	Neisseria sicca	15.2	20	n.69G>T, n.75T>C, n.76C>T, n.81G>C, n.84A>G, n.87T>C	481	101	0	Neisseria sicca	15.2	100	n.69G>T, n.75T>C, n.76C>T, n.81G>C, n.84A>G, n.87T>C	481	34	4	Neisseria sicca	15.2	200
n.69G>T, n.75T>C, n.76C>T, n.81G>C, n.87T>C	1702	1781	1694	Neisseria sicca	15.2	0	n.69G>T, n.75T>C, n.76C>T, n.81G>C, n.87T>C	1702	1267	985	Neisseria sicca	15.2	20	n.69G>T, n.75T>C, n.76C>T, n.81G>C, n.87T>C	1702	667	33	Neisseria sicca	15.2	100	n.69G>T, n.75T>C, n.76C>T, n.81G>C, n.87T>C	1702	273	25	Neisseria sicca	15.2	200
n.69G>T, n.75T>C, n.76C>T, n.84A>G, n.87T>C	200	205	207	Neisseria sicca	15.2	0	n.69G>T, n.75T>C, n.76C>T, n.84A>G, n.87T>C	200	196	181	Neisseria sicca	15.2	20	n.69G>T, n.75T>C, n.76C>T, n.84A>G, n.87T>C	200	89	14	Neisseria sicca	15.2	100	n.69G>T, n.75T>C, n.76C>T, n.84A>G, n.87T>C	200	41	8	Neisseria sicca	15.2	200
n.69G>T, n.75T>C, n.76C>T, n.87T>C	520	536	508	Neisseria sicca	15.2	0	n.69G>T, n.75T>C, n.76C>T, n.87T>C	520	408	439	Neisseria sicca	15.2	20	n.69G>T, n.75T>C, n.76C>T, n.87T>C	520	206	31	Neisseria sicca	15.2	100	n.69G>T, n.75T>C, n.76C>T, n.87T>C	520	105	9	Neisseria sicca	15.2	200
n.69G>T, n.75T>C, n.81G>A, n.84A>G	181	196	154	Neisseria sicca	15.2	0	n.69G>T, n.75T>C, n.81G>A, n.84A>G	181	110	86	Neisseria sicca	15.2	20	n.69G>T, n.75T>C, n.81G>A, n.84A>G	181	45	1	Neisseria sicca	15.2	100	n.69G>T, n.75T>C, n.81G>A, n.84A>G	181	11	5	Neisseria sicca	15.2	200
n.69G>T, n.75T>C, n.81G>C	572	802	730	Neisseria sicca	15.2	0	n.69G>T, n.75T>C, n.81G>C	572	275	70	Neisseria sicca	15.2	20	n.69G>T, n.75T>C, n.81G>C	572	98	3	Neisseria sicca	15.2	100	n.69G>T, n.75T>C, n.81G>C	572	25	9	Neisseria sicca	15.2	200
n.69G>T, n.75T>C, n.81G>C, n.84A>G	702	740	710	Neisseria sicca	15.2	0	n.69G>T, n.75T>C, n.81G>C, n.84A>G	702	384	353	Neisseria sicca	15.2	20	n.69G>T, n.75T>C, n.81G>C, n.84A>G	702	170	10	Neisseria sicca	15.2	100	n.69G>T, n.75T>C, n.81G>C, n.84A>G	702	89	10	Neisseria sicca	15.2	200
n.69G>T, n.75T>C, n.81G>C, n.84A>G, n.87T>C	75	87	92	Neisseria sicca	15.2	0	n.69G>T, n.75T>C, n.81G>C, n.84A>G, n.87T>C	75	61	24	Neisseria sicca	15.2	20	n.69G>T, n.75T>C, n.81G>C, n.84A>G, n.87T>C	75	21	1	Neisseria sicca	15.2	100	n.69G>T, n.75T>C, n.81G>C, n.84A>G, n.87T>C	75	9	3	Neisseria sicca	15.2	200
n.69G>T, n.75T>C, n.81G>C, n.87T>C	170	188	136	Neisseria sicca	15.2	0	n.69G>T, n.75T>C, n.81G>C, n.87T>C	170	106	68	Neisseria sicca	15.2	20	n.69G>T, n.75T>C, n.81G>C, n.87T>C	170	42	0	Neisseria sicca	15.2	100	n.69G>T, n.75T>C, n.81G>C, n.87T>C	170	21	3	Neisseria sicca	15.2	200
n.69G>T, n.75T>C, n.84A>G	50	43	55	Neisseria sicca	15.2	0	n.69G>T, n.75T>C, n.84A>G	50	33	46	Neisseria sicca	15.2	20	n.69G>T, n.75T>C, n.84A>G	50	23	3	Neisseria sicca	15.2	100	n.69G>T, n.75T>C, n.84A>G	50	5	23	Neisseria sicca	15.2	200
n.69G>T, n.75T>C, n.84A>G, n.87T>C	345	357	306	Neisseria sicca	15.2	0	n.69G>T, n.75T>C, n.84A>G, n.87T>C	345	320	283	Neisseria sicca	15.2	20	n.69G>T, n.75T>C, n.84A>G, n.87T>C	345	136	19	Neisseria sicca	15.2	100	n.69G>T, n.75T>C, n.84A>G, n.87T>C	345	63	17	Neisseria sicca	15.2	200
n.69G>T, n.75T>C, n.87T>C	1234	1243	1211	Neisseria sicca	15.2	0	n.69G>T, n.75T>C, n.87T>C	1234	953	802	Neisseria sicca	15.2	20	n.69G>T, n.75T>C, n.87T>C	1234	372	27	Neisseria sicca	15.2	100	n.69G>T, n.75T>C, n.87T>C	1234	136	27	Neisseria sicca	15.2	200
n.69G>T, n.76C>T	442	464	538	Neisseria sicca	15.2	0	n.69G>T, n.76C>T	442	246	328	Neisseria sicca	15.2	20	n.69G>T, n.76C>T	442	197	25	Neisseria sicca	15.2	100	n.69G>T, n.76C>T	442	95	4	Neisseria sicca	15.2	200
n.69G>T, n.76C>T, n.81G>C	248	232	230	Neisseria sicca	15.2	0	n.69G>T, n.76C>T, n.81G>C	248	83	21	Neisseria sicca	15.2	20	n.69G>T, n.76C>T, n.81G>C	248	39	2	Neisseria sicca	15.2	100	n.69G>T, n.76C>T, n.81G>C	248	20	2	Neisseria sicca	15.2	200
n.69G>T, n.76C>T, n.81G>C, n.84A>G	37	45	14	Neisseria sicca	15.2	0	n.69G>T, n.76C>T, n.81G>C, n.84A>G	37	18	61	Neisseria sicca	15.2	20	n.69G>T, n.76C>T, n.81G>C, n.84A>G	37	55	0	Neisseria sicca	15.2	100	n.69G>T, n.76C>T, n.81G>C, n.84A>G	37	48	1	Neisseria sicca	15.2	200
n.69G>T, n.76C>T, n.81G>C, n.84A>G, n.87T>C	183	208	173	Neisseria sicca	15.2	0	n.69G>T, n.76C>T, n.81G>C, n.84A>G, n.87T>C	183	136	76	Neisseria sicca	15.2	20	n.69G>T, n.76C>T, n.81G>C, n.84A>G, n.87T>C	183	37	1	Neisseria sicca	15.2	100	n.69G>T, n.76C>T, n.81G>C, n.84A>G, n.87T>C	183	43	5	Neisseria sicca	15.2	200
n.69G>T, n.76C>T, n.81G>C, n.87T>C	485	559	554	Neisseria sicca	15.2	0	n.69G>T, n.76C>T, n.81G>C, n.87T>C	485	302	276	Neisseria sicca	15.2	20	n.69G>T, n.76C>T, n.81G>C, n.87T>C	485	162	9	Neisseria sicca	15.2	100	n.69G>T, n.76C>T, n.81G>C, n.87T>C	485	61	10	Neisseria sicca	15.2	200
n.69G>T, n.76C>T, n.87T>C	220	204	173	Neisseria sicca	15.2	0	n.69G>T, n.76C>T, n.87T>C	220	172	148	Neisseria sicca	15.2	20	n.69G>T, n.76C>T, n.87T>C	220	107	5	Neisseria sicca	15.2	100	n.69G>T, n.76C>T, n.87T>C	220	33	4	Neisseria sicca	15.2	200
n.69G>T, n.81G>C	198	212	199	Neisseria sicca	15.2	0	n.69G>T, n.81G>C	198	85	20	Neisseria sicca	15.2	20	n.69G>T, n.81G>C	198	23	2	Neisseria sicca	15.2	100	n.69G>T, n.81G>C	198	13	3	Neisseria sicca	15.2	200
n.69G>T, n.81G>C, n.84A>G	70	61	70	Neisseria sicca	15.2	0	n.69G>T, n.81G>C, n.84A>G	70	55	56	Neisseria sicca	15.2	20	n.69G>T, n.81G>C, n.84A>G	70	26	3	Neisseria sicca	15.2	100	n.69G>T, n.81G>C, n.84A>G	70	24	0	Neisseria sicca	15.2	200
n.69G>T, n.81G>C, n.87T>C	496	495	522	Neisseria sicca	15.2	0	n.69G>T, n.81G>C, n.87T>C	496	396	504	Neisseria sicca	15.2	20	n.69G>T, n.81G>C, n.87T>C	496	252	12	Neisseria sicca	15.2	100	n.69G>T, n.81G>C, n.87T>C	496	80	15	Neisseria sicca	15.2	200
n.69G>T, n.84A>G	135	169	178	Neisseria sicca	15.2	0	n.69G>T, n.84A>G	135	95	44	Neisseria sicca	15.2	20	n.69G>T, n.84A>G	135	29	1	Neisseria sicca	15.2	100	n.69G>T, n.84A>G	135	17	3	Neisseria sicca	15.2	200
n.69G>T, n.87T>C	95	156	150	Neisseria sicca	15.2	0	n.69G>T, n.87T>C	95	125	171	Neisseria sicca	15.2	20	n.69G>T, n.87T>C	95	60	6	Neisseria sicca	15.2	100	n.69G>T, n.87T>C	95	14	5	Neisseria sicca	15.2	200
n.75T>C	40	58	37	Neisseria sicca	15.2	0	n.75T>C	40	75	79	Neisseria sicca	15.2	20	n.75T>C	40	48	6	Neisseria sicca	15.2	100	n.75T>C	40	17	2	Neisseria sicca	15.2	200
n.75T>C, n.76C>T, n.81G>C	138	180	157	Neisseria sicca	15.2	0	n.75T>C, n.76C>T, n.81G>C	138	129	108	Neisseria sicca	15.2	20	n.75T>C, n.76C>T, n.81G>C	138	60	5	Neisseria sicca	15.2	100	n.75T>C, n.76C>T, n.81G>C	138	27	0	Neisseria sicca	15.2	200
n.76C>T, n.81G>C	42	10	9	Neisseria sicca	15.2	0	n.76C>T, n.81G>C	42	16	36	Neisseria sicca	15.2	20	n.76C>T, n.81G>C	42	33	0	Neisseria sicca	15.2	100	n.76C>T, n.81G>C	42	16	1	Neisseria sicca	15.2	200
n.76C>T, n.81G>C, n.84A>G	13	0	1	Neisseria sicca	15.2	0	n.76C>T, n.81G>C, n.84A>G	13	6	0	Neisseria sicca	15.2	20	n.76C>T, n.81G>C, n.84A>G	13	10	0	Neisseria sicca	15.2	100	n.76C>T, n.81G>C, n.84A>G	13	20	0	Neisseria sicca	15.2	200
n.76C>T, n.87T>C	717	674	632	Neisseria sicca	15.2	0	n.76C>T, n.87T>C	717	1226	2137	Neisseria sicca	15.2	20	n.76C>T, n.87T>C	717	1393	508	Neisseria sicca	15.2	100	n.76C>T, n.87T>C	717	408	99	Neisseria sicca	15.2	200
n.81G>C, n.87T>C	1670	1187	570	Neisseria sicca	15.2	0	n.81G>C, n.87T>C	1670	4790	6577	Neisseria sicca	15.2	20	n.81G>C, n.87T>C	1670	7550	13193	Neisseria sicca	15.2	100	n.81G>C, n.87T>C	1670	12126	14702	Neisseria sicca	15.2	200
sum	13939	14278	12933					13939	13554	14918					13939	12617	13962					13939	14158	15033
Frequency															Fitness													Relative fitness (fold of change (frequncy day1/frequency day0) and (day2/day1)													LOG2((fold of change (frequncy day1/frequency day0) and (day2/day1))
	No TMP			20 TMP			100 TMP			200 TMP					No TMP			20 TMP			100 TMP			200 TMP				No TMP			20 TMP			100 TMP			200 TMP				No TMP			20 TMP			100 TMP
variant	t0	t1	t2	t0	t1	t2	t0	t1	t2	t0	t1	t2			variant	T0-T1	T1-T2	variant	T0-T1	T1-T2	variant	T0-T1	T1-T2	variant	T0-T1	T1-T2		variant	T0-T1	T1-T2	variant	T0-T1	T1-T2	variant	T0-T1	T1-T2	variant	T0-T1	T1-T2		variant	T0-T1	T1-T2	variant	T0-T1	T1-T2	variant	T0-T1	T1-T2
_wt	0.00301313	0.00364197	0.00347947	0.00301313	0.00332005	0.00355276	0.00301313	0.00277404	0.000931099	0.00301313	0.00169515	0.000332602	0.977982		_wt	1.2087	0.955382		1.10186	1.07009		0.920649	0.335648		0.56259	0.196207		_wt	0.00440204	0.00332423		0.00365824	0.00380177		0.00255391	0.000312521		0.000953676	6.52588e-05		_wt	0.274649	-0.0643404		0.141253	0.0990795		-0.11771	-1.57069
n.69G>T	0.0463448	0.0473456	0.0468569	0.0463448	0.019035	0.0091165	0.0463448	0.0110169	0.000501361	0.0463448	0.00339031	0.000399122			n.69G>T	1.02159	0.989678		0.410725	0.478934		0.237716	0.0455084		0.0731541	0.117724		n.69G>T	0.048368	0.0463732		0.00781814	0.00436621		0.00261889	2.28161e-05		0.000248015	4.69864e-05		n.69G>T	0.0322337	-0.0135115		-1.28025	-1.05909		-2.06663	-4.42636
n.69G>T, n.75T>C	0.0123395	0.013027	0.0115209	0.0123395	0.00634499	0.00348572	0.0123395	0.00467623	7.1623e-05	0.0123395	0.00162452	0.000266081			n.69G>T, n.75T>C	1.05572	0.884385		0.514202	0.549366		0.378965	0.0153164		0.131652	0.16379		n.69G>T, n.75T>C	0.0137529	0.0101889		0.00326261	0.00191494		0.00177213	1.09701e-06		0.000213873	4.35816e-05		n.69G>T, n.75T>C	0.0795931	-0.175623		-0.956789	-0.861537		-1.39606	-5.93753
n.69G>T, n.75T>C, n.76C>T	0.0314226	0.0322874	0.0334029	0.0314226	0.0178545	0.00965277	0.0314226	0.00792581	0.000787853	0.0314226	0.00388473	0.000399122			n.69G>T, n.75T>C, n.76C>T	1.02752	1.03455		0.568205	0.540635		0.252233	0.0994034		0.123628	0.102741		n.69G>T, n.75T>C, n.76C>T	0.033176	0.0345569		0.010145	0.00521862		0.00199915	7.83152e-05		0.000480263	4.10063e-05		n.69G>T, n.75T>C, n.76C>T	0.0405724	0.0503953		-0.812979	-0.884608		-1.98146	-3.31612
n.69G>T, n.75T>C, n.76C>T, n.81G>C	0.0447665	0.0476257	0.0501817	0.0447665	0.0222812	0.0112616	0.0447665	0.00618214	0.000214869	0.0447665	0.00536799	0.000332602			n.69G>T, n.75T>C, n.76C>T, n.81G>C	1.06387	1.05367		0.497722	0.505428		0.138097	0.0347564		0.119911	0.0619602		n.69G>T, n.75T>C, n.76C>T, n.81G>C	0.0506676	0.0528749		0.0110899	0.00569191		0.000853737	7.46808e-06		0.000643681	2.06081e-05		n.69G>T, n.75T>C, n.76C>T, n.81G>C	0.0906773	0.0767892		-1.00369	-0.981571		-2.84583	-4.80565
n.69G>T, n.75T>C, n.76C>T, n.81G>C, n.84A>G	0.0398881	0.0380305	0.0411351	0.0398881	0.0229453	0.0184341	0.0398881	0.012285	0.000501361	0.0398881	0.00409662	0.000532163			n.69G>T, n.75T>C, n.76C>T, n.81G>C, n.84A>G	0.953431	1.08163		0.575241	0.803395		0.307987	0.0408108		0.102703	0.129903		n.69G>T, n.75T>C, n.76C>T, n.81G>C, n.84A>G	0.0362595	0.0444931		0.013199	0.0148099		0.00378362	2.04609e-05		0.000420735	6.91294e-05		n.69G>T, n.75T>C, n.76C>T, n.81G>C, n.84A>G	-0.0672872	0.114544		-0.795256	-0.314024		-1.69438	-4.57998
n.69G>T, n.75T>C, n.76C>T, n.81G>C, n.84A>G, n.87T>C	0.0345075	0.0411822	0.039434	0.0345075	0.0178545	0.00744068	0.0345075	0.00800507	0	0.0345075	0.00240147	0.000266081			n.69G>T, n.75T>C, n.76C>T, n.81G>C, n.84A>G, n.87T>C	1.19343	0.957549		0.51741	0.416739		0.231981	0		0.0695927	0.110799		n.69G>T, n.75T>C, n.76C>T, n.81G>C, n.84A>G, n.87T>C	0.0491481	0.03776		0.00923809	0.00310082		0.00185702	0		0.000167125	2.94816e-05		n.69G>T, n.75T>C, n.76C>T, n.81G>C, n.84A>G, n.87T>C	0.256321	-0.0610761		-0.947836	-1.25933		-2.10172	-9.96578
n.69G>T, n.75T>C, n.76C>T, n.81G>C, n.87T>C	0.122103	0.124737	0.130983	0.122103	0.0934779	0.0660276	0.122103	0.0528652	0.00236356	0.122103	0.0192824	0.00166301			n.69G>T, n.75T>C, n.76C>T, n.81G>C, n.87T>C	1.02157	1.05007		0.765563	0.706344		0.432954	0.0447092		0.157918	0.0862449		n.69G>T, n.75T>C, n.76C>T, n.81G>C, n.87T>C	0.127428	0.137541		0.0715633	0.0466382		0.0228882	0.000105673		0.00304504	0.000143426		n.69G>T, n.75T>C, n.76C>T, n.81G>C, n.87T>C	0.0322012	0.0718565		-0.383523	-0.499515		-1.20439	-4.45137
n.69G>T, n.75T>C, n.76C>T, n.84A>G, n.87T>C	0.0143482	0.0143578	0.0160056	0.0143482	0.0144607	0.012133	0.0143482	0.00705397	0.00100272	0.0143482	0.00289589	0.000532163			n.69G>T, n.75T>C, n.76C>T, n.84A>G, n.87T>C	1.00066	1.11477		1.00784	0.839034		0.491627	0.14215		0.201829	0.183765		n.69G>T, n.75T>C, n.76C>T, n.84A>G, n.87T>C	0.0143673	0.0178425		0.014574	0.01018		0.00346792	0.000142537		0.000584474	9.77928e-05		n.69G>T, n.75T>C, n.76C>T, n.84A>G, n.87T>C	0.00239809	0.158037		0.0126928	-0.251481		-1.02143	-2.8044
n.69G>T, n.75T>C, n.76C>T, n.87T>C	0.0373054	0.0375403	0.0392794	0.0373054	0.0301018	0.0294275	0.0373054	0.0163272	0.00222031	0.0373054	0.0074163	0.000598683			n.69G>T, n.75T>C, n.76C>T, n.87T>C	1.0063	1.04633		0.806902	0.9776		0.437663	0.135989		0.1988	0.0807253		n.69G>T, n.75T>C, n.76C>T, n.87T>C	0.0377766	0.041099		0.0242892	0.0287684		0.00714579	0.000301937		0.00147436	4.83288e-05		n.69G>T, n.75T>C, n.76C>T, n.87T>C	0.0104875	0.0667106		-0.307747	-0.0312087		-1.18882	-2.86787
n.69G>T, n.75T>C, n.81G>A, n.84A>G	0.0129851	0.0137274	0.0119075	0.0129851	0.00811569	0.00576485	0.0129851	0.00356662	7.1623e-05	0.0129851	0.000776946	0.000332602			n.69G>T, n.75T>C, n.81G>A, n.84A>G	1.05716	0.867427		0.624997	0.710334		0.274669	0.0200815		0.0598334	0.428089		n.69G>T, n.75T>C, n.81G>A, n.84A>G	0.0145121	0.0103289		0.00507228	0.00409497		0.000979639	1.4383e-06		4.64873e-05	0.000142383		n.69G>T, n.75T>C, n.81G>A, n.84A>G	0.0815612	-0.203524		-0.675771	-0.491401		-1.85899	-5.56788
n.69G>T, n.75T>C, n.81G>C	0.0410359	0.0561703	0.0564448	0.0410359	0.0202892	0.00469232	0.0410359	0.0077673	0.000214869	0.0410359	0.00176579	0.000598683			n.69G>T, n.75T>C, n.81G>C	1.36881	1.00489		0.494425	0.231272		0.18928	0.0276633		0.0430302	0.339046		n.69G>T, n.75T>C, n.81G>C	0.0768864	0.0567205		0.0100315	0.0010852		0.0014702	5.94398e-06		7.59822e-05	0.000202981		n.69G>T, n.75T>C, n.81G>C	0.453974	0.00846613		-1.01326	-2.10612		-2.3938	-5.12465
n.69G>T, n.75T>C, n.81G>C, n.84A>G	0.0503623	0.051828	0.0548983	0.0503623	0.0283311	0.0236627	0.0503623	0.0134739	0.00071623	0.0503623	0.0062862	0.000665203			n.69G>T, n.75T>C, n.81G>C, n.84A>G	1.0291	1.05924		0.562546	0.835219		0.267539	0.0531569		0.12482	0.10582		n.69G>T, n.75T>C, n.81G>C, n.84A>G	0.0533363	0.0581505		0.0159376	0.0197635		0.00360479	3.80725e-05		0.00078464	7.03916e-05		n.69G>T, n.75T>C, n.81G>C, n.84A>G	0.0427886	0.0843921		-0.827394	-0.258047		-1.8968	-4.20671
n.69G>T, n.75T>C, n.81G>C, n.84A>G, n.87T>C	0.00538059	0.00609329	0.00711359	0.00538059	0.00450052	0.00160879	0.00538059	0.00166442	7.1623e-05	0.00538059	0.000635683	0.000199561			n.69G>T, n.75T>C, n.81G>C, n.84A>G, n.87T>C	1.13246	1.16745		0.836436	0.357469		0.309338	0.0430318		0.118144	0.313932		n.69G>T, n.75T>C, n.81G>C, n.84A>G, n.87T>C	0.0069004	0.00830472		0.00376439	0.000575094		0.000514869	3.08206e-06		7.5102e-05	6.26485e-05		n.69G>T, n.75T>C, n.81G>C, n.84A>G, n.87T>C	0.180731	0.224591		-0.255949	-1.48008		-1.68809	-4.50531
n.69G>T, n.75T>C, n.81G>C, n.87T>C	0.012196	0.0131671	0.0105157	0.012196	0.00782057	0.00455825	0.012196	0.00332884	0	0.012196	0.00148326	0.000199561			n.69G>T, n.75T>C, n.81G>C, n.87T>C	1.07963	0.798637		0.641241	0.582854		0.272945	0		0.121619	0.134542		n.69G>T, n.75T>C, n.81G>C, n.87T>C	0.0142155	0.00839825		0.00501487	0.0026568		0.000908592	0		0.000180392	2.68494e-05		n.69G>T, n.75T>C, n.81G>C, n.87T>C	0.111867	-0.322584		-0.638814	-0.77632		-1.86804	-9.96578
n.69G>T, n.75T>C, n.84A>G	0.00358706	0.00301163	0.00425269	0.00358706	0.00243471	0.00308352	0.00358706	0.00182294	0.000214869	0.00358706	0.000353157	0.00152997			n.69G>T, n.75T>C, n.84A>G	0.839581	1.41209		0.678747	1.26649		0.508198	0.11787		0.0984532	4.33226		n.69G>T, n.75T>C, n.84A>G	0.0025285	0.00600518		0.00165255	0.00390524		0.000926414	2.53265e-05		3.47694e-05	0.00662821		n.69G>T, n.75T>C, n.84A>G	-0.250541	0.498853		-0.55693	0.341971		-0.9737	-3.07255
n.69G>T, n.75T>C, n.84A>G, n.87T>C	0.0247507	0.0250035	0.0236604	0.0247507	0.0236093	0.0189704	0.0247507	0.0107791	0.00136084	0.0247507	0.00444978	0.00113085			n.69G>T, n.75T>C, n.84A>G, n.87T>C	1.01021	0.946284		0.953883	0.803514		0.435507	0.126248		0.179784	0.254135		n.69G>T, n.75T>C, n.84A>G, n.87T>C	0.0252589	0.0223895		0.0225205	0.015243		0.00469438	0.000171802		0.0008	0.000287388		n.69G>T, n.75T>C, n.84A>G, n.87T>C	0.0160883	-0.0781317		-0.0666044	-0.313811		-1.19592	-2.97429
n.69G>T, n.75T>C, n.87T>C	0.0885286	0.087057	0.0936364	0.0885286	0.0703113	0.0537606	0.0885286	0.029484	0.00193382	0.0885286	0.00960588	0.00179605			n.69G>T, n.75T>C, n.87T>C	0.983377	1.07558		0.794222	0.764607		0.333045	0.0655887		0.108506	0.186974		n.69G>T, n.75T>C, n.87T>C	0.0856099	0.100713		0.0558428	0.0411057		0.00981952	0.000126837		0.00104229	0.000335814		n.69G>T, n.75T>C, n.87T>C	-0.0227166	0.10645		-0.330571	-0.385324		-1.58188	-3.90858
n.69G>T, n.76C>T	0.0317096	0.0324975	0.041599	0.0317096	0.0181496	0.0219869	0.0317096	0.0156139	0.00179057	0.0317096	0.00670999	0.000266081			n.69G>T, n.76C>T	1.02485	1.28007		0.57237	1.21142		0.492402	0.114679		0.211607	0.0396545		n.69G>T, n.76C>T	0.0333051	0.0532495		0.0103883	0.0266354		0.00768829	0.000205341		0.00141988	1.05513e-05		n.69G>T, n.76C>T	0.0368186	0.357345		-0.802461	0.277892		-1.01917	-3.11181
n.69G>T, n.76C>T, n.81G>C	0.0177918	0.0162488	0.017784	0.0177918	0.00612365	0.0014077	0.0177918	0.00309107	0.000143246	0.0177918	0.00141263	0.000133041			n.69G>T, n.76C>T, n.81G>C	0.913273	1.09448		0.344184	0.229878		0.173735	0.0463419		0.0793977	0.0941795		n.69G>T, n.76C>T, n.81G>C	0.0148396	0.0194642		0.00210766	0.000323599		0.000537028	6.63829e-06		0.00011216	1.25297e-05		n.69G>T, n.76C>T, n.81G>C	-0.129303	0.131564		-1.53456	-2.1148		-2.51676	-4.40074
n.69G>T, n.76C>T, n.81G>C, n.84A>G	0.00265442	0.0031517	0.0010825	0.00265442	0.00132802	0.00408902	0.00265442	0.0043592	0	0.00265442	0.00339031	6.65203e-05			n.69G>T, n.76C>T, n.81G>C, n.84A>G	1.18734	0.343466		0.500305	3.07903		1.64224	0		1.27723	0.0196207		n.69G>T, n.76C>T, n.81G>C, n.84A>G	0.00374214	0.000371803		0.000664416	0.0125902		0.00715885	0		0.00433021	1.30518e-06		n.69G>T, n.76C>T, n.81G>C, n.84A>G	0.248947	-1.53757		-0.996239	1.62295		0.716543	-9.96578
n.69G>T, n.76C>T, n.81G>C, n.84A>G, n.87T>C	0.0131286	0.0145679	0.0133766	0.0131286	0.0100339	0.00509452	0.0131286	0.00293255	7.1623e-05	0.0131286	0.00303715	0.000332602			n.69G>T, n.76C>T, n.81G>C, n.84A>G, n.87T>C	1.10963	0.918229		0.764279	0.507729		0.223371	0.0244234		0.231338	0.109511		n.69G>T, n.76C>T, n.81G>C, n.84A>G, n.87T>C	0.0161649	0.0122828		0.00766873	0.00258663		0.000655046	1.74928e-06		0.000702609	3.64235e-05		n.69G>T, n.76C>T, n.81G>C, n.84A>G, n.87T>C	0.151373	-0.121504		-0.385942	-0.975032		-2.15604	-5.2977
n.69G>T, n.76C>T, n.81G>C, n.87T>C	0.0347945	0.0391511	0.0428362	0.0347945	0.0222812	0.0185011	0.0347945	0.0128398	0.000644607	0.0347945	0.00430852	0.000665203			n.69G>T, n.76C>T, n.81G>C, n.87T>C	1.12521	1.09412		0.640368	0.830346		0.369019	0.0502037		0.123828	0.154393		n.69G>T, n.76C>T, n.81G>C, n.87T>C	0.0440533	0.046868		0.0142682	0.0153623		0.00473814	3.23617e-05		0.000533514	0.000102702		n.69G>T, n.76C>T, n.81G>C, n.87T>C	0.171478	0.131093		-0.640777	-0.266479		-1.43433	-4.28761
n.69G>T, n.76C>T, n.87T>C	0.0157831	0.0142877	0.0133766	0.0157831	0.01269	0.0099209	0.0157831	0.00848062	0.000358115	0.0157831	0.00233084	0.000266081			n.69G>T, n.76C>T, n.87T>C	0.905257	0.936233		0.804026	0.78179		0.537324	0.0422274		0.14768	0.114157		n.69G>T, n.76C>T, n.87T>C	0.012934	0.0125236		0.0102031	0.00775606		0.00455685	1.51223e-05		0.000344218	3.0375e-05		n.69G>T, n.76C>T, n.87T>C	-0.142008	-0.09352		-0.312893	-0.353303		-0.893452	-4.53191
n.69G>T, n.81G>C	0.0142047	0.014848	0.015387	0.0142047	0.00627121	0.00134066	0.0142047	0.00182294	0.000143246	0.0142047	0.000918209	0.000199561			n.69G>T, n.81G>C	1.04529	1.0363		0.441487	0.21378		0.128333	0.0785797		0.064641	0.217337		n.69G>T, n.81G>C	0.0155204	0.0159455		0.00276866	0.000286607		0.000233943	1.12562e-05		5.93539e-05	4.3372e-05		n.69G>T, n.81G>C	0.0652765	0.0528326		-1.17629	-2.21907		-2.95084	-3.65145
n.69G>T, n.81G>C, n.84A>G	0.00502188	0.00427231	0.00541251	0.00502188	0.00405784	0.00375385	0.00502188	0.00206071	0.000214869	0.00502188	0.00169515	0			n.69G>T, n.81G>C, n.84A>G	0.850738	1.26688		0.808032	0.925086		0.410347	0.104269		0.337554	0		n.69G>T, n.81G>C, n.84A>G	0.00363462	0.00685701		0.00327887	0.00347264		0.000845606	2.24042e-05		0.000572206	0		n.69G>T, n.81G>C, n.84A>G	-0.231518	0.342421		-0.305731	-0.110782		-1.28157	-3.24784
n.69G>T, n.81G>C, n.87T>C	0.0355836	0.0346687	0.0403619	0.0355836	0.0292165	0.0337847	0.0355836	0.0199731	0.000859476	0.0355836	0.00565052	0.000997805			n.69G>T, n.81G>C, n.87T>C	0.974289	1.16422		0.821065	1.15636		0.561299	0.0430318		0.158795	0.176587		n.69G>T, n.81G>C, n.87T>C	0.0337774	0.0469899		0.0239886	0.0390672		0.0112109	3.69848e-05		0.000897276	0.000176199		n.69G>T, n.81G>C, n.87T>C	-0.0360984	0.220597		-0.282675	0.210835		-0.83059	-4.50531
n.69G>T, n.84A>G	0.00968506	0.0118364	0.0137632	0.00968506	0.007009	0.00294946	0.00968506	0.00229849	7.1623e-05	0.00968506	0.00120073	0.000199561			n.69G>T, n.84A>G	1.22213	1.16279		0.723692	0.42081		0.237323	0.0311609		0.123978	0.166199		n.69G>T, n.84A>G	0.0144656	0.0160038		0.00507236	0.00124116		0.000545484	2.23184e-06		0.000148865	3.31668e-05		n.69G>T, n.84A>G	0.290577	0.218831		-0.464559	-1.24534		-2.06901	-4.95855
n.69G>T, n.87T>C	0.00681541	0.0109259	0.0115982	0.00681541	0.00922237	0.0114627	0.00681541	0.00475549	0.000429738	0.00681541	0.00098884	0.000332602			n.69G>T, n.87T>C	1.60312	1.06154		1.35316	1.24292		0.697755	0.0903667		0.145089	0.336355		n.69G>T, n.87T>C	0.0175155	0.0123119		0.0124794	0.0142472		0.00331817	3.8834e-05		0.00014347	0.000111872		n.69G>T, n.87T>C	0.681779	0.0875118		0.437403	0.314893		-0.517141	-3.45219
n.75T>C	0.00286965	0.00406219	0.0028609	0.00286965	0.00553342	0.00529562	0.00286965	0.00380439	0.000429738	0.00286965	0.00120073	0.000133041			n.75T>C	1.41557	0.704274		1.92826	0.957024		1.32574	0.112958		0.418426	0.110799		n.75T>C	0.00575033	0.00201486		0.0106699	0.00506803		0.00504361	4.85425e-05		0.000502419	1.47408e-05		n.75T>C	0.502405	-0.503744		0.948047	-0.0618667		0.40788	-3.13342
n.75T>C, n.76C>T, n.81G>C	0.00990028	0.0126068	0.0121395	0.00990028	0.00951749	0.00723958	0.00990028	0.00475549	0.000358115	0.00990028	0.00190705	0			n.75T>C, n.76C>T, n.81G>C	1.27338	0.962931		0.961335	0.760661		0.480339	0.0753056		0.192626	0		n.75T>C, n.76C>T, n.81G>C	0.0160532	0.0116895		0.00914949	0.00550686		0.00228425	2.69681e-05		0.000367347	0		n.75T>C, n.76C>T, n.81G>C	0.349794	-0.052998		-0.0553889	-0.39278		-1.05488	-3.71207
n.76C>T, n.81G>C	0.00301313	0.000700378	0.000695894	0.00301313	0.00118046	0.00241319	0.00301313	0.00261552	0	0.00301313	0.0011301	6.65203e-05			n.76C>T, n.81G>C	0.232442	0.993598		0.391773	2.04428		0.868041	0		0.37506	0.0588622		n.76C>T, n.81G>C	0.000162797	0.000691439		0.000462474	0.00493323		0.00227038	0		0.000423856	3.91553e-06		n.76C>T, n.81G>C	-2.09886	-0.00781489		-1.34823	1.0323		-0.202504	-9.96578
n.76C>T, n.81G>C, n.84A>G	0.000932635	0	7.73216e-05	0.000932635	0.000442674	0	0.000932635	0.000792581	0	0.000932635	0.00141263	0			n.76C>T, n.81G>C, n.84A>G	0	0		0.474648	0		0.84983	0		1.51466	0		n.76C>T, n.81G>C, n.84A>G	0	0		0.000210114	0		0.00067356	0		0.00213966	0		n.76C>T, n.81G>C, n.84A>G	-9.96578	-9.96578		-1.07203	-9.96578		-0.233057	-9.96578
n.76C>T, n.87T>C	0.0514384	0.0472055	0.0488672	0.0514384	0.090453	0.14325	0.0514384	0.110407	0.0363845	0.0514384	0.0288176	0.00658551			n.76C>T, n.87T>C	0.917709	1.0352		1.75847	1.58369		2.14638	0.32955		0.560236	0.228524		n.76C>T, n.87T>C	0.0433209	0.0505875		0.159059	0.226864		0.236975	0.0119905		0.0161447	0.00150495		n.76C>T, n.87T>C	-0.12232	0.0513059		0.815143	0.664203		1.10258	-1.59706
n.81G>C, n.87T>C	0.119808	0.0831349	0.0440733	0.119808	0.353401	0.440877	0.119808	0.598399	0.944922	0.119808	0.856477	0.977982	Highst frequncy		n.81G>C, n.87T>C	0.693903	0.530142		2.94974	1.24752		4.99466	1.57908		7.14876	1.14187		n.81G>C, n.87T>C	0.0576875	0.0233651		1.04244	0.550005		2.9888	1.49211		6.12275	1.11672		n.81G>C, n.87T>C	-0.525117	-0.91283		1.56107	0.320225		2.32068	0.660001
																												sum	1.02752	1.02828	1.05658	1.60355	1.12887	1.8102	3.34939	1.50591	5.0439	6.16286	1.12717	6.94658
Average fitness	Day0	Day1	Day2
NO TMP	1	1.02752	1.05658
20 TMP	1	1.60355	1.8102
100 TMP	1	3.34939	5.0439
200 TMP	1	6.16286	6.94658
1.02752	1.60355	3.34939	6.16286
1.05658	1.8102	5.0439	6.94658
[truncated: 3 more columns]

## Sheet: L.grayi 1-15
Initial reads (raw data for each variant and condition)
variant	t0	t1	t2	species	library	TMP	variant	t0	t1	t2	species	library	TMP	variant	t0	t1	t2	species	library	TMP	variant	t0	t1	t2	species	library	TMP
_wt	54	227	303	Listeria grayi	15.1	0	_wt	54	51	96	Listeria grayi	15.1	0.03	_wt	54	63	15	Listeria grayi	15.1	0.1	_wt	54	91	18	Listeria grayi	15.1	0.3
n.10C>T, n.15C>T, n.21G>C	56	403	455	Listeria grayi	15.1	0	n.10C>T, n.15C>T, n.21G>C	56	130	650	Listeria grayi	15.1	0.03	n.10C>T, n.15C>T, n.21G>C	56	501	186	Listeria grayi	15.1	0.1	n.10C>T, n.15C>T, n.21G>C	56	447	330	Listeria grayi	15.1	0.3
n.10C>T, n.15C>T, n.21G>C, n.33C>T	65	368	403	Listeria grayi	15.1	0	n.10C>T, n.15C>T, n.21G>C, n.33C>T	65	103	528	Listeria grayi	15.1	0.03	n.10C>T, n.15C>T, n.21G>C, n.33C>T	65	408	180	Listeria grayi	15.1	0.1	n.10C>T, n.15C>T, n.21G>C, n.33C>T	65	418	258	Listeria grayi	15.1	0.3
n.10C>T, n.15C>T, n.33C>T	40	206	162	Listeria grayi	15.1	0	n.10C>T, n.15C>T, n.33C>T	40	69	247	Listeria grayi	15.1	0.03	n.10C>T, n.15C>T, n.33C>T	40	199	54	Listeria grayi	15.1	0.1	n.10C>T, n.15C>T, n.33C>T	40	210	226	Listeria grayi	15.1	0.3
n.10C>T, n.21G>C	90	461	557	Listeria grayi	15.1	0	n.10C>T, n.21G>C	90	111	504	Listeria grayi	15.1	0.03	n.10C>T, n.21G>C	90	303	105	Listeria grayi	15.1	0.1	n.10C>T, n.21G>C	90	199	53	Listeria grayi	15.1	0.3
n.10C>T, n.21G>C, n.33C>T	57	313	345	Listeria grayi	15.1	0	n.10C>T, n.21G>C, n.33C>T	57	96	388	Listeria grayi	15.1	0.03	n.10C>T, n.21G>C, n.33C>T	57	226	65	Listeria grayi	15.1	0.1	n.10C>T, n.21G>C, n.33C>T	57	155	28	Listeria grayi	15.1	0.3
n.10C>T, n.33C>T	84	488	558	Listeria grayi	15.1	0	n.10C>T, n.33C>T	84	139	625	Listeria grayi	15.1	0.03	n.10C>T, n.33C>T	84	407	151	Listeria grayi	15.1	0.1	n.10C>T, n.33C>T	84	283	92	Listeria grayi	15.1	0.3
n.15C>T	77	455	447	Listeria grayi	15.1	0	n.15C>T	77	63	159	Listeria grayi	15.1	0.03	n.15C>T	77	65	9	Listeria grayi	15.1	0.1	n.15C>T	77	28	8	Listeria grayi	15.1	0.3
n.15C>T, n.21G>C	57	382	395	Listeria grayi	15.1	0	n.15C>T, n.21G>C	57	54	172	Listeria grayi	15.1	0.03	n.15C>T, n.21G>C	57	44	8	Listeria grayi	15.1	0.1	n.15C>T, n.21G>C	57	19	2	Listeria grayi	15.1	0.3
n.15C>T, n.21G>C, n.33C>T	75	531	642	Listeria grayi	15.1	0	n.15C>T, n.21G>C, n.33C>T	75	75	271	Listeria grayi	15.1	0.03	n.15C>T, n.21G>C, n.33C>T	75	129	15	Listeria grayi	15.1	0.1	n.15C>T, n.21G>C, n.33C>T	75	53	8	Listeria grayi	15.1	0.3
n.15C>T, n.33C>T	98	439	505	Listeria grayi	15.1	0	n.15C>T, n.33C>T	98	81	222	Listeria grayi	15.1	0.03	n.15C>T, n.33C>T	98	94	13	Listeria grayi	15.1	0.1	n.15C>T, n.33C>T	98	27	10	Listeria grayi	15.1	0.3
n.21G>C	88	526	576	Listeria grayi	15.1	0	n.21G>C	88	103	289	Listeria grayi	15.1	0.03	n.21G>C	88	149	60	Listeria grayi	15.1	0.1	n.21G>C	88	113	27	Listeria grayi	15.1	0.3
n.21G>C, n.33C>T	104	636	713	Listeria grayi	15.1	0	n.21G>C, n.33C>T	104	152	391	Listeria grayi	15.1	0.03	n.21G>C, n.33C>T	104	183	28	Listeria grayi	15.1	0.1	n.21G>C, n.33C>T	104	86	5	Listeria grayi	15.1	0.3
n.33C>T	54	240	301	Listeria grayi	15.1	0	n.33C>T	54	42	162	Listeria grayi	15.1	0.03	n.33C>T	54	51	11	Listeria grayi	15.1	0.1	n.33C>T	54	35	4	Listeria grayi	15.1	0.3
n.9C>T	56	350	397	Listeria grayi	15.1	0	n.9C>T	56	82	416	Listeria grayi	15.1	0.03	n.9C>T	56	244	70	Listeria grayi	15.1	0.1	n.9C>T	56	167	57	Listeria grayi	15.1	0.3
n.9C>T, n.10C>T	63	420	394	Listeria grayi	15.1	0	n.9C>T, n.10C>T	63	98	429	Listeria grayi	15.1	0.03	n.9C>T, n.10C>T	63	276	100	Listeria grayi	15.1	0.1	n.9C>T, n.10C>T	63	214	244	Listeria grayi	15.1	0.3
n.9C>T, n.10C>T, n.15C>T	71	404	456	Listeria grayi	15.1	0	n.9C>T, n.10C>T, n.15C>T	71	128	586	Listeria grayi	15.1	0.03	n.9C>T, n.10C>T, n.15C>T	71	438	196	Listeria grayi	15.1	0.1	n.9C>T, n.10C>T, n.15C>T	71	477	293	Listeria grayi	15.1	0.3
n.9C>T, n.10C>T, n.15C>T, n.21G>C	74	432	490	Listeria grayi	15.1	0	n.9C>T, n.10C>T, n.15C>T, n.21G>C	74	130	593	Listeria grayi	15.1	0.03	n.9C>T, n.10C>T, n.15C>T, n.21G>C	74	504	228	Listeria grayi	15.1	0.1	n.9C>T, n.10C>T, n.15C>T, n.21G>C	74	490	344	Listeria grayi	15.1	0.3
n.9C>T, n.10C>T, n.15C>T, n.21G>C, n.33C>T	59	265	337	Listeria grayi	15.1	0	n.9C>T, n.10C>T, n.15C>T, n.21G>C, n.33C>T	59	99	432	Listeria grayi	15.1	0.03	n.9C>T, n.10C>T, n.15C>T, n.21G>C, n.33C>T	59	366	147	Listeria grayi	15.1	0.1	n.9C>T, n.10C>T, n.15C>T, n.21G>C, n.33C>T	59	371	271	Listeria grayi	15.1	0.3
n.9C>T, n.10C>T, n.15C>T, n.33C>T	41	211	202	Listeria grayi	15.1	0	n.9C>T, n.10C>T, n.15C>T, n.33C>T	41	66	271	Listeria grayi	15.1	0.03	n.9C>T, n.10C>T, n.15C>T, n.33C>T	41	238	102	Listeria grayi	15.1	0.1	n.9C>T, n.10C>T, n.15C>T, n.33C>T	41	261	177	Listeria grayi	15.1	0.3
n.9C>T, n.10C>T, n.21G>C	770	2451	1173	Listeria grayi	15.1	0	n.9C>T, n.10C>T, n.21G>C	770	620	1286	Listeria grayi	15.1	0.03	n.9C>T, n.10C>T, n.21G>C	770	4922	724	Listeria grayi	15.1	0.1	n.9C>T, n.10C>T, n.21G>C	770	9486	10443	Listeria grayi	15.1	0.3
n.9C>T, n.10C>T, n.21G>C, n.33C>T	89	436	442	Listeria grayi	15.1	0	n.9C>T, n.10C>T, n.21G>C, n.33C>T	89	121	546	Listeria grayi	15.1	0.03	n.9C>T, n.10C>T, n.21G>C, n.33C>T	89	388	84	Listeria grayi	15.1	0.1	n.9C>T, n.10C>T, n.21G>C, n.33C>T	89	265	85	Listeria grayi	15.1	0.3
n.9C>T, n.10C>T, n.33C>T	61	171	233	Listeria grayi	15.1	0	n.9C>T, n.10C>T, n.33C>T	61	71	213	Listeria grayi	15.1	0.03	n.9C>T, n.10C>T, n.33C>T	61	147	38	Listeria grayi	15.1	0.1	n.9C>T, n.10C>T, n.33C>T	61	118	60	Listeria grayi	15.1	0.3
n.9C>T, n.15C>T	37	223	286	Listeria grayi	15.1	0	n.9C>T, n.15C>T	37	71	316	Listeria grayi	15.1	0.03	n.9C>T, n.15C>T	37	232	99	Listeria grayi	15.1	0.1	n.9C>T, n.15C>T	37	221	125	Listeria grayi	15.1	0.3
n.9C>T, n.15C>T, n.21G>C	35	250	292	Listeria grayi	15.1	0	n.9C>T, n.15C>T, n.21G>C	35	84	405	Listeria grayi	15.1	0.03	n.9C>T, n.15C>T, n.21G>C	35	307	102	Listeria grayi	15.1	0.1	n.9C>T, n.15C>T, n.21G>C	35	281	205	Listeria grayi	15.1	0.3
n.9C>T, n.15C>T, n.21G>C, n.33C>T	76	401	473	Listeria grayi	15.1	0	n.9C>T, n.15C>T, n.21G>C, n.33C>T	76	154	642	Listeria grayi	15.1	0.03	n.9C>T, n.15C>T, n.21G>C, n.33C>T	76	454	250	Listeria grayi	15.1	0.1	n.9C>T, n.15C>T, n.21G>C, n.33C>T	76	521	368	Listeria grayi	15.1	0.3
n.9C>T, n.15C>T, n.33C>T	57	364	381	Listeria grayi	15.1	0	n.9C>T, n.15C>T, n.33C>T	57	118	478	Listeria grayi	15.1	0.03	n.9C>T, n.15C>T, n.33C>T	57	391	187	Listeria grayi	15.1	0.1	n.9C>T, n.15C>T, n.33C>T	57	446	302	Listeria grayi	15.1	0.3
n.9C>T, n.21G>C	98	536	474	Listeria grayi	15.1	0	n.9C>T, n.21G>C	98	123	480	Listeria grayi	15.1	0.03	n.9C>T, n.21G>C	98	551	127	Listeria grayi	15.1	0.1	n.9C>T, n.21G>C	98	413	307	Listeria grayi	15.1	0.3
n.9C>T, n.21G>C, n.33C>T	41	392	363	Listeria grayi	15.1	0	n.9C>T, n.21G>C, n.33C>T	41	115	395	Listeria grayi	15.1	0.03	n.9C>T, n.21G>C, n.33C>T	41	285	76	Listeria grayi	15.1	0.1	n.9C>T, n.21G>C, n.33C>T	41	192	64	Listeria grayi	15.1	0.3
n.9C>T, n.33C>T	21	77	100	Listeria grayi	15.1	0	n.9C>T, n.33C>T	21	18	80	Listeria grayi	15.1	0.03	n.9C>T, n.33C>T	21	52	19	Listeria grayi	15.1	0.1	n.9C>T, n.33C>T	21	41	12	Listeria grayi	15.1	0.3
sum	2648	13058	12855					2648	3367	12272					2648	12617	3449					2648	16128	14426
Frequency															Fitness													Relative fitness (fold of change (frequncy day1/frequency day0) and (day2/day1)													LOG2((fold of change (frequncy day1/frequency day0) and (day2/day1))
	No TMP			0.03 TMP			0.1 TMP			0.3 TMP					No TMP			0.03 TMP			0.1 TMP			0.3 TMP				No TMP			0.03 TMP			0.1 TMP			0.3 TMP				No TMP			0.03 TMP			0.1 TMP
variant	t0	t1	t2	t0	t1	t2	t0	t1	t2	t0	t1	t2			variant	T0-T1	T1-T2	variant	T0-T1	T1-T2	variant	T0-T1	T1-T2	variant	T0-T1	T1-T2		variant	T0-T1	T1-T2	variant	T0-T1	T1-T2	variant	T0-T1	T1-T2	variant	T0-T1	T1-T2		variant	T0-T1	T1-T2	variant	T0-T1	T1-T2	variant	T0-T1	T1-T2
_wt	0.0203927	0.017384	0.0235706	0.0203927	0.015147	0.00782269	0.0203927	0.00499326	0.00434909	0.0203927	0.00564236	0.00124775	0.723901		_wt	0.852459	1.35588		0.742765	0.516451		0.244855	0.870991		0.276685	0.221139		_wt	0.0148191	0.0319589		0.0112507	0.00404003		0.00122262	0.00378801		0.00156115	0.000275926		_wt	-0.228607	0.440293		-0.427082	-0.950507		-2.02412	-0.197615
n.10C>T, n.15C>T, n.21G>C	0.021148	0.0308623	0.0353948	0.021148	0.03861	0.0529661	0.021148	0.0397083	0.0539287	0.021148	0.0277158	0.0228754			n.10C>T, n.15C>T, n.21G>C	1.45935	1.14686		1.8257	1.37182		1.87764	1.35812		1.31056	0.825355		n.10C>T, n.15C>T, n.21G>C	0.0450388	0.0405929		0.0704905	0.0726601		0.0745578	0.0732416		0.0363232	0.0188803		n.10C>T, n.15C>T, n.21G>C	0.54631	0.198948		0.869242	0.457145		0.909686	0.442673
n.10C>T, n.15C>T, n.21G>C, n.33C>T	0.0245468	0.028182	0.0313497	0.0245468	0.030591	0.0430248	0.0245468	0.0323373	0.052189	0.0245468	0.0259177	0.0178844			n.10C>T, n.15C>T, n.21G>C, n.33C>T	1.14809	1.1124		1.24623	1.40645		1.31737	1.61389		1.05585	0.690046		n.10C>T, n.15C>T, n.21G>C, n.33C>T	0.0323554	0.0348734		0.0381235	0.0605122		0.0426003	0.0842276		0.027365	0.012341		n.10C>T, n.15C>T, n.21G>C, n.33C>T	0.200491	0.154975		0.318729	0.493084		0.398758	0.69144
n.10C>T, n.15C>T, n.33C>T	0.0151057	0.0157758	0.0126021	0.0151057	0.020493	0.0201271	0.0151057	0.0157724	0.0156567	0.0151057	0.0130208	0.0156662			n.10C>T, n.15C>T, n.33C>T	1.04436	0.798826		1.35664	0.982145		1.04413	0.992667		0.861979	1.20316		n.10C>T, n.15C>T, n.33C>T	0.0164755	0.0100669		0.0278016	0.0197677		0.0164684	0.0155419		0.0112237	0.0188489		n.10C>T, n.15C>T, n.33C>T	0.0639943	-0.322241		0.441099	-0.0245238		0.0636837	-0.00916562
n.10C>T, n.21G>C	0.0339879	0.035304	0.0433294	0.0339879	0.032967	0.0410691	0.0339879	0.0240152	0.0304436	0.0339879	0.0123388	0.00367392			n.10C>T, n.21G>C	1.03872	1.22732		0.969963	1.24576		0.706581	1.26768		0.363035	0.297754		n.10C>T, n.21G>C	0.0366711	0.0531792		0.0319768	0.0511624		0.0169687	0.0385927		0.00447941	0.00109392		n.10C>T, n.21G>C	0.0561992	0.29669		-0.0425112	0.318187		-0.499033	0.343328
n.10C>T, n.21G>C, n.33C>T	0.0215257	0.02397	0.0268378	0.0215257	0.028512	0.0316167	0.0215257	0.0179123	0.018846	0.0215257	0.00961062	0.00194094			n.10C>T, n.21G>C, n.33C>T	1.11355	1.11964		1.32456	1.10889		0.832138	1.05213		0.446472	0.201958		n.10C>T, n.21G>C, n.33C>T	0.0266918	0.0300487		0.0377659	0.0350594		0.0149055	0.0198284		0.00429087	0.000391988		n.10C>T, n.21G>C, n.33C>T	0.156465	0.164326		0.406601	0.150416		-0.263372	0.0746783
n.10C>T, n.33C>T	0.0317221	0.0373717	0.0434072	0.0317221	0.041283	0.0509289	0.0317221	0.0322581	0.0437808	0.0317221	0.0175471	0.00637737			n.10C>T, n.33C>T	1.1781	1.1615		1.3014	1.23365		1.0169	1.3572		0.553152	0.363443		n.10C>T, n.33C>T	0.0440276	0.0504175		0.0537257	0.0628286		0.0328031	0.0594195		0.00970623	0.00231781		n.10C>T, n.33C>T	0.237685	0.21723		0.381171	0.304106		0.0255917	0.441701
n.15C>T	0.0290785	0.0348445	0.0347725	0.0290785	0.018711	0.0129563	0.0290785	0.00515178	0.00260945	0.0290785	0.00173611	0.000554554			n.15C>T	1.19829	0.997931		0.643465	0.692444		0.177168	0.506515		0.0597042	0.319423		n.15C>T	0.0417539	0.0347005		0.0120399	0.00897152		0.000912729	0.00132173		0.000103653	0.000177138		n.15C>T	0.262181	-0.00154242		-0.633827	-0.52815		-2.48869	-0.978478
n.15C>T, n.21G>C	0.0215257	0.0292541	0.0307273	0.0215257	0.016038	0.0140156	0.0215257	0.00348736	0.00231951	0.0215257	0.00117808	0.000138639			n.15C>T, n.21G>C	1.35903	1.05036		0.745064	0.873901		0.162009	0.66512		0.0547288	0.117682		n.15C>T, n.21G>C	0.0397573	0.0322748		0.0119494	0.0122483		0.000564984	0.00154276		6.44747e-05	1.63153e-05		n.15C>T, n.21G>C	0.443641	0.0722572		-0.422628	-0.192808		-2.61697	-0.586145
n.15C>T, n.21G>C, n.33C>T	0.0283233	0.0406647	0.0499417	0.0283233	0.022275	0.0220828	0.0283233	0.0102243	0.00434909	0.0283233	0.00328621	0.000554554			n.15C>T, n.21G>C, n.33C>T	1.43574	1.22813		0.786457	0.99137		0.360986	0.425368		0.116025	0.168752		n.15C>T, n.21G>C, n.33C>T	0.0583838	0.061335		0.0175183	0.0218922		0.00369083	0.00184996		0.000381283	9.35821e-05		n.15C>T, n.21G>C, n.33C>T	0.522795	0.29764		-0.344727	-0.0110499		-1.46599	-1.22983
n.15C>T, n.33C>T	0.0370091	0.0336192	0.0392843	0.0370091	0.024057	0.01809	0.0370091	0.00745027	0.00376921	0.0370091	0.00167411	0.000693193			n.15C>T, n.33C>T	0.908406	1.16851		0.650031	0.751962		0.201309	0.505916		0.0452351	0.414067		n.15C>T, n.33C>T	0.0305399	0.045904		0.0156378	0.013603		0.00149981	0.0019069		7.57283e-05	0.000287028		n.15C>T, n.33C>T	-0.137004	0.225901		-0.619203	-0.409352		-2.30537	-0.980181
n.21G>C	0.0332326	0.0402818	0.0448075	0.0332326	0.030591	0.0235495	0.0332326	0.0118095	0.0173963	0.0332326	0.00700645	0.00187162			n.21G>C	1.21212	1.11235		0.920512	0.769819		0.355357	1.47309		0.21083	0.267128		n.21G>C	0.0488263	0.0498416		0.0281594	0.0181289		0.00419658	0.0256263		0.00147717	0.000499963		n.21G>C	0.278718	0.154907		-0.117925	-0.375537		-1.4886	0.55982
n.21G>C, n.33C>T	0.0392749	0.0487058	0.0554648	0.0392749	0.045144	0.0318611	0.0392749	0.0145042	0.0081183	0.0392749	0.00533234	0.000346596			n.21G>C, n.33C>T	1.24012	1.13877		1.14944	0.705766		0.3693	0.559719		0.13577	0.0649989		n.21G>C, n.33C>T	0.0604012	0.0631618		0.0518902	0.0224865		0.00535642	0.00454396		0.00072397	2.25284e-05		n.21G>C, n.33C>T	0.311647	0.188746		0.202182	-0.500695		-1.43323	-0.834651
n.33C>T	0.0203927	0.0183795	0.023415	0.0203927	0.012474	0.0132008	0.0203927	0.00404217	0.00318933	0.0203927	0.00217014	0.000277277			n.33C>T	0.901278	1.27397		0.611689	1.05826		0.198216	0.789015		0.106417	0.127769		n.33C>T	0.0165651	0.0298301		0.00763021	0.0139699		0.000801221	0.00251643		0.00023094	3.54275e-05		n.33C>T	-0.148356	0.350465		-0.706774	0.0830604		-2.3276	-0.340048
n.9C>T	0.021148	0.0268035	0.0308829	0.021148	0.024354	0.0338983	0.021148	0.019339	0.0202957	0.021148	0.0103547	0.0039512			n.9C>T	1.26742	1.1522		1.1516	1.3919		0.914458	1.04947		0.489628	0.381586		n.9C>T	0.0339713	0.0355832		0.028046	0.047183		0.0176847	0.0212998		0.00506993	0.00150772		n.9C>T	0.343035	0.20564		0.204889	0.478089		-0.127435	0.0710386
n.9C>T, n.10C>T	0.0237915	0.0321642	0.0306496	0.0237915	0.029106	0.0349576	0.0237915	0.0218752	0.0289939	0.0237915	0.0132688	0.0169139			n.9C>T, n.10C>T	1.35192	0.952909		1.22338	1.20104		0.919455	1.32542		0.557713	1.27471		n.9C>T, n.10C>T	0.0434833	0.0292062		0.0356077	0.0419857		0.0201133	0.0384291		0.00740021	0.0215603		n.9C>T, n.10C>T	0.436073	-0.0680762		0.292048	0.26549		-0.119581	0.407539
n.9C>T, n.10C>T, n.15C>T	0.0268127	0.0309389	0.0354726	0.0268127	0.038016	0.047751	0.0268127	0.0347151	0.0568281	0.0268127	0.0295759	0.0203106			n.9C>T, n.10C>T, n.15C>T	1.15389	1.14654		1.41784	1.25607		1.29473	1.63699		1.10306	0.686727		n.9C>T, n.10C>T, n.15C>T	0.0357001	0.0406706		0.0539006	0.0599788		0.0449465	0.0930267		0.0326239	0.0139478		n.9C>T, n.10C>T, n.15C>T	0.207755	0.198541		0.504709	0.33007		0.37376	0.711923
n.9C>T, n.10C>T, n.15C>T, n.21G>C	0.0279456	0.0330832	0.0381175	0.0279456	0.03861	0.0483214	0.0279456	0.0399461	0.0661061	0.0279456	0.0303819	0.0238458			n.9C>T, n.10C>T, n.15C>T, n.21G>C	1.18384	1.15217		1.38161	1.25152		1.42942	1.65488		1.08718	0.784869		n.9C>T, n.10C>T, n.15C>T, n.21G>C	0.0391652	0.0439178		0.0533441	0.0604754		0.0570999	0.109398		0.0330307	0.0187158		n.9C>T, n.10C>T, n.15C>T, n.21G>C	0.244693	0.205606		0.467398	0.324838		0.516442	0.7276
n.9C>T, n.10C>T, n.15C>T, n.21G>C, n.33C>T	0.022281	0.0202941	0.0262155	0.022281	0.029403	0.0352021	0.022281	0.0290085	0.042621	0.022281	0.0230035	0.0187855			n.9C>T, n.10C>T, n.15C>T, n.21G>C, n.33C>T	0.910825	1.29178		1.31965	1.19723		1.30194	1.46926		1.03243	0.816639		n.9C>T, n.10C>T, n.15C>T, n.21G>C, n.33C>T	0.0184844	0.0338646		0.0388016	0.0421449		0.0377673	0.0626215		0.0237494	0.015341		n.9C>T, n.10C>T, n.15C>T, n.21G>C, n.33C>T	-0.13317	0.370477		0.401246	0.260901		0.381771	0.556073
n.9C>T, n.10C>T, n.15C>T, n.33C>T	0.0154834	0.0161587	0.0157137	0.0154834	0.019602	0.0220828	0.0154834	0.0188634	0.0295738	0.0154834	0.016183	0.0122695			n.9C>T, n.10C>T, n.15C>T, n.33C>T	1.04361	0.972464		1.266	1.12656		1.2183	1.56778		1.04519	0.758171		n.9C>T, n.10C>T, n.15C>T, n.33C>T	0.0168634	0.015281		0.0248162	0.0248775		0.0229814	0.0463653		0.0169143	0.00930239		n.9C>T, n.10C>T, n.15C>T, n.33C>T	0.06297	-0.0388006		0.341421	0.1732		0.286056	0.649646
n.9C>T, n.10C>T, n.21G>C	0.290785	0.187701	0.0912485	0.290785	0.18414	0.104791	0.290785	0.390109	0.209916	0.290785	0.58817	0.723901	Highst frequncy		n.9C>T, n.10C>T, n.21G>C	0.645497	0.486138		0.633251	0.569085		1.34157	0.538096		2.02269	1.23077		n.9C>T, n.10C>T, n.21G>C	0.12116	0.0443594		0.116607	0.0596352		0.523357	0.112955		1.18969	0.890956		n.9C>T, n.10C>T, n.21G>C	-0.629285	-1.0376		-0.656874	-0.810751		0.424995	-0.891386
n.9C>T, n.10C>T, n.21G>C, n.33C>T	0.0336103	0.0333895	0.0343835	0.0336103	0.035937	0.0444915	0.0336103	0.0307522	0.0243549	0.0336103	0.0164311	0.00589214			n.9C>T, n.10C>T, n.21G>C, n.33C>T	0.993431	1.02977		1.06923	1.23804		0.914963	0.791973		0.48887	0.358598		n.9C>T, n.10C>T, n.21G>C, n.33C>T	0.0331702	0.0354071		0.0384249	0.0550823		0.0281371	0.0192884		0.00803265	0.00211291		n.9C>T, n.10C>T, n.21G>C, n.33C>T	-0.00805652	0.0437229		0.0979179	0.309224		-0.126639	-0.334656
n.9C>T, n.10C>T, n.33C>T	0.0230363	0.0130954	0.0181252	0.0230363	0.021087	0.0173566	0.0230363	0.0116509	0.0110177	0.0230363	0.00731647	0.00415916			n.9C>T, n.10C>T, n.33C>T	0.56847	1.38409		0.915384	0.823093		0.505766	0.945647		0.317607	0.568465		n.9C>T, n.10C>T, n.33C>T	0.00744435	0.025087		0.0193027	0.0142861		0.00589265	0.0104188		0.00232376	0.00236434		n.9C>T, n.10C>T, n.33C>T	-0.812308	0.46998		-0.125976	-0.279121		-0.980609	-0.0791011
n.9C>T, n.15C>T	0.0139728	0.0170777	0.0222482	0.0139728	0.021087	0.0257497	0.0139728	0.0183879	0.028704	0.0139728	0.0137029	0.00866491			n.9C>T, n.15C>T	1.22221	1.30276		1.50915	1.22111		1.31598	1.56103		0.980682	0.632342		n.9C>T, n.15C>T	0.0208724	0.0289841		0.0318234	0.0314433		0.024198	0.0448076		0.0134382	0.00547919		n.9C>T, n.15C>T	0.290668	0.382683		0.594689	0.28938		0.39723	0.643418
n.9C>T, n.15C>T, n.21G>C	0.0132175	0.0191454	0.0227149	0.0132175	0.024948	0.033002	0.0132175	0.0243323	0.0295738	0.0132175	0.0174231	0.0142105			n.9C>T, n.15C>T, n.21G>C	1.44848	1.18644		1.8875	1.32283		1.84091	1.21542		1.31818	0.815609		n.9C>T, n.15C>T, n.21G>C	0.0277317	0.02695		0.0470893	0.0436559		0.0447934	0.0359444		0.0229669	0.0115902		n.9C>T, n.15C>T, n.21G>C	0.535538	0.24786		0.917238	0.404716		0.881201	0.282636
n.9C>T, n.15C>T, n.21G>C, n.33C>T	0.0287009	0.0307091	0.036795	0.0287009	0.045738	0.0523142	0.0287009	0.0359832	0.0724848	0.0287009	0.0323041	0.0255095			n.9C>T, n.15C>T, n.21G>C, n.33C>T	1.06997	1.19818		1.59361	1.14378		1.25373	2.01441		1.12554	0.789668		n.9C>T, n.15C>T, n.21G>C, n.33C>T	0.0328579	0.044087		0.0728886	0.0598359		0.0451132	0.146014		0.0363596	0.020144		n.9C>T, n.15C>T, n.21G>C, n.33C>T	0.0989197	0.262046		0.673203	0.195069		0.327377	1.01107
n.9C>T, n.15C>T, n.33C>T	0.0215257	0.0278756	0.0296383	0.0215257	0.035046	0.0389505	0.0215257	0.0309899	0.0542186	0.0215257	0.0276538	0.0209344			n.9C>T, n.15C>T, n.33C>T	1.29499	1.06323		1.6281	1.11141		1.43967	1.74956		1.28469	0.757019		n.9C>T, n.15C>T, n.33C>T	0.0360988	0.0315124		0.0570586	0.0432899		0.0446154	0.0948585		0.0355265	0.0158478		n.9C>T, n.15C>T, n.33C>T	0.374059	0.0898131		0.704078	0.153686		0.526743	0.807813
n.9C>T, n.21G>C	0.0370091	0.0410476	0.0368728	0.0370091	0.036531	0.0391134	0.0370091	0.0436712	0.0368223	0.0370091	0.0256076	0.021281			n.9C>T, n.21G>C	1.10912	0.898293		0.987084	1.07069		1.18001	0.84317		0.691929	0.831042		n.9C>T, n.21G>C	0.0455269	0.0331226		0.0360592	0.0418784		0.0515327	0.0310474		0.0177187	0.0176854		n.9C>T, n.21G>C	0.150721	-0.153136		-0.0172951	0.0998881		0.240027	-0.244395
n.9C>T, n.21G>C, n.33C>T	0.0154834	0.0300199	0.028238	0.0154834	0.034155	0.0321871	0.0154834	0.0225886	0.0220354	0.0154834	0.0119048	0.00443643			n.9C>T, n.21G>C, n.33C>T	1.93885	0.940644		2.20592	0.942382		1.45889	0.97551		0.768873	0.37266		n.9C>T, n.21G>C, n.33C>T	0.058204	0.0265619		0.0753431	0.0303325		0.0329543	0.0214957		0.00915325	0.00165328		n.9C>T, n.21G>C, n.33C>T	0.955943	-0.0867469		1.14203	-0.0840859		0.545861	-0.0342936
n.9C>T, n.33C>T	0.00793051	0.00589677	0.00777907	0.00793051	0.00534601	0.0065189	0.00793051	0.00412142	0.00550884	0.00793051	0.00254216	0.000831831			n.9C>T, n.33C>T	0.743554	1.31921		0.674106	1.2194		0.519692	1.33664		0.320555	0.327214		n.9C>T, n.33C>T	0.00438457	0.0102622		0.00360377	0.00794914		0.00214187	0.00736332		0.000814902	0.000272187		n.9C>T, n.33C>T	-0.425551	0.400767		-0.566814	0.287351		-0.941498	0.419686
																												sum	1.08743	1.07304	1.16685	1.14868	1.08136	1.24214	1.21988	1.22928	1.49957	1.55282	1.10376	1.71394
Average fitness	Day0	Day1	Day2
NO TMP	1	1.08743	1.16685
0.03 TMP	1	1.14868	1.24214
0.1 TMP	1	1.21988	1.49957
0.3 TMP	1	1.55282	1.71394
1.08743	1.14868	1.21988	1.55282
1.16685	1.24214	1.49957	1.71394
[truncated: 3 more columns]

## Sheet: L.grayi 16-30
Initial reads (raw data for each variant and condition)
variant	t0	t1	t2	species	library	TMP	variant	t0	t1	t2	species	library	TMP	variant	t0	t1	t2	species	library	TMP	variant	t0	t1	t2	species	library	TMP
_wt	360	174	485	Listeria grayi	15.2	0	_wt	360	808	874	Listeria grayi	15.2	0.03	_wt	360	840	1098	Listeria grayi	15.2	0.1	_wt	360	903	868	Listeria grayi	15.2	0.3
n.51T>C	108	21	26	Listeria grayi	15.2	0	n.51T>C	108	36	25	Listeria grayi	15.2	0.03	n.51T>C	108	48	22	Listeria grayi	15.2	0.1	n.51T>C	108	31	10	Listeria grayi	15.2	0.3
n.51T>C, n.63G>T	284	36	131	Listeria grayi	15.2	0	n.51T>C, n.63G>T	284	71	52	Listeria grayi	15.2	0.03	n.51T>C, n.63G>T	284	34	6	Listeria grayi	15.2	0.1	n.51T>C, n.63G>T	284	6	0	Listeria grayi	15.2	0.3
n.51T>C, n.63G>T, n.69C>A	163	23	99	Listeria grayi	15.2	0	n.51T>C, n.63G>T, n.69C>A	163	93	77	Listeria grayi	15.2	0.03	n.51T>C, n.63G>T, n.69C>A	163	63	53	Listeria grayi	15.2	0.1	n.51T>C, n.63G>T, n.69C>A	163	40	39	Listeria grayi	15.2	0.3
n.51T>C, n.63G>T, n.69C>A, n.75G>A	820	162	419	Listeria grayi	15.2	0	n.51T>C, n.63G>T, n.69C>A, n.75G>A	820	792	686	Listeria grayi	15.2	0.03	n.51T>C, n.63G>T, n.69C>A, n.75G>A	820	818	809	Listeria grayi	15.2	0.1	n.51T>C, n.63G>T, n.69C>A, n.75G>A	820	733	476	Listeria grayi	15.2	0.3
n.51T>C, n.63G>T, n.69C>A, n.75G>A, n.78G>T	541	15	44	Listeria grayi	15.2	0	n.51T>C, n.63G>T, n.69C>A, n.75G>A, n.78G>T	541	120	75	Listeria grayi	15.2	0.03	n.51T>C, n.63G>T, n.69C>A, n.75G>A, n.78G>T	541	119	75	Listeria grayi	15.2	0.1	n.51T>C, n.63G>T, n.69C>A, n.75G>A, n.78G>T	541	92	78	Listeria grayi	15.2	0.3
n.51T>C, n.63G>T, n.69C>A, n.75G>A, n.78G>T, n.87G>T	595	94	138	Listeria grayi	15.2	0	n.51T>C, n.63G>T, n.69C>A, n.75G>A, n.78G>T, n.87G>T	595	403	264	Listeria grayi	15.2	0.03	n.51T>C, n.63G>T, n.69C>A, n.75G>A, n.78G>T, n.87G>T	595	427	225	Listeria grayi	15.2	0.1	n.51T>C, n.63G>T, n.69C>A, n.75G>A, n.78G>T, n.87G>T	595	292	111	Listeria grayi	15.2	0.3
n.51T>C, n.63G>T, n.69C>A, n.75G>A, n.87G>T	213	121	367	Listeria grayi	15.2	0	n.51T>C, n.63G>T, n.69C>A, n.75G>A, n.87G>T	213	562	542	Listeria grayi	15.2	0.03	n.51T>C, n.63G>T, n.69C>A, n.75G>A, n.87G>T	213	596	736	Listeria grayi	15.2	0.1	n.51T>C, n.63G>T, n.69C>A, n.75G>A, n.87G>T	213	584	570	Listeria grayi	15.2	0.3
n.51T>C, n.63G>T, n.69C>A, n.78G>T	28	6	11	Listeria grayi	15.2	0	n.51T>C, n.63G>T, n.69C>A, n.78G>T	28	4	0	Listeria grayi	15.2	0.03	n.51T>C, n.63G>T, n.69C>A, n.78G>T	28	2	1	Listeria grayi	15.2	0.1	n.51T>C, n.63G>T, n.69C>A, n.78G>T	28	1	0	Listeria grayi	15.2	0.3
n.51T>C, n.63G>T, n.69C>A, n.78G>T, n.87G>T	154	5	27	Listeria grayi	15.2	0	n.51T>C, n.63G>T, n.69C>A, n.78G>T, n.87G>T	154	15	17	Listeria grayi	15.2	0.03	n.51T>C, n.63G>T, n.69C>A, n.78G>T, n.87G>T	154	13	8	Listeria grayi	15.2	0.1	n.51T>C, n.63G>T, n.69C>A, n.78G>T, n.87G>T	154	5	3	Listeria grayi	15.2	0.3
n.51T>C, n.63G>T, n.69C>A, n.87G>T	141	25	86	Listeria grayi	15.2	0	n.51T>C, n.63G>T, n.69C>A, n.87G>T	141	59	71	Listeria grayi	15.2	0.03	n.51T>C, n.63G>T, n.69C>A, n.87G>T	141	29	26	Listeria grayi	15.2	0.1	n.51T>C, n.63G>T, n.69C>A, n.87G>T	141	11	3	Listeria grayi	15.2	0.3
n.51T>C, n.63G>T, n.75G>A, n.78G>T	158	18	62	Listeria grayi	15.2	0	n.51T>C, n.63G>T, n.75G>A, n.78G>T	158	104	111	Listeria grayi	15.2	0.03	n.51T>C, n.63G>T, n.75G>A, n.78G>T	158	131	116	Listeria grayi	15.2	0.1	n.51T>C, n.63G>T, n.75G>A, n.78G>T	158	121	102	Listeria grayi	15.2	0.3
n.51T>C, n.63G>T, n.75G>A, n.78G>T, n.87G>T	19	1	3	Listeria grayi	15.2	0	n.51T>C, n.63G>T, n.75G>A, n.78G>T, n.87G>T	19	1	3	Listeria grayi	15.2	0.03	n.51T>C, n.63G>T, n.75G>A, n.78G>T, n.87G>T	19	1	0	Listeria grayi	15.2	0.1	n.51T>C, n.63G>T, n.75G>A, n.78G>T, n.87G>T	19	0	1	Listeria grayi	15.2	0.3
n.51T>C, n.63G>T, n.75G>A, n.87G>T	88	10	30	Listeria grayi	15.2	0	n.51T>C, n.63G>T, n.75G>A, n.87G>T	88	19	23	Listeria grayi	15.2	0.03	n.51T>C, n.63G>T, n.75G>A, n.87G>T	88	16	4	Listeria grayi	15.2	0.1	n.51T>C, n.63G>T, n.75G>A, n.87G>T	88	1	1	Listeria grayi	15.2	0.3
n.51T>C, n.63G>T, n.78G>T	39	8	14	Listeria grayi	15.2	0	n.51T>C, n.63G>T, n.78G>T	39	25	24	Listeria grayi	15.2	0.03	n.51T>C, n.63G>T, n.78G>T	39	7	10	Listeria grayi	15.2	0.1	n.51T>C, n.63G>T, n.78G>T	39	3	2	Listeria grayi	15.2	0.3
n.51T>C, n.63G>T, n.78G>T, n.87G>T	96	15	26	Listeria grayi	15.2	0	n.51T>C, n.63G>T, n.78G>T, n.87G>T	96	3	2	Listeria grayi	15.2	0.03	n.51T>C, n.63G>T, n.78G>T, n.87G>T	96	2	0	Listeria grayi	15.2	0.1	n.51T>C, n.63G>T, n.78G>T, n.87G>T	96	0	0	Listeria grayi	15.2	0.3
n.51T>C, n.63G>T, n.87G>T	70	5	14	Listeria grayi	15.2	0	n.51T>C, n.63G>T, n.87G>T	70	26	9	Listeria grayi	15.2	0.03	n.51T>C, n.63G>T, n.87G>T	70	22	15	Listeria grayi	15.2	0.1	n.51T>C, n.63G>T, n.87G>T	70	19	5	Listeria grayi	15.2	0.3
n.51T>C, n.69C>A	26	2	4	Listeria grayi	15.2	0	n.51T>C, n.69C>A	26	10	6	Listeria grayi	15.2	0.03	n.51T>C, n.69C>A	26	12	5	Listeria grayi	15.2	0.1	n.51T>C, n.69C>A	26	1	1	Listeria grayi	15.2	0.3
n.51T>C, n.69C>A, n.75G>A	249	155	369	Listeria grayi	15.2	0	n.51T>C, n.69C>A, n.75G>A	249	697	717	Listeria grayi	15.2	0.03	n.51T>C, n.69C>A, n.75G>A	249	774	870	Listeria grayi	15.2	0.1	n.51T>C, n.69C>A, n.75G>A	249	653	582	Listeria grayi	15.2	0.3
n.51T>C, n.69C>A, n.75G>A, n.78G>T	37	2	10	Listeria grayi	15.2	0	n.51T>C, n.69C>A, n.75G>A, n.78G>T	37	8	9	Listeria grayi	15.2	0.03	n.51T>C, n.69C>A, n.75G>A, n.78G>T	37	2	1	Listeria grayi	15.2	0.1	n.51T>C, n.69C>A, n.75G>A, n.78G>T	37	1	0	Listeria grayi	15.2	0.3
n.51T>C, n.69C>A, n.75G>A, n.78G>T, n.87G>T	36	11	16	Listeria grayi	15.2	0	n.51T>C, n.69C>A, n.75G>A, n.78G>T, n.87G>T	36	16	12	Listeria grayi	15.2	0.03	n.51T>C, n.69C>A, n.75G>A, n.78G>T, n.87G>T	36	5	1	Listeria grayi	15.2	0.1	n.51T>C, n.69C>A, n.75G>A, n.78G>T, n.87G>T	36	0	0	Listeria grayi	15.2	0.3
n.51T>C, n.69C>A, n.75G>A, n.87G>T	37	6	18	Listeria grayi	15.2	0	n.51T>C, n.69C>A, n.75G>A, n.87G>T	37	21	19	Listeria grayi	15.2	0.03	n.51T>C, n.69C>A, n.75G>A, n.87G>T	37	25	13	Listeria grayi	15.2	0.1	n.51T>C, n.69C>A, n.75G>A, n.87G>T	37	11	3	Listeria grayi	15.2	0.3
n.51T>C, n.69C>A, n.78G>T	16	6	18	Listeria grayi	15.2	0	n.51T>C, n.69C>A, n.78G>T	16	12	13	Listeria grayi	15.2	0.03	n.51T>C, n.69C>A, n.78G>T	16	6	2	Listeria grayi	15.2	0.1	n.51T>C, n.69C>A, n.78G>T	16	0	1	Listeria grayi	15.2	0.3
n.51T>C, n.69C>A, n.78G>T, n.87G>T	142	41	102	Listeria grayi	15.2	0	n.51T>C, n.69C>A, n.78G>T, n.87G>T	142	148	159	Listeria grayi	15.2	0.03	n.51T>C, n.69C>A, n.78G>T, n.87G>T	142	162	213	Listeria grayi	15.2	0.1	n.51T>C, n.69C>A, n.78G>T, n.87G>T	142	146	123	Listeria grayi	15.2	0.3
n.51T>C, n.69C>A, n.87G>T	38	2	6	Listeria grayi	15.2	0	n.51T>C, n.69C>A, n.87G>T	38	5	7	Listeria grayi	15.2	0.03	n.51T>C, n.69C>A, n.87G>T	38	2	0	Listeria grayi	15.2	0.1	n.51T>C, n.69C>A, n.87G>T	38	1	0	Listeria grayi	15.2	0.3
n.51T>C, n.75G>A	46	2	12	Listeria grayi	15.2	0	n.51T>C, n.75G>A	46	11	12	Listeria grayi	15.2	0.03	n.51T>C, n.75G>A	46	12	15	Listeria grayi	15.2	0.1	n.51T>C, n.75G>A	46	13	3	Listeria grayi	15.2	0.3
n.51T>C, n.75G>A, n.78G>T	57	8	34	Listeria grayi	15.2	0	n.51T>C, n.75G>A, n.78G>T	57	18	9	Listeria grayi	15.2	0.03	n.51T>C, n.75G>A, n.78G>T	57	11	1	Listeria grayi	15.2	0.1	n.51T>C, n.75G>A, n.78G>T	57	1	1	Listeria grayi	15.2	0.3
n.51T>C, n.75G>A, n.78G>T, n.87G>T	25	0	11	Listeria grayi	15.2	0	n.51T>C, n.75G>A, n.78G>T, n.87G>T	25	2	2	Listeria grayi	15.2	0.03	n.51T>C, n.75G>A, n.78G>T, n.87G>T	25	2	0	Listeria grayi	15.2	0.1	n.51T>C, n.75G>A, n.78G>T, n.87G>T	25	0	0	Listeria grayi	15.2	0.3
n.51T>C, n.75G>A, n.87G>T	19	2	24	Listeria grayi	15.2	0	n.51T>C, n.75G>A, n.87G>T	19	12	4	Listeria grayi	15.2	0.03	n.51T>C, n.75G>A, n.87G>T	19	5	2	Listeria grayi	15.2	0.1	n.51T>C, n.75G>A, n.87G>T	19	1	0	Listeria grayi	15.2	0.3
n.51T>C, n.78G>T	93	1	1	Listeria grayi	15.2	0	n.51T>C, n.78G>T	93	6	2	Listeria grayi	15.2	0.03	n.51T>C, n.78G>T	93	3	3	Listeria grayi	15.2	0.1	n.51T>C, n.78G>T	93	0	2	Listeria grayi	15.2	0.3
n.51T>C, n.78G>T, n.87G>T	17	0	1	Listeria grayi	15.2	0	n.51T>C, n.78G>T, n.87G>T	17	3	0	Listeria grayi	15.2	0.03	n.51T>C, n.78G>T, n.87G>T	17	0	0	Listeria grayi	15.2	0.1	n.51T>C, n.78G>T, n.87G>T	17	0	0	Listeria grayi	15.2	0.3
n.51T>C, n.87G>T	582	58	54	Listeria grayi	15.2	0	n.51T>C, n.87G>T	582	185	82	Listeria grayi	15.2	0.03	n.51T>C, n.87G>T	582	183	72	Listeria grayi	15.2	0.1	n.51T>C, n.87G>T	582	202	55	Listeria grayi	15.2	0.3
n.63G>T	269	49	161	Listeria grayi	15.2	0	n.63G>T	269	224	230	Listeria grayi	15.2	0.03	n.63G>T	269	155	118	Listeria grayi	15.2	0.1	n.63G>T	269	69	8	Listeria grayi	15.2	0.3
n.63G>T, n.69C>A	268	45	94	Listeria grayi	15.2	0	n.63G>T, n.69C>A	268	117	106	Listeria grayi	15.2	0.03	n.63G>T, n.69C>A	268	95	58	Listeria grayi	15.2	0.1	n.63G>T, n.69C>A	268	65	24	Listeria grayi	15.2	0.3
n.63G>T, n.69C>A, n.75G>A	2387	1563	4759	Listeria grayi	15.2	0	n.63G>T, n.69C>A, n.75G>A	2387	8743	8375	Listeria grayi	15.2	0.03	n.63G>T, n.69C>A, n.75G>A	2387	9890	11177	Listeria grayi	15.2	0.1	n.63G>T, n.69C>A, n.75G>A	2387	12422	11838	Listeria grayi	15.2	0.3
n.63G>T, n.69C>A, n.75G>A, n.78G>T	644	162	476	Listeria grayi	15.2	0	n.63G>T, n.69C>A, n.75G>A, n.78G>T	644	600	734	Listeria grayi	15.2	0.03	n.63G>T, n.69C>A, n.75G>A, n.78G>T	644	591	464	Listeria grayi	15.2	0.1	n.63G>T, n.69C>A, n.75G>A, n.78G>T	644	232	61	Listeria grayi	15.2	0.3
n.63G>T, n.69C>A, n.75G>A, n.78G>T, n.87G>T	174	34	125	Listeria grayi	15.2	0	n.63G>T, n.69C>A, n.75G>A, n.78G>T, n.87G>T	174	73	92	Listeria grayi	15.2	0.03	n.63G>T, n.69C>A, n.75G>A, n.78G>T, n.87G>T	174	68	24	Listeria grayi	15.2	0.1	n.63G>T, n.69C>A, n.75G>A, n.78G>T, n.87G>T	174	40	16	Listeria grayi	15.2	0.3
n.63G>T, n.69C>A, n.75G>A, n.87G>T	188	31	77	Listeria grayi	15.2	0	n.63G>T, n.69C>A, n.75G>A, n.87G>T	188	72	102	Listeria grayi	15.2	0.03	n.63G>T, n.69C>A, n.75G>A, n.87G>T	188	103	84	Listeria grayi	15.2	0.1	n.63G>T, n.69C>A, n.75G>A, n.87G>T	188	66	56	Listeria grayi	15.2	0.3
n.63G>T, n.69C>A, n.78G>T	202	27	82	Listeria grayi	15.2	0	n.63G>T, n.69C>A, n.78G>T	202	89	91	Listeria grayi	15.2	0.03	n.63G>T, n.69C>A, n.78G>T	202	43	37	Listeria grayi	15.2	0.1	n.63G>T, n.69C>A, n.78G>T	202	54	11	Listeria grayi	15.2	0.3
n.63G>T, n.69C>A, n.78G>T, n.87G>T	127	17	50	Listeria grayi	15.2	0	n.63G>T, n.69C>A, n.78G>T, n.87G>T	127	94	82	Listeria grayi	15.2	0.03	n.63G>T, n.69C>A, n.78G>T, n.87G>T	127	62	41	Listeria grayi	15.2	0.1	n.63G>T, n.69C>A, n.78G>T, n.87G>T	127	20	16	Listeria grayi	15.2	0.3
n.63G>T, n.69C>A, n.87G>T	181	25	59	Listeria grayi	15.2	0	n.63G>T, n.69C>A, n.87G>T	181	44	39	Listeria grayi	15.2	0.03	n.63G>T, n.69C>A, n.87G>T	181	34	4	Listeria grayi	15.2	0.1	n.63G>T, n.69C>A, n.87G>T	181	10	4	Listeria grayi	15.2	0.3
n.63G>T, n.75G>A	90	7	12	Listeria grayi	15.2	0	n.63G>T, n.75G>A	90	29	27	Listeria grayi	15.2	0.03	n.63G>T, n.75G>A	90	22	21	Listeria grayi	15.2	0.1	n.63G>T, n.75G>A	90	11	3	Listeria grayi	15.2	0.3
n.63G>T, n.75G>A, n.78G>T	89	12	50	Listeria grayi	15.2	0	n.63G>T, n.75G>A, n.78G>T	89	43	54	Listeria grayi	15.2	0.03	n.63G>T, n.75G>A, n.78G>T	89	26	28	Listeria grayi	15.2	0.1	n.63G>T, n.75G>A, n.78G>T	89	14	8	Listeria grayi	15.2	0.3
n.63G>T, n.75G>A, n.78G>T, n.87G>T	295	59	90	Listeria grayi	15.2	0	n.63G>T, n.75G>A, n.78G>T, n.87G>T	295	102	95	Listeria grayi	15.2	0.03	n.63G>T, n.75G>A, n.78G>T, n.87G>T	295	70	67	Listeria grayi	15.2	0.1	n.63G>T, n.75G>A, n.78G>T, n.87G>T	295	32	3	Listeria grayi	15.2	0.3
n.63G>T, n.75G>A, n.87G>T	782	107	229	Listeria grayi	15.2	0	n.63G>T, n.75G>A, n.87G>T	782	465	404	Listeria grayi	15.2	0.03	n.63G>T, n.75G>A, n.87G>T	782	324	241	Listeria grayi	15.2	0.1	n.63G>T, n.75G>A, n.87G>T	782	200	40	Listeria grayi	15.2	0.3
n.63G>T, n.78G>T	233	29	63	Listeria grayi	15.2	0	n.63G>T, n.78G>T	233	144	98	Listeria grayi	15.2	0.03	n.63G>T, n.78G>T	233	120	63	Listeria grayi	15.2	0.1	n.63G>T, n.78G>T	233	88	29	Listeria grayi	15.2	0.3
n.63G>T, n.78G>T, n.87G>T	238	61	145	Listeria grayi	15.2	0	n.63G>T, n.78G>T, n.87G>T	238	61	55	Listeria grayi	15.2	0.03	n.63G>T, n.78G>T, n.87G>T	238	46	28	Listeria grayi	15.2	0.1	n.63G>T, n.78G>T, n.87G>T	238	15	6	Listeria grayi	15.2	0.3
n.63G>T, n.87G>T	92	32	68	Listeria grayi	15.2	0	n.63G>T, n.87G>T	92	99	104	Listeria grayi	15.2	0.03	n.63G>T, n.87G>T	92	74	46	Listeria grayi	15.2	0.1	n.63G>T, n.87G>T	92	27	2	Listeria grayi	15.2	0.3
n.69C>A	158	14	51	Listeria grayi	15.2	0	n.69C>A	158	34	30	Listeria grayi	15.2	0.03	n.69C>A	158	35	13	Listeria grayi	15.2	0.1	n.69C>A	158	13	3	Listeria grayi	15.2	0.3
n.69C>A, n.75G>A	110	23	69	Listeria grayi	15.2	0	n.69C>A, n.75G>A	110	54	60	Listeria grayi	15.2	0.03	n.69C>A, n.75G>A	110	57	48	Listeria grayi	15.2	0.1	n.69C>A, n.75G>A	110	38	39	Listeria grayi	15.2	0.3
n.69C>A, n.75G>A, n.78G>T	128	19	77	Listeria grayi	15.2	0	n.69C>A, n.75G>A, n.78G>T	128	52	77	Listeria grayi	15.2	0.03	n.69C>A, n.75G>A, n.78G>T	128	49	34	Listeria grayi	15.2	0.1	n.69C>A, n.75G>A, n.78G>T	128	19	5	Listeria grayi	15.2	0.3
n.69C>A, n.75G>A, n.78G>T, n.87G>T	335	49	122	Listeria grayi	15.2	0	n.69C>A, n.75G>A, n.78G>T, n.87G>T	335	229	225	Listeria grayi	15.2	0.03	n.69C>A, n.75G>A, n.78G>T, n.87G>T	335	219	129	Listeria grayi	15.2	0.1	n.69C>A, n.75G>A, n.78G>T, n.87G>T	335	112	19	Listeria grayi	15.2	0.3
n.69C>A, n.75G>A, n.87G>T	207	18	79	Listeria grayi	15.2	0	n.69C>A, n.75G>A, n.87G>T	207	80	89	Listeria grayi	15.2	0.03	n.69C>A, n.75G>A, n.87G>T	207	46	47	Listeria grayi	15.2	0.1	n.69C>A, n.75G>A, n.87G>T	207	21	2	Listeria grayi	15.2	0.3
n.69C>A, n.78G>T	129	30	74	Listeria grayi	15.2	0	n.69C>A, n.78G>T	129	73	116	Listeria grayi	15.2	0.03	n.69C>A, n.78G>T	129	83	64	Listeria grayi	15.2	0.1	n.69C>A, n.78G>T	129	19	6	Listeria grayi	15.2	0.3
n.69C>A, n.78G>T, n.87G>T	137	13	34	Listeria grayi	15.2	0	n.69C>A, n.78G>T, n.87G>T	137	35	24	Listeria grayi	15.2	0.03	n.69C>A, n.78G>T, n.87G>T	137	21	6	Listeria grayi	15.2	0.1	n.69C>A, n.78G>T, n.87G>T	137	13	2	Listeria grayi	15.2	0.3
n.69C>A, n.87G>T	56	14	22	Listeria grayi	15.2	0	n.69C>A, n.87G>T	56	20	22	Listeria grayi	15.2	0.03	n.69C>A, n.87G>T	56	18	14	Listeria grayi	15.2	0.1	n.69C>A, n.87G>T	56	10	3	Listeria grayi	15.2	0.3
n.75G>A	103	39	157	Listeria grayi	15.2	0	n.75G>A	103	148	162	Listeria grayi	15.2	0.03	n.75G>A	103	78	26	Listeria grayi	15.2	0.1	n.75G>A	103	16	13	Listeria grayi	15.2	0.3
n.75G>A, n.78G>T	210	21	47	Listeria grayi	15.2	0	n.75G>A, n.78G>T	210	106	102	Listeria grayi	15.2	0.03	n.75G>A, n.78G>T	210	116	111	Listeria grayi	15.2	0.1	n.75G>A, n.78G>T	210	113	95	Listeria grayi	15.2	0.3
n.75G>A, n.78G>T, n.87G>T	273	32	96	Listeria grayi	15.2	0	n.75G>A, n.78G>T, n.87G>T	273	40	17	Listeria grayi	15.2	0.03	n.75G>A, n.78G>T, n.87G>T	273	10	7	Listeria grayi	15.2	0.1	n.75G>A, n.78G>T, n.87G>T	273	2	0	Listeria grayi	15.2	0.3
n.75G>A, n.87G>T	79	23	52	Listeria grayi	15.2	0	n.75G>A, n.87G>T	79	37	43	Listeria grayi	15.2	0.03	n.75G>A, n.87G>T	79	32	20	Listeria grayi	15.2	0.1	n.75G>A, n.87G>T	79	16	3	Listeria grayi	15.2	0.3
n.78G>T	178	8	24	Listeria grayi	15.2	0	n.78G>T	178	13	9	Listeria grayi	15.2	0.03	n.78G>T	178	15	4	Listeria grayi	15.2	0.1	n.78G>T	178	12	2	Listeria grayi	15.2	0.3
n.78G>T, n.87G>T	38	2	2	Listeria grayi	15.2	0	n.78G>T, n.87G>T	38	1	0	Listeria grayi	15.2	0.03	n.78G>T, n.87G>T	38	2	0	Listeria grayi	15.2	0.1	n.78G>T, n.87G>T	38	0	0	Listeria grayi	15.2	0.3
n.87G>T	163	22	72	Listeria grayi	15.2	0	n.87G>T	163	114	134	Listeria grayi	15.2	0.03	n.87G>T	163	98	76	Listeria grayi	15.2	0.1	n.87G>T	163	34	13	Listeria grayi	15.2	0.3
sum	13860	3622	10180					13860	16330	15706					13860	16974	17502					13860	17675	15370
Frequency															Fitness													Relative fitness (fold of change (frequncy day1/frequency day0) and (day2/day1)													LOG2((fold of change (frequncy day1/frequency day0) and (day2/day1))
	No TMP			0.03 TMP			0.1 TMP			0.3 TMP					No TMP			0.03 TMP			0.1 TMP			0.3 TMP				No TMP			0.03 TMP			0.1 TMP			0.3 TMP				No TMP			0.03 TMP			0.1 TMP
variant	t0	t1	t2	t0	t1	t2	t0	t1	t2	t0	t1	t2			variant	T0-T1	T1-T2	variant	T0-T1	T1-T2	variant	T0-T1	T1-T2	variant	T0-T1	T1-T2		variant	T0-T1	T1-T2	variant	T0-T1	T1-T2	variant	T0-T1	T1-T2	variant	T0-T1	T1-T2		variant	T0-T1	T1-T2	variant	T0-T1	T1-T2	variant	T0-T1	T1-T2
_wt	0.025974	0.0480398	0.0476424	0.025974	0.0494795	0.0556475	0.025974	0.0494875	0.0627357	0.025974	0.0510891	0.0564736	0.770202		_wt	1.84953	0.991729		1.90496	1.12466		1.90527	1.26771		1.96693	1.1054		_wt	0.088851	0.0472484		0.0942565	0.0625845		0.0942868	0.0795306		0.100489	0.0624257		_wt	0.887939	-0.0105277		0.930518	0.170769		0.93075	0.343361
n.51T>C	0.00779221	0.0057979	0.00255403	0.00779221	0.00220453	0.00159175	0.00779221	0.00282785	0.001257	0.00779221	0.00175389	0.000650618			n.51T>C	0.744064	0.440509		0.282915	0.722035		0.362908	0.444506		0.225083	0.370957		n.51T>C	0.00431401	0.00112507		0.000623695	0.0011493		0.00102625	0.000558744		0.00039477	0.000241351		n.51T>C	-0.424564	-1.17949		-1.81647	-0.467863		-1.45835	-1.16648
n.51T>C, n.63G>T	0.0204906	0.00993926	0.0128684	0.0204906	0.00434783	0.00331084	0.0204906	0.00200306	0.000342818	0.0204906	0.000339463	0			n.51T>C, n.63G>T	0.485064	1.2947		0.212186	0.761492		0.0977551	0.171147		0.0165667	0		n.51T>C, n.63G>T	0.00482118	0.0166607		0.000922549	0.00252118		0.00019581	5.86722e-05		5.62378e-06	0		n.51T>C, n.63G>T	-1.04078	0.373733		-2.22981	-0.391205		-3.34	-2.53829
n.51T>C, n.63G>T, n.69C>A	0.0117605	0.00635008	0.00972495	0.0117605	0.00569504	0.00490258	0.0117605	0.00371156	0.00302823	0.0117605	0.00226308	0.00253741			n.51T>C, n.63G>T, n.69C>A	0.539952	1.53147		0.484253	0.860852		0.315596	0.81589		0.192432	1.12122		n.51T>C, n.63G>T, n.69C>A	0.00342874	0.0148935		0.00275784	0.0042204		0.00117135	0.0024707		0.000435489	0.00284499		n.51T>C, n.63G>T, n.69C>A	-0.886428	0.615857		-1.04319	-0.214488		-1.65928	-0.291786
n.51T>C, n.63G>T, n.69C>A, n.75G>A	0.0591631	0.0447267	0.0411591	0.0591631	0.0484997	0.0436776	0.0591631	0.0481914	0.0462233	0.0591631	0.041471	0.0309694			n.51T>C, n.63G>T, n.69C>A, n.75G>A	0.75599	0.920237		0.819763	0.900574		0.814551	0.959161		0.700961	0.746773		n.51T>C, n.63G>T, n.69C>A, n.75G>A	0.0338129	0.0378762		0.0397583	0.0393349		0.0392543	0.0443356		0.0290696	0.0231271		n.51T>C, n.63G>T, n.69C>A, n.75G>A	-0.401654	-0.118356		-0.284962	-0.149482		-0.294152	-0.058651
n.51T>C, n.63G>T, n.69C>A, n.75G>A, n.78G>T	0.0390332	0.00414136	0.0043222	0.0390332	0.00734844	0.00477525	0.0390332	0.00701072	0.00428522	0.0390332	0.00520509	0.00507482			n.51T>C, n.63G>T, n.69C>A, n.75G>A, n.78G>T	0.106098	1.04367		0.188261	0.649831		0.179609	0.611239		0.13335	0.974972		n.51T>C, n.63G>T, n.69C>A, n.75G>A, n.78G>T	0.000439391	0.00451094		0.00138343	0.0031031		0.00125919	0.00261929		0.000694101	0.00494781		n.51T>C, n.63G>T, n.69C>A, n.75G>A, n.78G>T	-3.22299	0.0630436		-2.40155	-0.619645		-2.46906	-0.707834
n.51T>C, n.63G>T, n.69C>A, n.75G>A, n.78G>T, n.87G>T	0.0429293	0.0259525	0.013556	0.0429293	0.0246785	0.0168089	0.0429293	0.0251561	0.0128557	0.0429293	0.0165205	0.00722186			n.51T>C, n.63G>T, n.69C>A, n.75G>A, n.78G>T, n.87G>T	0.604541	0.522338		0.574864	0.681113		0.58599	0.511036		0.384831	0.437145		n.51T>C, n.63G>T, n.69C>A, n.75G>A, n.78G>T, n.87G>T	0.0156894	0.00708081		0.0141868	0.0114487		0.0147412	0.00656971		0.0063576	0.003157		n.51T>C, n.63G>T, n.69C>A, n.75G>A, n.78G>T, n.87G>T	-0.723704	-0.934184		-0.7962	-0.551916		-0.768593	-0.965684
n.51T>C, n.63G>T, n.69C>A, n.75G>A, n.87G>T	0.015368	0.033407	0.0360511	0.015368	0.0344152	0.0345091	0.015368	0.0351125	0.0420523	0.015368	0.033041	0.0370852			n.51T>C, n.63G>T, n.69C>A, n.75G>A, n.87G>T	2.1738	1.07915		2.23941	1.00273		2.28479	1.19764		2.14999	1.1224		n.51T>C, n.63G>T, n.69C>A, n.75G>A, n.87G>T	0.0726202	0.0389045		0.0770697	0.0346033		0.0802246	0.0503638		0.071038	0.0416245		n.51T>C, n.63G>T, n.69C>A, n.75G>A, n.87G>T	1.12089	0.11123		1.16376	0.00536976		1.19269	0.261404
n.51T>C, n.63G>T, n.69C>A, n.78G>T	0.0020202	0.00165654	0.00108055	0.0020202	0.000244948	0	0.0020202	0.000117827	5.71363e-05	0.0020202	5.65771e-05	0			n.51T>C, n.63G>T, n.69C>A, n.78G>T	0.819989	0.652292		0.121249	0		0.0583245	0.484916		0.0280057	0		n.51T>C, n.63G>T, n.69C>A, n.78G>T	0.00135835	0.000704834		2.96998e-05	0		6.87222e-06	2.77063e-05		1.58448e-06	0		n.51T>C, n.63G>T, n.69C>A, n.78G>T	-0.284565	-0.6142		-3.0321	-9.96578		-4.07523	-1.04122
n.51T>C, n.63G>T, n.69C>A, n.78G>T, n.87G>T	0.0111111	0.00138045	0.00265226	0.0111111	0.000918555	0.00108239	0.0111111	0.000765877	0.000457091	0.0111111	0.000282885	0.000195185			n.51T>C, n.63G>T, n.69C>A, n.78G>T, n.87G>T	0.124241	1.9213		0.0826699	1.17836		0.068929	0.59682		0.0254597	0.68998		n.51T>C, n.63G>T, n.69C>A, n.78G>T, n.87G>T	0.000171508	0.00509578		7.59369e-05	0.00127544		5.27911e-05	0.000272801		7.20218e-06	0.000134674		n.51T>C, n.63G>T, n.69C>A, n.78G>T, n.87G>T	-2.99722	0.942831		-3.57915	0.238005		-3.83797	-0.742218
n.51T>C, n.63G>T, n.69C>A, n.87G>T	0.0101732	0.00690226	0.00844794	0.0101732	0.00361298	0.00452057	0.0101732	0.0017085	0.00148554	0.0101732	0.000622348	0.000195185			n.51T>C, n.63G>T, n.69C>A, n.87G>T	0.678478	1.22394		0.355148	1.2512		0.167941	0.869505		0.0611755	0.313627		n.51T>C, n.63G>T, n.69C>A, n.87G>T	0.00468303	0.0103397		0.00128315	0.00565613		0.000286927	0.00129169		3.80724e-05	6.12155e-05		n.51T>C, n.63G>T, n.69C>A, n.87G>T	-0.557502	0.292708		-1.48945	0.324466		-2.5654	-0.200076
n.51T>C, n.63G>T, n.75G>A, n.78G>T	0.0113997	0.00496963	0.00609037	0.0113997	0.00636865	0.00706736	0.0113997	0.00771769	0.00662781	0.0113997	0.00684583	0.0066363			n.51T>C, n.63G>T, n.75G>A, n.78G>T	0.435943	1.22552		0.558667	1.10971		0.677007	0.858783		0.600526	0.969394		n.51T>C, n.63G>T, n.75G>A, n.78G>T	0.00216648	0.00746386		0.00355796	0.00784274		0.00522493	0.00569185		0.0041111	0.00643319		n.51T>C, n.63G>T, n.75G>A, n.78G>T	-1.19448	0.294569		-0.837358	0.151485		-0.560628	-0.217956
n.51T>C, n.63G>T, n.75G>A, n.78G>T, n.87G>T	0.00137085	0.000276091	0.000294695	0.00137085	6.1237e-05	0.00019101	0.00137085	5.89136e-05	0	0.00137085	0	6.50618e-05			n.51T>C, n.63G>T, n.75G>A, n.78G>T, n.87G>T	0.201401	1.06739		0.0446708	3.11919		0.0429759	0		0	0		n.51T>C, n.63G>T, n.75G>A, n.78G>T, n.87G>T	5.56049e-05	0.000314554		2.7355e-06	0.000595796		2.53187e-06	0		0	0		n.51T>C, n.63G>T, n.75G>A, n.78G>T, n.87G>T	-2.30471	0.0954344		-4.45259	1.64163		-4.50714	-9.96578
n.51T>C, n.63G>T, n.75G>A, n.87G>T	0.00634921	0.00276091	0.00294695	0.00634921	0.0011635	0.00146441	0.00634921	0.000942618	0.000228545	0.00634921	5.65771e-05	6.50618e-05			n.51T>C, n.63G>T, n.75G>A, n.87G>T	0.434843	1.06739		0.183252	1.25862		0.148462	0.242458		0.00891089	1.14997		n.51T>C, n.63G>T, n.75G>A, n.87G>T	0.00120056	0.00314554		0.000213214	0.00184313		0.000139943	5.54126e-05		5.04152e-07	7.4819e-05		n.51T>C, n.63G>T, n.75G>A, n.87G>T	-1.19812	0.0954344		-2.44025	0.332989		-2.74215	-2.03826
n.51T>C, n.63G>T, n.78G>T	0.00281385	0.00220872	0.00137525	0.00281385	0.00153092	0.00152808	0.00281385	0.000412395	0.000571363	0.00281385	0.000169731	0.000130124			n.51T>C, n.63G>T, n.78G>T	0.784947	0.622642		0.544067	0.998141		0.146559	1.38547		0.0603199	0.766645		n.51T>C, n.63G>T, n.78G>T	0.00173373	0.000856286		0.000832926	0.00152524		6.04403e-05	0.000791609		1.02382e-05	9.97586e-05		n.51T>C, n.63G>T, n.78G>T	-0.347497	-0.681209		-0.875494	-0.00124004		-2.76064	0.471421
n.51T>C, n.63G>T, n.78G>T, n.87G>T	0.00692641	0.00414136	0.00255403	0.00692641	0.000183711	0.00012734	0.00692641	0.000117827	0	0.00692641	0	0			n.51T>C, n.63G>T, n.78G>T, n.87G>T	0.597909	0.616713		0.0265233	0.693153		0.0170113	0		0	0		n.51T>C, n.63G>T, n.78G>T, n.87G>T	0.00247615	0.0015751		4.87262e-06	8.82661e-05		2.0044e-06	0		0	0		n.51T>C, n.63G>T, n.78G>T, n.87G>T	-0.739592	-0.694993		-5.1832	-0.526674		-5.79495	-9.96578
n.51T>C, n.63G>T, n.87G>T	0.00505051	0.00138045	0.00137525	0.00505051	0.00159216	0.000573029	0.00505051	0.0012961	0.000857045	0.00505051	0.00107496	0.000325309			n.51T>C, n.63G>T, n.87G>T	0.27333	0.996228		0.315248	0.359907		0.256628	0.661249		0.212843	0.302623		n.51T>C, n.63G>T, n.87G>T	0.000377319	0.00137006		0.000501926	0.000206237		0.000332615	0.00056672		0.000228799	9.8446e-05		n.51T>C, n.63G>T, n.87G>T	-1.86602	-0.00400485		-1.66087	-1.4703		-1.95664	-0.594554
n.51T>C, n.69C>A	0.0018759	0.000552181	0.000392927	0.0018759	0.00061237	0.00038202	0.0018759	0.000706964	0.000285682	0.0018759	5.65771e-05	6.50618e-05			n.51T>C, n.69C>A	0.294355	0.711591		0.32644	0.623838		0.376866	0.404097		0.0301599	1.14997		n.51T>C, n.69C>A	0.000162537	0.000279604		0.000199902	0.000238318		0.000266431	0.000115443		1.70636e-06	7.4819e-05		n.51T>C, n.69C>A	-1.75948	-0.488853		-1.6107	-0.678446		-1.40405	-1.30366
n.51T>C, n.69C>A, n.75G>A	0.0179654	0.042794	0.0362475	0.0179654	0.0426822	0.0456513	0.0179654	0.0455992	0.0497086	0.0179654	0.0369448	0.037866			n.51T>C, n.69C>A, n.75G>A	2.38203	0.847023		2.3758	1.06956		2.53817	1.09012		2.05645	1.02493		n.51T>C, n.69C>A, n.75G>A	0.101937	0.0307025		0.101404	0.0488271		0.115738	0.0541884		0.0759751	0.0388101		n.51T>C, n.69C>A, n.75G>A	1.2528	-0.237824		1.24902	0.0983717		1.34436	0.125811
n.51T>C, n.69C>A, n.75G>A, n.78G>T	0.00266955	0.000552181	0.000982318	0.00266955	0.000489896	0.000573029	0.00266955	0.000117827	5.71363e-05	0.00266955	5.65771e-05	0			n.51T>C, n.69C>A, n.75G>A, n.78G>T	0.206844	1.77898		0.183512	1.1697		0.0441375	0.484916		0.0211935	0		n.51T>C, n.69C>A, n.75G>A, n.78G>T	0.000114215	0.00174752		8.99019e-05	0.00067027		5.2006e-06	2.77063e-05		1.19906e-06	0		n.51T>C, n.69C>A, n.75G>A, n.78G>T	-2.26643	0.83186		-2.43821	0.227367		-4.46953	-1.04122
n.51T>C, n.69C>A, n.75G>A, n.78G>T, n.87G>T	0.0025974	0.003037	0.00157171	0.0025974	0.000979792	0.000764039	0.0025974	0.000294568	5.71363e-05	0.0025974	0	0			n.51T>C, n.69C>A, n.75G>A, n.78G>T, n.87G>T	1.16924	0.517521		0.37722	0.779798		0.113409	0.193966		0	0		n.51T>C, n.69C>A, n.75G>A, n.78G>T, n.87G>T	0.00355099	0.000813393		0.000369597	0.000595796		3.34066e-05	1.10825e-05		0	0		n.51T>C, n.69C>A, n.75G>A, n.78G>T, n.87G>T	0.226809	-0.947526		-1.4027	-0.35698		-3.12773	-2.3587
n.51T>C, n.69C>A, n.75G>A, n.87G>T	0.00266955	0.00165654	0.00176817	0.00266955	0.00128598	0.00120973	0.00266955	0.00147284	0.000742772	0.00266955	0.000622348	0.000195185			n.51T>C, n.69C>A, n.75G>A, n.87G>T	0.620532	1.06739		0.48172	0.940708		0.551718	0.504313		0.233128	0.313627		n.51T>C, n.69C>A, n.75G>A, n.87G>T	0.00102794	0.00188732		0.000619481	0.001138		0.000812593	0.000374589		0.000145087	6.12155e-05		n.51T>C, n.69C>A, n.75G>A, n.87G>T	-0.686099	0.0954344		-1.05074	-0.0866481		-0.855384	-0.984752
n.51T>C, n.69C>A, n.78G>T	0.0011544	0.00165654	0.00176817	0.0011544	0.000734844	0.000827709	0.0011544	0.000353482	0.000114273	0.0011544	0	6.50618e-05			n.51T>C, n.69C>A, n.78G>T	1.43498	1.06739		0.636558	1.12637		0.306204	0.323277		0	0		n.51T>C, n.69C>A, n.78G>T	0.00237711	0.00188732		0.000467771	0.00093231		0.000108237	3.69418e-05		0	0		n.51T>C, n.69C>A, n.78G>T	0.522036	0.0954344		-0.64937	0.172966		-1.70273	-1.6247
n.51T>C, n.69C>A, n.78G>T, n.87G>T	0.0102453	0.0113197	0.0100196	0.0102453	0.00906307	0.0101235	0.0102453	0.00954401	0.01217	0.0102453	0.00826025	0.0080026			n.51T>C, n.69C>A, n.78G>T, n.87G>T	1.10487	0.88515		0.884607	1.11701		0.931549	1.27515		0.806247	0.968808		n.51T>C, n.69C>A, n.78G>T, n.87G>T	0.0125068	0.00886889		0.00801726	0.011308		0.00889071	0.0155186		0.00665981	0.00775299		n.51T>C, n.69C>A, n.78G>T, n.87G>T	0.145179	-0.174377		-0.175261	0.16093		-0.100749	0.351797
n.51T>C, n.69C>A, n.87G>T	0.0027417	0.000552181	0.000589391	0.0027417	0.000306185	0.00044569	0.0027417	0.000117827	0	0.0027417	5.65771e-05	0			n.51T>C, n.69C>A, n.87G>T	0.201401	1.06739		0.111677	1.45562		0.0429759	0		0.0206357	0		n.51T>C, n.69C>A, n.87G>T	0.00011121	0.000629108		3.41938e-05	0.000648756		5.06374e-06	0		1.16751e-06	0		n.51T>C, n.69C>A, n.87G>T	-2.30471	0.0954344		-3.14974	0.542627		-4.50714	-9.96578
n.51T>C, n.75G>A	0.0033189	0.000552181	0.00117878	0.0033189	0.000673607	0.000764039	0.0033189	0.000706964	0.000857045	0.0033189	0.000735502	0.000195185			n.51T>C, n.75G>A	0.166375	2.13477		0.202961	1.13425		0.213011	1.21229		0.22161	0.265377		n.51T>C, n.75G>A	9.18689e-05	0.00251643		0.000136716	0.000866612		0.000150591	0.00103899		0.000162995	5.17977e-05		n.51T>C, n.75G>A	-2.57885	1.09476		-2.29364	0.183011		-2.22424	0.278924
n.51T>C, n.75G>A, n.78G>T	0.00411255	0.00220872	0.00333988	0.00411255	0.00110227	0.000573029	0.00411255	0.00064805	5.71363e-05	0.00411255	5.65771e-05	6.50618e-05			n.51T>C, n.75G>A, n.78G>T	0.537069	1.51213		0.268025	0.519865		0.157578	0.0881665		0.0137572	1.14997		n.51T>C, n.75G>A, n.78G>T	0.00118624	0.00505034		0.000295434	0.000297898		0.000102119	5.03751e-06		7.7834e-07	7.4819e-05		n.51T>C, n.75G>A, n.78G>T	-0.894137	0.597537		-1.89419	-0.941019		-2.65673	-3.48735
n.51T>C, n.75G>A, n.78G>T, n.87G>T	0.00180375	0	0.00108055	0.00180375	0.000122474	0.00012734	0.00180375	0.000117827	0	0.00180375	0	0			n.51T>C, n.75G>A, n.78G>T, n.87G>T	0	0		0.0678996	1.03973		0.0653234	0		0	0		n.51T>C, n.75G>A, n.78G>T, n.87G>T	0	0		8.31593e-06	0.000132399		7.69688e-06	0		0	0		n.51T>C, n.75G>A, n.78G>T, n.87G>T	-9.96578	-9.96578		-3.85936	0.0575959		-3.91434	-9.96578
n.51T>C, n.75G>A, n.87G>T	0.00137085	0.000552181	0.00235756	0.00137085	0.000734844	0.00025468	0.00137085	0.000294568	0.000114273	0.00137085	5.65771e-05	0			n.51T>C, n.75G>A, n.87G>T	0.402802	4.26955		0.536049	0.346577		0.21488	0.387933		0.0412715	0		n.51T>C, n.75G>A, n.87G>T	0.000222419	0.0100657		0.000393912	8.82661e-05		6.32967e-05	4.43301e-05		2.33502e-06	0		n.51T>C, n.75G>A, n.87G>T	-1.30828	2.09442		-0.896874	-1.5246		-2.2117	-1.36241
n.51T>C, n.78G>T	0.00670996	0.000276091	9.82318e-05	0.00670996	0.000367422	0.00012734	0.00670996	0.000176741	0.000171409	0.00670996	0	0.000130124			n.51T>C, n.78G>T	0.0411464	0.355796		0.0547577	0.346577		0.0263401	0.969832		0	0		n.51T>C, n.78G>T	1.13601e-05	3.49505e-05		2.01192e-05	4.4133e-05		4.65537e-06	0.000166238		0	0		n.51T>C, n.78G>T	-4.56845	-1.48683		-4.16468	-1.5246		-5.19284	-0.0427064
n.51T>C, n.78G>T, n.87G>T	0.00122655	0	9.82318e-05	0.00122655	0.000183711	0	0.00122655	0	0	0.00122655	0	0			n.51T>C, n.78G>T, n.87G>T	0	0		0.149778	0		0	#DIV/0!		0	0		n.51T>C, n.78G>T, n.87G>T	0	0		2.75159e-05	0		0	0		0	0		n.51T>C, n.78G>T, n.87G>T	-9.96578	-9.96578		-2.7295	-9.96578		-9.96578	#DIV/0!
n.51T>C, n.87G>T	0.0419913	0.0160133	0.00530452	0.0419913	0.0113288	0.00522093	0.0419913	0.0107812	0.00411382	0.0419913	0.0114286	0.0035784			n.51T>C, n.87G>T	0.381347	0.331258		0.26979	0.460853		0.256748	0.381573		0.272165	0.31311		n.51T>C, n.87G>T	0.0061066	0.00175716		0.00305641	0.00240609		0.00276805	0.00156972		0.00311046	0.00112043		n.51T>C, n.87G>T	-1.38705	-1.58962		-1.88475	-1.11449		-1.95597	-1.38619
n.63G>T	0.0194084	0.0135284	0.0158153	0.0194084	0.0137171	0.0146441	0.0194084	0.00913161	0.00674209	0.0194084	0.00390382	0.000520494			n.63G>T	0.697041	1.16904		0.706761	1.06758		0.470499	0.738324		0.201141	0.13333		n.63G>T	0.00942988	0.0184888		0.00969471	0.0156337		0.00429641	0.00497784		0.000785218	6.93973e-05		n.63G>T	-0.518615	0.226561		-0.498665	0.0956949		-1.08467	-0.435722
n.63G>T, n.69C>A	0.0193362	0.0124241	0.00923379	0.0193362	0.00716473	0.00674901	0.0193362	0.0055968	0.00331391	0.0193362	0.00367751	0.00156148			n.63G>T, n.69C>A	0.642529	0.743218		0.370534	0.941978		0.289446	0.592108		0.190188	0.424603		n.63G>T, n.69C>A	0.00798282	0.00686272		0.00265478	0.00635742		0.00161997	0.00196219		0.000699417	0.000663011		n.63G>T, n.69C>A	-0.635924	-0.426204		-1.42843	-0.0847045		-1.78366	-0.753633
n.63G>T, n.69C>A, n.75G>A	0.172222	0.43153	0.467485	0.172222	0.535395	0.533236	0.172222	0.582656	0.638613	0.172222	0.702801	0.770202	Highst frequncy		n.63G>T, n.69C>A, n.75G>A	2.50566	1.08332		3.10875	0.995967		3.38316	1.09604		4.08078	1.0959		n.63G>T, n.69C>A, n.75G>A	1.08126	0.506437		1.66441	0.531085		1.97122	0.699944		2.86797	0.844067		n.63G>T, n.69C>A, n.75G>A	1.32576	0.116793		1.6368	-0.00438241		1.7588	0.133613
n.63G>T, n.69C>A, n.75G>A, n.78G>T	0.0464646	0.0447267	0.0467583	0.0464646	0.0367422	0.0467337	0.0464646	0.034818	0.0265113	0.0464646	0.0131259	0.00396877			n.63G>T, n.69C>A, n.75G>A, n.78G>T	0.962596	1.04542		0.790756	1.27194		0.749343	0.761425		0.282492	0.302362		n.63G>T, n.69C>A, n.75G>A, n.78G>T	0.0430537	0.0488823		0.0290541	0.0594423		0.0260906	0.0201863		0.00370796	0.00120001		n.63G>T, n.69C>A, n.75G>A, n.78G>T	-0.0535001	0.065468		-0.336872	0.34816		-0.414378	-0.391333
n.63G>T, n.69C>A, n.75G>A, n.78G>T, n.87G>T	0.0125541	0.00938708	0.012279	0.0125541	0.0044703	0.00585763	0.0125541	0.00400613	0.00137127	0.0125541	0.00226308	0.00104099			n.63G>T, n.69C>A, n.75G>A, n.78G>T, n.87G>T	0.747729	1.30807		0.356083	1.31034		0.319109	0.342294		0.180266	0.459987		n.63G>T, n.69C>A, n.75G>A, n.78G>T, n.87G>T	0.00701899	0.0160618		0.0015918	0.00767552		0.00127839	0.000469378		0.000407958	0.000478841		n.63G>T, n.69C>A, n.75G>A, n.78G>T, n.87G>T	-0.417484	0.388545		-1.48567	0.391047		-1.64337	-1.54248
n.63G>T, n.69C>A, n.75G>A, n.87G>T	0.0135642	0.00855881	0.00756385	0.0135642	0.00440906	0.00649433	0.0135642	0.0060681	0.00479945	0.0135642	0.00373409	0.00364346			n.63G>T, n.69C>A, n.75G>A, n.87G>T	0.630984	0.883751		0.325051	1.47295		0.447361	0.790931		0.27529	0.97573		n.63G>T, n.69C>A, n.75G>A, n.87G>T	0.00540047	0.00668456		0.00143317	0.00956583		0.00271463	0.00379603		0.00102796	0.00355503		n.63G>T, n.69C>A, n.75G>A, n.87G>T	-0.662039	-0.176657		-1.61683	0.559688		-1.15727	-0.336553
n.63G>T, n.69C>A, n.78G>T	0.0145743	0.00745445	0.00805501	0.0145743	0.00545009	0.00579396	0.0145743	0.00253329	0.00211404	0.0145743	0.00305516	0.00071568			n.63G>T, n.69C>A, n.78G>T	0.511478	1.08056		0.373952	1.06309		0.173819	0.834507		0.209627	0.234253		n.63G>T, n.69C>A, n.78G>T	0.00381279	0.00870396		0.00203807	0.00615953		0.000440332	0.00176418		0.000640443	0.00016765		n.63G>T, n.69C>A, n.78G>T	-0.964437	0.11312		-1.41522	0.0896266		-2.51607	-0.259277
n.63G>T, n.69C>A, n.78G>T, n.87G>T	0.00916306	0.00469354	0.00491159	0.00916306	0.00575628	0.00522093	0.00916306	0.00365265	0.00234259	0.00916306	0.00113154	0.00104099			n.63G>T, n.69C>A, n.78G>T, n.87G>T	0.512224	1.04646		0.628205	0.906999		0.398627	0.641341		0.12349	0.919974		n.63G>T, n.69C>A, n.78G>T, n.87G>T	0.00240414	0.00513977		0.00361612	0.00473538		0.00145604	0.0015024		0.000139734	0.000957683		n.63G>T, n.69C>A, n.78G>T, n.87G>T	-0.962339	0.0668922		-0.668399	-0.139238		-1.32327	-0.63859
n.63G>T, n.69C>A, n.87G>T	0.0130592	0.00690226	0.00579568	0.0130592	0.00269443	0.00248313	0.0130592	0.00200306	0.000228545	0.0130592	0.000565771	0.000260247			n.63G>T, n.69C>A, n.87G>T	0.528538	0.839678		0.206325	0.921579		0.153384	0.114098		0.0433237	0.459987		n.63G>T, n.69C>A, n.87G>T	0.00364811	0.0048665		0.000555927	0.0022884		0.000307237	2.60765e-05		2.45113e-05	0.00011971		n.63G>T, n.69C>A, n.87G>T	-0.917194	-0.250375		-2.27004	-0.116256		-2.69541	-3.11907
n.63G>T, n.75G>A	0.00649351	0.00193263	0.00117878	0.00649351	0.00177587	0.00171909	0.00649351	0.0012961	0.00119986	0.00649351	0.000622348	0.000195185			n.63G>T, n.75G>A	0.297626	0.609935		0.273484	0.968025		0.199599	0.925749		0.0958416	0.313627		n.63G>T, n.75G>A	0.000575201	0.000718981		0.000485673	0.00166412		0.000258701	0.00111077		5.96468e-05	6.12155e-05		n.63G>T, n.75G>A	-1.74359	-0.710908		-1.8652	-0.0453949		-2.31761	-0.10975
n.63G>T, n.75G>A, n.78G>T	0.00642136	0.00331309	0.00491159	0.00642136	0.00263319	0.00343818	0.00642136	0.00153175	0.00159982	0.00642136	0.000792079	0.000520494			n.63G>T, n.75G>A, n.78G>T	0.515948	1.48248		0.410068	1.30571		0.238541	1.04443		0.123351	0.657124		n.63G>T, n.75G>A, n.78G>T	0.00170938	0.00728135		0.00107979	0.00448925		0.000365386	0.0016709		9.77036e-05	0.00034203		n.63G>T, n.75G>A, n.78G>T	-0.951909	0.568987		-1.28255	0.385936		-2.06166	0.0641027
n.63G>T, n.75G>A, n.78G>T, n.87G>T	0.0212843	0.0162893	0.00884086	0.0212843	0.00624617	0.00604864	0.0212843	0.00412395	0.00382813	0.0212843	0.00181047	0.000195185			n.63G>T, n.75G>A, n.78G>T, n.87G>T	0.765323	0.542739		0.293464	0.968376		0.193756	0.928268		0.0850613	0.107809		n.63G>T, n.75G>A, n.78G>T, n.87G>T	0.0124666	0.00479828		0.00183303	0.00585736		0.000799041	0.00355353		0.000154001	2.10428e-05		n.63G>T, n.75G>A, n.78G>T, n.87G>T	-0.383975	-0.879013		-1.76384	-0.0448717		-2.36026	-0.105834
n.63G>T, n.75G>A, n.87G>T	0.0564214	0.0295417	0.0224951	0.0564214	0.0284752	0.0257227	0.0564214	0.019088	0.0137699	0.0564214	0.0113154	0.00260247			n.63G>T, n.75G>A, n.87G>T	0.523591	0.761469		0.504688	0.903335		0.338312	0.721387		0.200552	0.229993		n.63G>T, n.75G>A, n.87G>T	0.0154677	0.0171293		0.0143711	0.0232362		0.0064577	0.0099334		0.00226933	0.000598552		n.63G>T, n.75G>A, n.87G>T	-0.930736	-0.391249		-0.98368	-0.14507		-1.55932	-0.469155
n.63G>T, n.78G>T	0.016811	0.00800663	0.00618861	0.016811	0.00881813	0.00623965	0.016811	0.00706964	0.00359959	0.016811	0.00497878	0.00188679			n.63G>T, n.78G>T	0.476274	0.772935		0.524546	0.707594		0.420537	0.509162		0.296163	0.378967		n.63G>T, n.78G>T	0.00381335	0.00478339		0.00462551	0.00441514		0.00297304	0.00183277		0.00147453	0.000715031		n.63G>T, n.78G>T	-1.06711	-0.369715		-0.928111	-0.496969		-1.24627	-0.970973
n.63G>T, n.78G>T, n.87G>T	0.0171717	0.0168415	0.0142436	0.0171717	0.00373546	0.00350185	0.0171717	0.00271003	0.00159982	0.0171717	0.000848656	0.000390371			n.63G>T, n.78G>T, n.87G>T	0.980771	0.845744		0.217535	0.937462		0.157819	0.590333		0.0494217	0.459987		n.63G>T, n.78G>T, n.87G>T	0.0165177	0.0120464		0.000812594	0.00328285		0.000427694	0.000944424		4.19421e-05	0.000179566		n.63G>T, n.78G>T, n.87G>T	-0.0265414	-0.240003		-2.19406	-0.0916305		-2.65454	-0.757958
n.63G>T, n.87G>T	0.00663781	0.0088349	0.00667976	0.00663781	0.00606246	0.00662167	0.00663781	0.00435961	0.00262827	0.00663781	0.00152758	0.000130124			n.63G>T, n.87G>T	1.331	0.756066		0.913323	1.09224		0.656785	0.602869		0.230133	0.0851828		n.63G>T, n.87G>T	0.0117592	0.00505034		0.00553699	0.00723247		0.00286332	0.0015845		0.000351548	1.10843e-05		n.63G>T, n.87G>T	0.41359	-0.401509		-0.129224	0.128612		-0.604313	-0.727694
n.69C>A	0.0113997	0.00386527	0.00500982	0.0113997	0.00208206	0.0019101	0.0113997	0.00206198	0.000742772	0.0113997	0.000735502	0.000195185			n.69C>A	0.339067	1.29611		0.182641	0.917409		0.18088	0.360223		0.0645194	0.265377		n.69C>A	0.00131059	0.0064933		0.00038027	0.00175234		0.00037297	0.000267564		4.74541e-05	5.17977e-05		n.69C>A	-1.55611	0.375304		-2.44504	-0.122792		-2.45894	-1.46904
n.69C>A, n.75G>A	0.00793651	0.00635008	0.006778	0.00793651	0.0033068	0.0038202	0.00793651	0.00335808	0.00274254	0.00793651	0.00214993	0.00253741			n.69C>A, n.75G>A	0.80011	1.06739		0.416656	1.15526		0.423118	0.816701		0.270891	1.18023		n.69C>A, n.75G>A	0.00508077	0.00723475		0.0013778	0.0044133		0.00142086	0.00223984		0.000582397	0.00299473		n.69C>A, n.75G>A	-0.319927	0.0954344		-1.25961	0.20946		-1.23746	-0.290355
n.69C>A, n.75G>A, n.78G>T	0.00923521	0.00524572	0.00756385	0.00923521	0.00318432	0.00490258	0.00923521	0.00288677	0.00194264	0.00923521	0.00107496	0.000325309			n.69C>A, n.75G>A, n.78G>T	0.568013	1.44191		0.344803	1.5396		0.312583	0.672945		0.116399	0.302623		n.69C>A, n.75G>A, n.78G>T	0.00297964	0.0109064		0.00109796	0.00754802		0.000902354	0.00130729		0.000125124	9.8446e-05		n.69C>A, n.75G>A, n.78G>T	-0.813466	0.52898		-1.53198	0.623493		-1.67308	-0.569298
n.69C>A, n.75G>A, n.78G>T, n.87G>T	0.0241703	0.0135284	0.0119843	0.0241703	0.0140233	0.0143257	0.0241703	0.0129021	0.00737059	0.0241703	0.00633663	0.00123617			n.69C>A, n.75G>A, n.78G>T, n.87G>T	0.559714	0.885859		0.580187	1.02157		0.5338	0.571271		0.262166	0.195084		n.69C>A, n.75G>A, n.78G>T, n.87G>T	0.00757205	0.0106164		0.00813611	0.0146347		0.00688713	0.0042106		0.00166125	0.000241158		n.69C>A, n.75G>A, n.78G>T, n.87G>T	-0.834663	-0.173224		-0.782927	0.0321979		-0.902929	-0.80523
n.69C>A, n.75G>A, n.87G>T	0.0149351	0.00496963	0.00776031	0.0149351	0.00489896	0.00566662	0.0149351	0.00271003	0.00268541	0.0149351	0.00118812	0.000130124			n.69C>A, n.75G>A, n.87G>T	0.332749	1.56155		0.328017	1.1567		0.181454	0.990915		0.0795523	0.109521		n.69C>A, n.75G>A, n.87G>T	0.00165364	0.0121181		0.00160694	0.00655458		0.000491745	0.00266101		9.45176e-05	1.42512e-05		n.69C>A, n.75G>A, n.87G>T	-1.58316	0.6439		-1.60376	0.211261		-2.4544	-0.0117111
n.69C>A, n.78G>T	0.00930736	0.00828272	0.00726916	0.00930736	0.0044703	0.00738571	0.00930736	0.00488983	0.00365672	0.00930736	0.00107496	0.000390371			n.69C>A, n.78G>T	0.88991	0.877629		0.480297	1.65217		0.525373	0.747822		0.115496	0.363148		n.69C>A, n.78G>T	0.00737088	0.00637962		0.00214707	0.0122025		0.00256898	0.00273458		0.000124154	0.000141762		n.69C>A, n.78G>T	-0.166648	-0.186673		-1.055	0.725238		-0.925844	-0.417305
n.69C>A, n.78G>T, n.87G>T	0.00988456	0.00358918	0.00333988	0.00988456	0.00214329	0.00152808	0.00988456	0.00123719	0.000342818	0.00988456	0.000735502	0.000130124			n.69C>A, n.78G>T, n.87G>T	0.363109	0.930543		0.216833	0.712958		0.125164	0.277095		0.0744092	0.176918		n.69C>A, n.78G>T, n.87G>T	0.00130326	0.0031079		0.000464736	0.00108946		0.000154851	9.49931e-05		5.47281e-05	2.30212e-05		n.69C>A, n.78G>T, n.87G>T	-1.45756	-0.102306		-2.19871	-0.486089		-2.98663	-1.84635
n.69C>A, n.87G>T	0.0040404	0.00386527	0.0021611	0.0040404	0.00122474	0.00140074	0.0040404	0.00106045	0.000799909	0.0040404	0.000565771	0.000195185			n.69C>A, n.87G>T	0.956654	0.559107		0.303123	1.1437		0.26246	0.754314		0.140028	0.34499		n.69C>A, n.87G>T	0.00369772	0.00120829		0.000371247	0.00160203		0.000278325	0.000603382		7.92239e-05	6.73371e-05		n.69C>A, n.87G>T	-0.0624239	-0.836224		-1.71727	0.194973		-1.92434	-0.404852
n.75G>A	0.00743146	0.0107675	0.0154224	0.00743146	0.00906307	0.0103145	0.00743146	0.00459526	0.00148554	0.00743146	0.000905233	0.000845804			n.75G>A	1.44891	1.43231		1.21956	1.13808		0.618353	0.323277		0.121811	0.934349		n.75G>A	0.0156012	0.0220896		0.0110529	0.0117388		0.00284149	0.000480243		0.000110267	0.000790275		n.75G>A	0.535966	0.519346		0.287538	0.187873		-0.691166	-1.6247
n.75G>A, n.78G>T	0.0151515	0.0057979	0.0046169	0.0151515	0.00649112	0.00649433	0.0151515	0.00683398	0.00634213	0.0151515	0.00639321	0.00618087			n.75G>A, n.78G>T	0.382662	0.796305		0.428414	1.00049		0.451043	0.928029		0.421952	0.966787		n.75G>A, n.78G>T	0.00221863	0.00367646		0.00278089	0.00649755		0.00308242	0.00588568		0.00269763	0.00597559		n.75G>A, n.78G>T	-1.38209	-0.326797		-1.21956	0.00215514		-1.14547	-0.106205
n.75G>A, n.78G>T, n.87G>T	0.019697	0.0088349	0.00943026	0.019697	0.00244948	0.00108239	0.019697	0.000589136	0.000399954	0.019697	0.000113154	0			n.75G>A, n.78G>T, n.87G>T	0.448541	1.06739		0.124358	0.441885		0.02991	0.678882		0.00574475	0		n.75G>A, n.78G>T, n.87G>T	0.00396281	0.0100657		0.000304613	0.000478292		1.76211e-05	0.000271522		6.50042e-07	0		n.75G>A, n.78G>T, n.87G>T	-1.15348	0.0954344		-2.99587	-1.175		-5.01578	-0.556643
n.75G>A, n.87G>T	0.00569986	0.00635008	0.00510806	0.00569986	0.00226577	0.00273781	0.00569986	0.00188524	0.00114273	0.00569986	0.000905233	0.000195185			n.75G>A, n.87G>T	1.11408	0.804408		0.397513	1.20833		0.330752	0.606145		0.158817	0.215619		n.75G>A, n.87G>T	0.00707449	0.00410896		0.000900673	0.00330819		0.000623545	0.000692658		0.000143766	4.20857e-05		n.75G>A, n.87G>T	0.157144	-0.312209		-1.3273	0.274214		-1.59182	-0.719887
n.78G>T	0.0128427	0.00220872	0.00235756	0.0128427	0.000796081	0.000573029	0.0128427	0.000883704	0.000228545	0.0128427	0.000678925	0.000130124			n.78G>T	0.171983	1.06739		0.061987	0.719813		0.0688098	0.258622		0.0528646	0.191661		n.78G>T	0.000379862	0.00251643		4.93466e-05	0.000412474		6.08075e-05	5.91068e-05		3.58911e-05	2.49397e-05		n.78G>T	-2.5313	0.0954344		-3.9888	-0.472303		-3.84043	-1.94552
n.78G>T, n.87G>T	0.0027417	0.000552181	0.000196464	0.0027417	6.1237e-05	0	0.0027417	0.000117827	0	0.0027417	0	0			n.78G>T, n.87G>T	0.201401	0.355796		0.0223354	0		0.0429759	0		0	0		n.78G>T, n.87G>T	0.00011121	6.99009e-05		1.36775e-06	0		5.06374e-06	0		0	0		n.78G>T, n.87G>T	-2.30471	-1.48683		-5.42134	-9.96578		-4.50714	-9.96578
n.87G>T	0.0117605	0.00607399	0.00707269	0.0117605	0.00698102	0.00853177	0.0117605	0.00577354	0.00434236	0.0117605	0.00192362	0.000845804			n.87G>T	0.516476	1.16442		0.593601	1.22214		0.490928	0.752115		0.163567	0.439693		n.87G>T	0.00313707	0.0082356		0.00414394	0.010427		0.00283439	0.00326595		0.00031464	0.000371894		n.87G>T	-0.950437	0.220853		-0.750007	0.290588		-1.02348	-0.409059
																												sum	1.65738	1.04817	1.73722	2.13121	1.02197	2.17804	2.41334	1.04833	2.52998	3.18487	1.05726	3.36724
Average fitness	Day0	Day1	Day2
NO TMP	1	1.65738	1.73722
0.03 TMP	1	2.13121	2.17804
0.1 TMP	1	2.41334	2.52998
0.3 TMP	1	3.18487	3.36724
1.65738	2.13121	2.41334	3.18487
1.73722	2.17804	2.52998	3.36724
[truncated: 3 more columns]

## Sheet: E.coli 1-15
Initial reads (raw data for each variant and condition)
variant	t0	t1	t2	species	library	TMP	variant	t0	t1	t2	species	library	TMP	variant	t0	t1	t2	species	library	TMP
_wt	13	9	2	Escherichia coli	15.1	0	_wt	13	9	4	Escherichia coli	15.1	0.03	_wt	13	6	4	Escherichia coli	15.1	0.3
n.15C>T, n.22C>T	367	475	666	Escherichia coli	15.1	0	n.15C>T, n.22C>T	367	175	123	Escherichia coli	15.1	0.03	n.15C>T, n.22C>T	367	67	5	Escherichia coli	15.1	0.3
n.15C>T, n.22C>T, n.24G>A	827	1391	1179	Escherichia coli	15.1	0	n.15C>T, n.22C>T, n.24G>A	827	474	211	Escherichia coli	15.1	0.03	n.15C>T, n.22C>T, n.24G>A	827	155	49	Escherichia coli	15.1	0.3
n.15C>T, n.22C>T, n.24G>A, n.30G>A	405	423	297	Escherichia coli	15.1	0	n.15C>T, n.22C>T, n.24G>A, n.30G>A	405	403	456	Escherichia coli	15.1	0.03	n.15C>T, n.22C>T, n.24G>A, n.30G>A	405	363	108	Escherichia coli	15.1	0.3
n.15C>T, n.22C>T, n.24G>A, n.30G>A, n.39G>T	64	89	73	Escherichia coli	15.1	0	n.15C>T, n.22C>T, n.24G>A, n.30G>A, n.39G>T	64	30	17	Escherichia coli	15.1	0.03	n.15C>T, n.22C>T, n.24G>A, n.30G>A, n.39G>T	64	15	14	Escherichia coli	15.1	0.3
n.15C>T, n.22C>T, n.24G>A, n.39G>T	21	12	9	Escherichia coli	15.1	0	n.15C>T, n.22C>T, n.24G>A, n.39G>T	21	3	3	Escherichia coli	15.1	0.03	n.15C>T, n.22C>T, n.24G>A, n.39G>T	21	20	0	Escherichia coli	15.1	0.3
n.15C>T, n.22C>T, n.30G>A	368	232	120	Escherichia coli	15.1	0	n.15C>T, n.22C>T, n.30G>A	368	330	352	Escherichia coli	15.1	0.03	n.15C>T, n.22C>T, n.30G>A	368	585	387	Escherichia coli	15.1	0.3
n.15C>T, n.22C>T, n.30G>A, n.39G>T	12	12	4	Escherichia coli	15.1	0	n.15C>T, n.22C>T, n.30G>A, n.39G>T	12	25	21	Escherichia coli	15.1	0.03	n.15C>T, n.22C>T, n.30G>A, n.39G>T	12	65	55	Escherichia coli	15.1	0.3
n.15C>T, n.24G>A	28	41	25	Escherichia coli	15.1	0	n.15C>T, n.24G>A	28	29	28	Escherichia coli	15.1	0.03	n.15C>T, n.24G>A	28	31	36	Escherichia coli	15.1	0.3
n.15C>T, n.24G>A, n.30G>A	99	129	189	Escherichia coli	15.1	0	n.15C>T, n.24G>A, n.30G>A	99	149	89	Escherichia coli	15.1	0.03	n.15C>T, n.24G>A, n.30G>A	99	81	40	Escherichia coli	15.1	0.3
n.15C>T, n.24G>A, n.30G>A, n.39G>T	38	42	21	Escherichia coli	15.1	0	n.15C>T, n.24G>A, n.30G>A, n.39G>T	38	36	32	Escherichia coli	15.1	0.03	n.15C>T, n.24G>A, n.30G>A, n.39G>T	38	91	19	Escherichia coli	15.1	0.3
n.15C>T, n.30G>A	44	36	42	Escherichia coli	15.1	0	n.15C>T, n.30G>A	44	53	25	Escherichia coli	15.1	0.03	n.15C>T, n.30G>A	44	144	10	Escherichia coli	15.1	0.3
n.22C>T	21	40	105	Escherichia coli	15.1	0	n.22C>T	21	26	6	Escherichia coli	15.1	0.03	n.22C>T	21	22	6	Escherichia coli	15.1	0.3
n.22C>T, n.24G>A	88	90	29	Escherichia coli	15.1	0	n.22C>T, n.24G>A	88	46	47	Escherichia coli	15.1	0.03	n.22C>T, n.24G>A	88	30	10	Escherichia coli	15.1	0.3
n.22C>T, n.24G>A, n.30G>A	77	83	68	Escherichia coli	15.1	0	n.22C>T, n.24G>A, n.30G>A	77	63	99	Escherichia coli	15.1	0.03	n.22C>T, n.24G>A, n.30G>A	77	20	8	Escherichia coli	15.1	0.3
n.22C>T, n.24G>A, n.30G>A, n.39G>T	60	53	53	Escherichia coli	15.1	0	n.22C>T, n.24G>A, n.30G>A, n.39G>T	60	46	23	Escherichia coli	15.1	0.03	n.22C>T, n.24G>A, n.30G>A, n.39G>T	60	18	9	Escherichia coli	15.1	0.3
n.22C>T, n.24G>A, n.39G>T	59	38	18	Escherichia coli	15.1	0	n.22C>T, n.24G>A, n.39G>T	59	31	5	Escherichia coli	15.1	0.03	n.22C>T, n.24G>A, n.39G>T	59	13	2	Escherichia coli	15.1	0.3
n.22C>T, n.30G>A	83	81	41	Escherichia coli	15.1	0	n.22C>T, n.30G>A	83	20	8	Escherichia coli	15.1	0.03	n.22C>T, n.30G>A	83	1	0	Escherichia coli	15.1	0.3
n.22C>T, n.30G>A, n.39G>T	14	11	14	Escherichia coli	15.1	0	n.22C>T, n.30G>A, n.39G>T	14	5	20	Escherichia coli	15.1	0.03	n.22C>T, n.30G>A, n.39G>T	14	8	4	Escherichia coli	15.1	0.3
n.24G>A	162	184	136	Escherichia coli	15.1	0	n.24G>A	162	188	192	Escherichia coli	15.1	0.03	n.24G>A	162	178	115	Escherichia coli	15.1	0.3
n.24G>A, n.30G>A	379	514	524	Escherichia coli	15.1	0	n.24G>A, n.30G>A	379	421	240	Escherichia coli	15.1	0.03	n.24G>A, n.30G>A	379	249	137	Escherichia coli	15.1	0.3
n.24G>A, n.30G>A, n.39G>T	197	128	180	Escherichia coli	15.1	0	n.24G>A, n.30G>A, n.39G>T	197	170	164	Escherichia coli	15.1	0.03	n.24G>A, n.30G>A, n.39G>T	197	282	53	Escherichia coli	15.1	0.3
n.24G>A, n.39G>T	45	18	1	Escherichia coli	15.1	0	n.24G>A, n.39G>T	45	28	12	Escherichia coli	15.1	0.03	n.24G>A, n.39G>T	45	8	5	Escherichia coli	15.1	0.3
n.30G>A	23	12	2	Escherichia coli	15.1	0	n.30G>A	23	4	3	Escherichia coli	15.1	0.03	n.30G>A	23	4	5	Escherichia coli	15.1	0.3
n.9C>T, n.15C>T	25	87	127	Escherichia coli	15.1	0	n.9C>T, n.15C>T	25	62	81	Escherichia coli	15.1	0.03	n.9C>T, n.15C>T	25	12	3	Escherichia coli	15.1	0.3
n.9C>T, n.15C>T, n.22C>T, n.24G>A	51	125	141	Escherichia coli	15.1	0	n.9C>T, n.15C>T, n.22C>T, n.24G>A	51	95	110	Escherichia coli	15.1	0.03	n.9C>T, n.15C>T, n.22C>T, n.24G>A	51	63	60	Escherichia coli	15.1	0.3
n.9C>T, n.15C>T, n.22C>T, n.24G>A, n.30G>A	164	316	428	Escherichia coli	15.1	0	n.9C>T, n.15C>T, n.22C>T, n.24G>A, n.30G>A	164	289	435	Escherichia coli	15.1	0.03	n.9C>T, n.15C>T, n.22C>T, n.24G>A, n.30G>A	164	83	50	Escherichia coli	15.1	0.3
n.9C>T, n.15C>T, n.22C>T, n.24G>A, n.30G>A, n.39G>T	64	141	142	Escherichia coli	15.1	0	n.9C>T, n.15C>T, n.22C>T, n.24G>A, n.30G>A, n.39G>T	64	141	148	Escherichia coli	15.1	0.03	n.9C>T, n.15C>T, n.22C>T, n.24G>A, n.30G>A, n.39G>T	64	56	97	Escherichia coli	15.1	0.3
n.9C>T, n.15C>T, n.22C>T, n.24G>A, n.39G>T	34	88	89	Escherichia coli	15.1	0	n.9C>T, n.15C>T, n.22C>T, n.24G>A, n.39G>T	34	49	78	Escherichia coli	15.1	0.03	n.9C>T, n.15C>T, n.22C>T, n.24G>A, n.39G>T	34	8	4	Escherichia coli	15.1	0.3
n.9C>T, n.15C>T, n.22C>T, n.30G>A	41	142	258	Escherichia coli	15.1	0	n.9C>T, n.15C>T, n.22C>T, n.30G>A	41	127	220	Escherichia coli	15.1	0.03	n.9C>T, n.15C>T, n.22C>T, n.30G>A	41	33	31	Escherichia coli	15.1	0.3
n.9C>T, n.15C>T, n.22C>T, n.30G>A, n.39G>T	25	64	82	Escherichia coli	15.1	0	n.9C>T, n.15C>T, n.22C>T, n.30G>A, n.39G>T	25	65	107	Escherichia coli	15.1	0.03	n.9C>T, n.15C>T, n.22C>T, n.30G>A, n.39G>T	25	64	4	Escherichia coli	15.1	0.3
n.9C>T, n.15C>T, n.24G>A	47	74	98	Escherichia coli	15.1	0	n.9C>T, n.15C>T, n.24G>A	47	57	70	Escherichia coli	15.1	0.03	n.9C>T, n.15C>T, n.24G>A	47	17	9	Escherichia coli	15.1	0.3
n.9C>T, n.15C>T, n.24G>A, n.30G>A	41	115	137	Escherichia coli	15.1	0	n.9C>T, n.15C>T, n.24G>A, n.30G>A	41	74	131	Escherichia coli	15.1	0.03	n.9C>T, n.15C>T, n.24G>A, n.30G>A	41	19	15	Escherichia coli	15.1	0.3
n.9C>T, n.15C>T, n.24G>A, n.30G>A, n.39G>T	27	26	19	Escherichia coli	15.1	0	n.9C>T, n.15C>T, n.24G>A, n.30G>A, n.39G>T	27	15	27	Escherichia coli	15.1	0.03	n.9C>T, n.15C>T, n.24G>A, n.30G>A, n.39G>T	27	36	99	Escherichia coli	15.1	0.3
n.9C>T, n.15C>T, n.30G>A	33	35	51	Escherichia coli	15.1	0	n.9C>T, n.15C>T, n.30G>A	33	25	38	Escherichia coli	15.1	0.03	n.9C>T, n.15C>T, n.30G>A	33	91	31	Escherichia coli	15.1	0.3
n.9C>T, n.15C>T, n.30G>A, n.39G>T	74	31	28	Escherichia coli	15.1	0	n.9C>T, n.15C>T, n.30G>A, n.39G>T	74	72	28	Escherichia coli	15.1	0.03	n.9C>T, n.15C>T, n.30G>A, n.39G>T	74	101	86	Escherichia coli	15.1	0.3
n.9C>T, n.22C>T	39	114	202	Escherichia coli	15.1	0	n.9C>T, n.22C>T	39	55	27	Escherichia coli	15.1	0.03	n.9C>T, n.22C>T	39	13	11	Escherichia coli	15.1	0.3
n.9C>T, n.22C>T, n.24G>A	35	173	273	Escherichia coli	15.1	0	n.9C>T, n.22C>T, n.24G>A	35	66	55	Escherichia coli	15.1	0.03	n.9C>T, n.22C>T, n.24G>A	35	18	5	Escherichia coli	15.1	0.3
n.9C>T, n.22C>T, n.24G>A, n.30G>A	171	581	818	Escherichia coli	15.1	0	n.9C>T, n.22C>T, n.24G>A, n.30G>A	171	284	221	Escherichia coli	15.1	0.03	n.9C>T, n.22C>T, n.24G>A, n.30G>A	171	74	60	Escherichia coli	15.1	0.3
n.9C>T, n.22C>T, n.24G>A, n.30G>A, n.39G>T	108	236	329	Escherichia coli	15.1	0	n.9C>T, n.22C>T, n.24G>A, n.30G>A, n.39G>T	108	150	127	Escherichia coli	15.1	0.03	n.9C>T, n.22C>T, n.24G>A, n.30G>A, n.39G>T	108	115	41	Escherichia coli	15.1	0.3
n.9C>T, n.22C>T, n.24G>A, n.39G>T	35	46	31	Escherichia coli	15.1	0	n.9C>T, n.22C>T, n.24G>A, n.39G>T	35	38	78	Escherichia coli	15.1	0.03	n.9C>T, n.22C>T, n.24G>A, n.39G>T	35	187	51	Escherichia coli	15.1	0.3
n.9C>T, n.22C>T, n.30G>A	46	45	60	Escherichia coli	15.1	0	n.9C>T, n.22C>T, n.30G>A	46	24	23	Escherichia coli	15.1	0.03	n.9C>T, n.22C>T, n.30G>A	46	44	5	Escherichia coli	15.1	0.3
n.9C>T, n.22C>T, n.30G>A, n.39G>T	59	166	183	Escherichia coli	15.1	0	n.9C>T, n.22C>T, n.30G>A, n.39G>T	59	86	74	Escherichia coli	15.1	0.03	n.9C>T, n.22C>T, n.30G>A, n.39G>T	59	116	166	Escherichia coli	15.1	0.3
n.9C>T, n.22C>T, n.39G>T	12	56	53	Escherichia coli	15.1	0	n.9C>T, n.22C>T, n.39G>T	12	14	8	Escherichia coli	15.1	0.03	n.9C>T, n.22C>T, n.39G>T	12	4	5	Escherichia coli	15.1	0.3
n.9C>T, n.24G>A	686	348	280	Escherichia coli	15.1	0	n.9C>T, n.24G>A	686	693	533	Escherichia coli	15.1	0.03	n.9C>T, n.24G>A	686	1158	1472	Escherichia coli	15.1	0.3
n.9C>T, n.24G>A, n.30G>A	157	346	505	Escherichia coli	15.1	0	n.9C>T, n.24G>A, n.30G>A	157	954	840	Escherichia coli	15.1	0.03	n.9C>T, n.24G>A, n.30G>A	157	246	203	Escherichia coli	15.1	0.3
n.9C>T, n.24G>A, n.30G>A, n.39G>T	61	145	267	Escherichia coli	15.1	0	n.9C>T, n.24G>A, n.30G>A, n.39G>T	61	82	47	Escherichia coli	15.1	0.03	n.9C>T, n.24G>A, n.30G>A, n.39G>T	61	13	4	Escherichia coli	15.1	0.3
n.9C>T, n.24G>A, n.39G>T	58	34	7	Escherichia coli	15.1	0	n.9C>T, n.24G>A, n.39G>T	58	19	9	Escherichia coli	15.1	0.03	n.9C>T, n.24G>A, n.39G>T	58	84	33	Escherichia coli	15.1	0.3
sum	5587	7677	8406					5587	6300	5695					5587	6102	5221					5587	5111	3626
Frequency												Fitness										Relative fitness (fold of change (frequncy day1/frequency day0) and (day2/day1)										LOG2((fold of change (frequncy day1/frequency day0) and (day2/day1))
	No TMP			0.03 TMP			0.3 TMP					No TMP			0.03 TMP			0.3 TMP				No TMP			0.03 TMP			0.3 TMP				No TMP			0.03 TMP			0.3 TMP
variant	t0	t1	t2	t0	t1	t2	t0	t1	t2			variant	T0-T1	T1-T2	variant	T0-T1	T1-T2	variant	T0-T1	T1-T2		variant	T0-T1	T1-T2	variant	T0-T1	T1-T2	variant	T0-T1	T1-T2		variant	T0-T1	T1-T2	variant	T0-T1	T1-T2	variant	T0-T1	T1-T2
_wt	0.00232683	0.00117233	0.000237925	0.00232683	0.00142857	0.00134074	0.00232683	0.00117394	0.00110314	0.405957		_wt	0.503833	0.20295		0.613956	0.491659		0.504523	0.939695		_wt	0.00059066	4.8287e-05		0.00087708	0.000345327		0.000592279	0.00103662		_wt	-0.986123	-2.29371		-0.701445	-1.02134		-0.984152	-0.0882014
n.15C>T, n.22C>T	0.0656882	0.0618731	0.0792291	0.0656882	0.0277778	0.0078529	0.0656882	0.013109	0.00137893			n.15C>T, n.22C>T	0.941921	1.28051		0.422873	0.777524		0.199564	0.10519		n.15C>T, n.22C>T	0.0582796	0.101454		0.0117465	0.0167929		0.00261608	0.000145049		n.15C>T, n.22C>T	-0.0847905	0.357844		-1.2383	-0.361186		-2.31787	-3.23528
n.15C>T, n.22C>T, n.24G>A	0.148022	0.181191	0.140257	0.148022	0.0752381	0.0520973	0.148022	0.0303267	0.0135135			n.15C>T, n.22C>T, n.24G>A	1.22408	0.774085		0.508289	0.492437		0.20488	0.445597		n.15C>T, n.22C>T, n.24G>A	0.221791	0.108571		0.0382427	0.0182448		0.00621334	0.00602158		n.15C>T, n.22C>T, n.24G>A	0.292872	-0.367573		-0.973443	-1.01906		-2.28013	-1.16295
n.15C>T, n.22C>T, n.24G>A, n.30G>A	0.0724897	0.0550996	0.0353319	0.0724897	0.0639683	0.0651216	0.0724897	0.0710233	0.0297849			n.15C>T, n.22C>T, n.24G>A, n.30G>A	0.760103	0.641237		0.882446	1.25172		0.979771	0.419368		n.15C>T, n.22C>T, n.24G>A, n.30G>A	0.0418814	0.0226561		0.0564485	0.100225		0.0695865	0.0124908		n.15C>T, n.22C>T, n.24G>A, n.30G>A	-0.393836	-0.638823		-0.178786	0.325062		-0.0280124	-1.25028
n.15C>T, n.22C>T, n.24G>A, n.30G>A, n.39G>T	0.0114552	0.0115931	0.00868427	0.0114552	0.0047619	0.00497989	0.0114552	0.00293485	0.003861			n.15C>T, n.22C>T, n.24G>A, n.30G>A, n.39G>T	1.01204	0.749092		0.415699	0.626866		0.256203	1.31557		n.15C>T, n.22C>T, n.24G>A, n.30G>A, n.39G>T	0.0117326	0.00650532		0.00197952	0.00187124		0.000751916	0.00507943		n.15C>T, n.22C>T, n.24G>A, n.30G>A, n.39G>T	0.0186894	-0.414861		-1.26292	-0.671472		-1.95902	0.396787
n.15C>T, n.22C>T, n.24G>A, n.39G>T	0.00375873	0.00156311	0.00107066	0.00375873	0.00047619	0.00172381	0.00375873	0.00391313	0			n.15C>T, n.22C>T, n.24G>A, n.39G>T	0.415862	0.684957		0.126689	1.10623		1.04108	0		n.15C>T, n.22C>T, n.24G>A, n.39G>T	0.000650038	0.000733359		6.03283e-05	0.000582739		0.00407387	0		n.15C>T, n.22C>T, n.24G>A, n.39G>T	-1.26236	-0.54381		-2.96929	0.14696		0.059464	-9.96578
n.15C>T, n.22C>T, n.30G>A	0.0658672	0.0302201	0.0142755	0.0658672	0.052381	0.061674	0.0658672	0.114459	0.106729			n.15C>T, n.22C>T, n.30G>A	0.458804	0.472384		0.795251	1.17998		1.73772	0.932466		n.15C>T, n.22C>T, n.30G>A	0.0138651	0.00674353		0.041656	0.0729331		0.198898	0.0995214		n.15C>T, n.22C>T, n.30G>A	-1.12091	-1.07892		-0.328705	0.239988		0.798029	-0.09933
n.15C>T, n.22C>T, n.30G>A, n.39G>T	0.00214784	0.00156311	0.000475851	0.00214784	0.00396825	0.00134074	0.00214784	0.0127177	0.0151682			n.15C>T, n.22C>T, n.30G>A, n.39G>T	0.727758	0.304425		1.84755	0.929236		5.92113	1.19269		n.15C>T, n.22C>T, n.30G>A, n.39G>T	0.00113757	0.000144861		0.00733156	0.00342651		0.075303	0.018091		n.15C>T, n.22C>T, n.30G>A, n.39G>T	-0.456488	-1.71111		0.886396	-0.104331		2.56612	0.255428
n.15C>T, n.24G>A	0.00501163	0.00534063	0.00297407	0.00501163	0.00460317	0.0143651	0.00501163	0.00606535	0.0099283			n.15C>T, n.24G>A	1.06565	0.556876		0.918498	1.06809		1.21025	1.63689		n.15C>T, n.24G>A	0.00569122	0.00165619		0.00422801	0.00525135		0.00734061	0.0162515		n.15C>T, n.24G>A	0.0930814	-0.841984		-0.121082	0.09638		0.276501	0.711836
n.15C>T, n.24G>A, n.30G>A	0.0177197	0.0168034	0.0224839	0.0177197	0.0236508	0.0436698	0.0177197	0.0158482	0.0110314			n.15C>T, n.24G>A, n.30G>A	0.948291	1.33806		1.33472	0.66077		0.894381	0.69607		n.15C>T, n.24G>A, n.30G>A	0.0159346	0.0300848		0.0315671	0.0103263		0.0141743	0.00767866		n.15C>T, n.24G>A, n.30G>A	-0.0750776	0.421216		0.417614	-0.595597		-0.159426	-0.520624
n.15C>T, n.24G>A, n.30G>A, n.39G>T	0.0068015	0.00547089	0.00249822	0.0068015	0.00571429	0.00708676	0.0068015	0.0178047	0.00523993			n.15C>T, n.24G>A, n.30G>A, n.39G>T	0.804364	0.456638		0.84015	0.983319		2.61776	0.2943		n.15C>T, n.24G>A, n.30G>A, n.39G>T	0.00440059	0.00114078		0.00480086	0.00552523		0.0466086	0.00154211		n.15C>T, n.24G>A, n.30G>A, n.39G>T	-0.312286	-1.12772		-0.249564	-0.0228026		1.38889	-1.75975
n.15C>T, n.30G>A	0.00787543	0.00468933	0.00499643	0.00787543	0.0084127	0.0174296	0.00787543	0.0281745	0.00275786			n.15C>T, n.30G>A	0.595439	1.06549		1.06822	0.521808		3.57752	0.0978849		n.15C>T, n.30G>A	0.00279221	0.00532364		0.00898663	0.00229064		0.100795	0.000269953		n.15C>T, n.30G>A	-0.745555	0.092869		0.0965608	-0.935646		1.83936	-3.33811
n.22C>T	0.00375873	0.00521037	0.0124911	0.00375873	0.00412698	0.00325608	0.00375873	0.00430444	0.00165472			n.22C>T	1.38621	2.39735		1.09797	0.255285		1.14519	0.384421		n.22C>T	0.00722265	0.0299455		0.00453132	0.000268957		0.00492939	0.000636107		n.22C>T	0.472182	1.26204		0.136158	-1.96418		0.196842	-1.37549
n.22C>T, n.24G>A	0.0157509	0.0117233	0.00344992	0.0157509	0.00730159	0.00976824	0.0157509	0.00586969	0.00275786			n.22C>T, n.24G>A	0.744298	0.294278		0.463568	1.13028		0.372659	0.469847		n.22C>T, n.24G>A	0.00872565	0.00101523		0.00338478	0.00932805		0.00218739	0.00129577		n.22C>T, n.24G>A	-0.42411	-1.75985		-1.10604	0.177959		-1.42021	-1.08667
n.22C>T, n.24G>A, n.30G>A	0.013782	0.0108115	0.00808946	0.013782	0.01	0.00114921	0.013782	0.00391313	0.00220629			n.22C>T, n.24G>A, n.30G>A	0.784467	0.748226		0.725584	1.73837		0.283931	0.563817		n.22C>T, n.24G>A, n.30G>A	0.00848127	0.00605275		0.00725584	0.0302192		0.00111106	0.00124394		n.22C>T, n.24G>A, n.30G>A	-0.348378	-0.416527		-0.460798	0.798562		-1.81132	-0.824145
n.22C>T, n.24G>A, n.30G>A, n.39G>T	0.0107392	0.00690374	0.00630502	0.0107392	0.00730159	0.0114921	0.0107392	0.00352182	0.00248207			n.22C>T, n.24G>A, n.30G>A, n.39G>T	0.642853	0.913276		0.679899	0.553117		0.32794	0.704771		n.22C>T, n.24G>A, n.30G>A, n.39G>T	0.00443809	0.00575823		0.00496435	0.00223383		0.00115494	0.00174929		n.22C>T, n.24G>A, n.30G>A, n.39G>T	-0.635197	-0.129298		-0.554486	-0.851738		-1.6041	-0.502728
n.22C>T, n.24G>A, n.39G>T	0.0105602	0.00494985	0.00214133	0.0105602	0.00492063	0.000191534	0.0105602	0.00254353	0.000551572			n.22C>T, n.24G>A, n.39G>T	0.468726	0.432605		0.465959	0.178425		0.24086	0.216853		n.22C>T, n.24G>A, n.39G>T	0.00232012	0.000926348		0.00229281	0.00015665		0.000612635	0.00011961		n.22C>T, n.24G>A, n.39G>T	-1.09011	-1.20555		-1.09863	-2.47855		-2.04776	-2.19858
n.22C>T, n.30G>A	0.0148559	0.010551	0.00487747	0.0148559	0.0031746	0.000191534	0.0148559	0.000195656	0			n.22C>T, n.30G>A	0.710222	0.462276		0.213693	0.442493		0.0131703	0		n.22C>T, n.30G>A	0.00749355	0.00225473		0.00067839	0.000621589		2.57685e-06	0		n.22C>T, n.30G>A	-0.491628	-1.11006		-2.21965	-1.17302		-6.14099	-9.96578
n.22C>T, n.30G>A, n.39G>T	0.00250582	0.00143285	0.00166548	0.00250582	0.000793651	0.000766137	0.00250582	0.00156525	0.00110314			n.22C>T, n.30G>A, n.39G>T	0.57181	1.16235		0.316723	4.42493		0.624647	0.704771		n.22C>T, n.30G>A, n.39G>T	0.000819319	0.00193587		0.000251368	0.0155397		0.00097773	0.000777464		n.22C>T, n.30G>A, n.39G>T	-0.803871	0.218287		-1.65416	2.14598		-0.676579	-0.502728
n.24G>A	0.0289959	0.0239677	0.0161789	0.0289959	0.0298413	0.0565026	0.0289959	0.0348268	0.0317154			n.24G>A	0.82659	0.67503		1.02916	1.12977		1.2011	0.910659		n.24G>A	0.0198114	0.0109213		0.0307113	0.0380888		0.0418304	0.0288819		n.24G>A	-0.273013	-0.56484		0.042862	0.177306		0.265552	-0.133433
n.24G>A, n.30G>A	0.067836	0.0669532	0.0623364	0.067836	0.0668254	0.116261	0.067836	0.0487185	0.0377827			n.24G>A, n.30G>A	0.986986	0.931044		0.985102	0.630632		0.718179	0.775531		n.24G>A, n.30G>A	0.0660819	0.058038		0.0658298	0.0265762		0.0349886	0.0293016		n.24G>A, n.30G>A	-0.0174373	-0.10153		-0.0201919	-0.662844		-0.475576	-0.364884
n.24G>A, n.30G>A, n.39G>T	0.0352604	0.0166732	0.0214133	0.0352604	0.0269841	0.030837	0.0352604	0.0551751	0.0146167			n.24G>A, n.30G>A, n.39G>T	0.472858	1.28429		0.765281	1.06719		1.56479	0.264914		n.24G>A, n.30G>A, n.39G>T	0.00788405	0.027501		0.0206504	0.0307321		0.0863374	0.00387216		n.24G>A, n.30G>A, n.39G>T	-1.07747	0.362099		-0.384055	0.0951683		0.646889	-1.91097
n.24G>A, n.39G>T	0.00805441	0.00234467	0.000118963	0.00805441	0.00444444	0.00134074	0.00805441	0.00156525	0.00137893			n.24G>A, n.39G>T	0.291103	0.0507376		0.551802	0.4741		0.194335	0.880964		n.24G>A, n.39G>T	0.00068254	6.03588e-06		0.00245246	0.000998982		0.000304183	0.00121479		n.24G>A, n.39G>T	-1.77545	-4.27264		-0.855164	-1.0737		-2.35598	-0.181209
n.30G>A	0.0041167	0.00156311	0.000237925	0.0041167	0.000634921	0.000574603	0.0041167	0.000782626	0.00137893			n.30G>A	0.3797	0.152213		0.154231	0.829675		0.19011	1.76193		n.30G>A	0.000593513	3.62153e-05		9.79241e-05	0.000437055		0.000148785	0.00242957		n.30G>A	-1.39327	-2.70639		-2.68752	-0.267644		-2.38752	0.817973
n.9C>T, n.15C>T	0.00447467	0.0113326	0.0151083	0.00447467	0.00984127	0.00536296	0.00447467	0.00234788	0.000827358			n.9C>T, n.15C>T	2.5326	1.33317		2.19933	1.44524		0.524704	0.352386		n.9C>T, n.15C>T	0.0287008	0.0201419		0.0216442	0.0205557		0.00123194	0.000291549		n.9C>T, n.15C>T	1.34119	0.415946		1.13772	0.532308		-0.927679	-1.50069
n.9C>T, n.15C>T, n.22C>T, n.24G>A	0.00912833	0.0162824	0.0167737	0.00912833	0.0150794	0.047692	0.00912833	0.0123264	0.0165472			n.9C>T, n.15C>T, n.22C>T, n.24G>A	1.78372	1.03018		1.65193	1.2809		1.35034	1.34242		n.9C>T, n.15C>T, n.22C>T, n.24G>A	0.0290433	0.0172799		0.0249101	0.0247409		0.0166448	0.0222133		n.9C>T, n.15C>T, n.22C>T, n.24G>A	0.835699	0.04429		0.725025	0.358286		0.434391	0.425912
n.9C>T, n.15C>T, n.22C>T, n.24G>A, n.30G>A	0.0293539	0.0411619	0.050916	0.0293539	0.045873	0.0388814	0.0293539	0.0162395	0.0137893			n.9C>T, n.15C>T, n.22C>T, n.24G>A, n.30G>A	1.40227	1.23697		1.56276	1.66509		0.553232	0.849122		n.9C>T, n.15C>T, n.22C>T, n.24G>A, n.30G>A	0.0577199	0.0629815		0.0716885	0.127184		0.0089842	0.0117088		n.9C>T, n.15C>T, n.22C>T, n.24G>A, n.30G>A	0.488788	0.307975		0.645019	0.736468		-0.851439	-0.234259
n.9C>T, n.15C>T, n.22C>T, n.24G>A, n.30G>A, n.39G>T	0.0114552	0.0183665	0.0168927	0.0114552	0.022381	0.0310285	0.0114552	0.0109568	0.0267512			n.9C>T, n.15C>T, n.22C>T, n.24G>A, n.30G>A, n.39G>T	1.60334	0.919753		1.95379	1.16115		0.956491	2.44153		n.9C>T, n.15C>T, n.22C>T, n.24G>A, n.30G>A, n.39G>T	0.0294479	0.0155371		0.0437276	0.0301757		0.01048	0.0653139		n.9C>T, n.15C>T, n.22C>T, n.24G>A, n.30G>A, n.39G>T	0.681982	-0.119113		0.967012	0.2168		-0.0626693	1.28838
n.9C>T, n.15C>T, n.22C>T, n.24G>A, n.39G>T	0.00608556	0.0114628	0.0105877	0.00608556	0.00777778	0.00574603	0.00608556	0.00156525	0.00110314			n.9C>T, n.15C>T, n.22C>T, n.24G>A, n.39G>T	1.88361	0.923654		1.27807	1.76094		0.257208	0.704771		n.9C>T, n.15C>T, n.22C>T, n.24G>A, n.39G>T	0.0215915	0.00977935		0.00994056	0.0241183		0.000402595	0.000777464		n.9C>T, n.15C>T, n.22C>T, n.24G>A, n.39G>T	0.914266	-0.113014		0.355097	0.817167		-1.9534	-0.502728
n.9C>T, n.15C>T, n.22C>T, n.30G>A	0.00733846	0.0184968	0.0306924	0.00733846	0.0201587	0.0164719	0.00733846	0.00645666	0.00854937			n.9C>T, n.15C>T, n.22C>T, n.30G>A	2.52053	1.65933		2.747	1.91631		0.879838	1.32412		n.9C>T, n.15C>T, n.22C>T, n.30G>A	0.0466217	0.0509288		0.0553759	0.0740278		0.00568082	0.0113203		n.9C>T, n.15C>T, n.22C>T, n.30G>A	1.3343	0.731473		1.45838	0.939084		-0.183051	0.406118
n.9C>T, n.15C>T, n.22C>T, n.30G>A, n.39G>T	0.00447467	0.00833659	0.00975494	0.00447467	0.0103175	0.00632063	0.00447467	0.012522	0.00110314			n.9C>T, n.15C>T, n.22C>T, n.30G>A, n.39G>T	1.86306	1.17014		2.30575	1.82103		2.79842	0.0880964		n.9C>T, n.15C>T, n.22C>T, n.30G>A, n.39G>T	0.0155316	0.0114146		0.0237894	0.0342143		0.0350418	9.7183e-05		n.9C>T, n.15C>T, n.22C>T, n.30G>A, n.39G>T	0.898449	0.227908		1.20586	0.865547		1.48513	-3.48849
n.9C>T, n.15C>T, n.24G>A	0.00841239	0.00963918	0.0116583	0.00841239	0.00904762	0.00268148	0.00841239	0.00332616	0.00248207			n.9C>T, n.15C>T, n.24G>A	1.14583	1.20947		1.07551	1.35853		0.395388	0.746228		n.9C>T, n.15C>T, n.24G>A	0.0110449	0.0141005		0.00973082	0.0166984		0.00131512	0.00185219		n.9C>T, n.15C>T, n.24G>A	0.197654	0.275572		0.106364	0.443111		-1.33501	-0.420379
n.9C>T, n.15C>T, n.24G>A, n.30G>A	0.00733846	0.0149798	0.0162979	0.00733846	0.011746	0.00632063	0.00733846	0.00371747	0.00413679			n.9C>T, n.15C>T, n.24G>A, n.30G>A	2.04127	1.08799		1.60061	1.95833		0.506574	1.1128		n.9C>T, n.15C>T, n.24G>A, n.30G>A	0.0305779	0.0177319		0.0188008	0.0450468		0.00188317	0.00460341		n.9C>T, n.15C>T, n.24G>A, n.30G>A	1.03018	0.122991		0.679524	0.970362		-0.978311	0.155486
n.9C>T, n.15C>T, n.24G>A, n.30G>A, n.39G>T	0.00483265	0.00338674	0.00226029	0.00483265	0.00238095	0.00229841	0.00483265	0.00704363	0.0273028			n.9C>T, n.15C>T, n.24G>A, n.30G>A, n.39G>T	0.700804	0.667394		0.492681	1.99122		1.45751	3.87624		n.9C>T, n.15C>T, n.24G>A, n.30G>A, n.39G>T	0.00237344	0.0015085		0.00117305	0.00944038		0.0102662	0.105832		n.9C>T, n.15C>T, n.24G>A, n.30G>A, n.39G>T	-0.510859	-0.581229		-1.01835	0.994377		0.544495	1.95503
n.9C>T, n.15C>T, n.30G>A	0.00590657	0.00455907	0.00606709	0.00590657	0.00396825	0.00383068	0.00590657	0.0178047	0.00854937			n.9C>T, n.15C>T, n.30G>A	0.771865	1.33077		0.671837	1.68147		3.0144	0.480174		n.9C>T, n.15C>T, n.30G>A	0.00351899	0.00807393		0.00266602	0.0112197		0.0536705	0.00410518		n.9C>T, n.15C>T, n.30G>A	-0.371712	0.413349		-0.57167	0.750585		1.59235	-1.05537
n.9C>T, n.15C>T, n.30G>A, n.39G>T	0.013245	0.00403804	0.00333095	0.013245	0.0114286	0.00746983	0.013245	0.0197613	0.0237176			n.9C>T, n.15C>T, n.30G>A, n.39G>T	0.304872	0.824895		0.862857	0.430202		1.49198	1.2002		n.9C>T, n.15C>T, n.30G>A, n.39G>T	0.00123108	0.00274769		0.00986122	0.00211513		0.0294834	0.028466		n.9C>T, n.15C>T, n.30G>A, n.39G>T	-1.709	-0.27597		-0.211135	-1.21356		0.578193	0.264481
n.9C>T, n.22C>T	0.00698049	0.0148496	0.0240305	0.00698049	0.00873016	0.00153227	0.00698049	0.00254353	0.00303365			n.9C>T, n.22C>T	2.12729	1.61826		1.25065	0.54306		0.364377	1.19269		n.9C>T, n.22C>T	0.0315893	0.0388876		0.0109184	0.00257465		0.000926806	0.0036182		n.9C>T, n.22C>T	1.0897	0.695336		0.323833	-0.878162		-1.45254	0.255428
n.9C>T, n.22C>T, n.24G>A	0.00626454	0.0225348	0.0324768	0.00626454	0.0104762	0.00134074	0.00626454	0.00352182	0.00137893			n.9C>T, n.22C>T, n.24G>A	3.59721	1.44118		1.6723	0.921861		0.562182	0.391539		n.9C>T, n.22C>T, n.24G>A	0.0810625	0.046805		0.0175193	0.00890296		0.0019799	0.000539906		n.9C>T, n.22C>T, n.24G>A	1.84728	0.528253		0.742696	-0.115814		-0.828326	-1.34909
n.9C>T, n.22C>T, n.24G>A, n.30G>A	0.0306068	0.0756806	0.0973114	0.0306068	0.0450794	0.0398391	0.0306068	0.0144786	0.0165472			n.9C>T, n.22C>T, n.24G>A, n.30G>A	2.47268	1.28582		1.47286	0.860837		0.473051	1.14287		n.9C>T, n.22C>T, n.24G>A, n.30G>A	0.187134	0.125125		0.0663954	0.0334056		0.00684911	0.0189113		n.9C>T, n.22C>T, n.24G>A, n.30G>A	1.30666	0.363807		0.559596	-0.214514		-1.07688	0.193926
n.9C>T, n.22C>T, n.24G>A, n.30G>A, n.39G>T	0.0193306	0.0307412	0.0391387	0.0193306	0.0238095	0.0316031	0.0193306	0.0225005	0.0113072			n.9C>T, n.22C>T, n.24G>A, n.30G>A, n.39G>T	1.59029	1.27317		1.2317	0.936611		1.16398	0.502532		n.9C>T, n.22C>T, n.24G>A, n.30G>A, n.39G>T	0.0488873	0.0498302		0.0293262	0.0208867		0.0261902	0.00568225		n.9C>T, n.22C>T, n.24G>A, n.30G>A, n.39G>T	0.670194	0.349557		0.301824	-0.0929385		0.22031	-0.989843
n.9C>T, n.22C>T, n.24G>A, n.39G>T	0.00626454	0.00599192	0.00368784	0.00626454	0.00603175	0.0260486	0.00626454	0.0365878	0.0140651			n.9C>T, n.22C>T, n.24G>A, n.39G>T	0.956482	0.615469		0.962839	2.27069		5.84045	0.384421		n.9C>T, n.22C>T, n.24G>A, n.39G>T	0.00573117	0.00226975		0.0058076	0.0310999		0.213689	0.00540691		n.9C>T, n.22C>T, n.24G>A, n.39G>T	-0.0626823	-0.6979		-0.0531359	1.18377		2.54633	-1.37549
n.9C>T, n.22C>T, n.30G>A	0.0082334	0.00586166	0.00713776	0.0082334	0.00380952	0.00268148	0.0082334	0.00860888	0.00137893			n.9C>T, n.22C>T, n.30G>A	0.711937	1.2177		0.462692	1.06014		1.0456	0.160175		n.9C>T, n.22C>T, n.30G>A	0.00417314	0.00869166		0.00176263	0.00428152		0.00900149	0.00022087		n.9C>T, n.22C>T, n.30G>A	-0.488153	0.285345		-1.10876	0.0856157		0.065717	-2.6333
n.9C>T, n.22C>T, n.30G>A, n.39G>T	0.0105602	0.021623	0.0217702	0.0105602	0.0136508	0.0396476	0.0105602	0.0226961	0.0457805			n.9C>T, n.22C>T, n.30G>A, n.39G>T	2.04759	1.0068		1.29266	0.951875		2.14921	2.0171		n.9C>T, n.22C>T, n.30G>A, n.39G>T	0.0442751	0.0219183		0.0176458	0.0123685		0.0487788	0.092344		n.9C>T, n.22C>T, n.30G>A, n.39G>T	1.03463	0.0112158		0.371459	-0.0696406		1.10448	1.013
n.9C>T, n.22C>T, n.39G>T	0.00214784	0.00729452	0.00630502	0.00214784	0.00222222	0.00229841	0.00214784	0.000782626	0.00137893			n.9C>T, n.22C>T, n.39G>T	3.39621	0.864351		1.03463	0.632133		0.364377	1.76193		n.9C>T, n.22C>T, n.39G>T	0.0247737	0.00544975		0.00229918	0.000887984		0.000285171	0.00242957		n.9C>T, n.22C>T, n.39G>T	1.76435	-0.208643		0.0505081	-0.659418		-1.45254	0.817973
n.9C>T, n.24G>A	0.122785	0.0453302	0.0333095	0.122785	0.11	0.0915533	0.122785	0.22657	0.405957	Highst frequncy		n.9C>T, n.24G>A	0.369183	0.73482		0.895875	0.850826		1.84526	1.79175		n.9C>T, n.24G>A	0.0167352	0.0244765		0.0985462	0.0796296		0.418081	0.727373		n.9C>T, n.24G>A	-1.43369	-0.442575		-0.157022	-0.231369		0.884605	0.842174
n.9C>T, n.24G>A, n.30G>A	0.0281009	0.0450697	0.0600761	0.0281009	0.151429	0.0731661	0.0281009	0.0481315	0.0559846			n.9C>T, n.24G>A, n.30G>A	1.60385	1.33296		5.38874	0.974042		1.71281	1.16316		n.9C>T, n.24G>A, n.30G>A	0.072285	0.0800791		0.816008	0.143669		0.0824399	0.0651189		n.9C>T, n.24G>A, n.30G>A	0.682438	0.415716		2.43021	-0.0364636		0.777204	0.219288
n.9C>T, n.24G>A, n.30G>A, n.39G>T	0.0109182	0.0188876	0.031763	0.0109182	0.0130159	0.00134074	0.0109182	0.00254353	0.00110314			n.9C>T, n.24G>A, n.30G>A, n.39G>T	1.72992	1.68169		1.19213	0.634061		0.232963	0.433705		n.9C>T, n.24G>A, n.30G>A, n.39G>T	0.032674	0.0534155		0.0155166	0.00523281		0.000592548	0.000478439		n.9C>T, n.24G>A, n.30G>A, n.39G>T	0.791537	0.750768		0.254746	-0.655034		-2.09565	-1.20189
n.9C>T, n.24G>A, n.39G>T	0.0103812	0.00442881	0.000832739	0.0103812	0.00301587	0.00383068	0.0103812	0.0164351	0.00910094			n.9C>T, n.24G>A, n.39G>T	0.426617	0.188027		0.290512	0.524005		1.58316	0.553749		n.9C>T, n.24G>A, n.39G>T	0.00188941	0.000156578		0.000876147	0.000828103		0.0260194	0.00503963		n.9C>T, n.24G>A, n.39G>T	-1.22561	-2.40333		-1.77837	-0.929596		0.663716	-0.850094
Average fitness	Day0	Day1	Day2
NO TMP	1	1.34191	1.50131
0.03 TMP	1	1.72696	1.99692
0.3 TMP	1	1.71146	2.43608
1.34191	1.72696	1.81315	1.71146
1.50131	1.99692	2.75226	2.43608

## Sheet: E.coli 16-30
Initial reads (raw data for each variant and condition)
variant	t0	t1	t2	species	library	TMP	variant	t0	t1	t2	species	library	TMP	variant	t0	t1	t2	species	library	TMP
_wt	192	340	204	Escherichia coli	15.2	0	_wt	192	48	236	Escherichia coli	15.2	0.03	_wt	192	346	147	Escherichia coli	15.2	0.3
n.57G>C	294	287	192	Escherichia coli	15.2	0	n.57G>C	294	50	179	Escherichia coli	15.2	0.03	n.57G>C	294	142	119	Escherichia coli	15.2	0.3
n.57G>C, n.75G>T	356	602	651	Escherichia coli	15.2	0	n.57G>C, n.75G>T	356	99	593	Escherichia coli	15.2	0.03	n.57G>C, n.75G>T	356	530	315	Escherichia coli	15.2	0.3
n.57G>C, n.75G>T, n.78G>C	47	39	35	Escherichia coli	15.2	0	n.57G>C, n.75G>T, n.78G>C	47	2	49	Escherichia coli	15.2	0.03	n.57G>C, n.75G>T, n.78G>C	47	18	51	Escherichia coli	15.2	0.3
n.57G>C, n.75G>T, n.78G>C, n.84G>C, n.87G>C	24	30	48	Escherichia coli	15.2	0	n.57G>C, n.75G>T, n.78G>C, n.84G>C, n.87G>C	24	4	25	Escherichia coli	15.2	0.03	n.57G>C, n.75G>T, n.78G>C, n.84G>C, n.87G>C	24	20	23	Escherichia coli	15.2	0.3
n.57G>C, n.75G>T, n.78G>C, n.87G>C	44	38	21	Escherichia coli	15.2	0	n.57G>C, n.75G>T, n.78G>C, n.87G>C	44	13	10	Escherichia coli	15.2	0.03	n.57G>C, n.75G>T, n.78G>C, n.87G>C	44	11	14	Escherichia coli	15.2	0.3
n.57G>C, n.75G>T, n.84G>C	59	134	184	Escherichia coli	15.2	0	n.57G>C, n.75G>T, n.84G>C	59	24	99	Escherichia coli	15.2	0.03	n.57G>C, n.75G>T, n.84G>C	59	71	149	Escherichia coli	15.2	0.3
n.57G>C, n.75G>T, n.84G>C, n.87G>C	32	40	28	Escherichia coli	15.2	0	n.57G>C, n.75G>T, n.84G>C, n.87G>C	32	8	37	Escherichia coli	15.2	0.03	n.57G>C, n.75G>T, n.84G>C, n.87G>C	32	16	72	Escherichia coli	15.2	0.3
n.57G>C, n.75G>T, n.87G>C	66	62	110	Escherichia coli	15.2	0	n.57G>C, n.75G>T, n.87G>C	66	24	54	Escherichia coli	15.2	0.03	n.57G>C, n.75G>T, n.87G>C	66	45	235	Escherichia coli	15.2	0.3
n.57G>C, n.78G>C	79	69	53	Escherichia coli	15.2	0	n.57G>C, n.78G>C	79	14	66	Escherichia coli	15.2	0.03	n.57G>C, n.78G>C	79	122	123	Escherichia coli	15.2	0.3
n.57G>C, n.78G>C, n.84G>C	13	39	61	Escherichia coli	15.2	0	n.57G>C, n.78G>C, n.84G>C	13	3	14	Escherichia coli	15.2	0.03	n.57G>C, n.78G>C, n.84G>C	13	19	28	Escherichia coli	15.2	0.3
n.57G>C, n.78G>C, n.84G>C, n.87G>C	30	78	62	Escherichia coli	15.2	0	n.57G>C, n.78G>C, n.84G>C, n.87G>C	30	15	69	Escherichia coli	15.2	0.03	n.57G>C, n.78G>C, n.84G>C, n.87G>C	30	17	72	Escherichia coli	15.2	0.3
n.57G>C, n.78G>C, n.87G>C	245	217	129	Escherichia coli	15.2	0	n.57G>C, n.78G>C, n.87G>C	245	55	206	Escherichia coli	15.2	0.03	n.57G>C, n.78G>C, n.87G>C	245	521	257	Escherichia coli	15.2	0.3
n.57G>C, n.84G>C	55	120	111	Escherichia coli	15.2	0	n.57G>C, n.84G>C	55	8	96	Escherichia coli	15.2	0.03	n.57G>C, n.84G>C	55	143	75	Escherichia coli	15.2	0.3
n.57G>C, n.84G>C, n.87G>C	44	69	68	Escherichia coli	15.2	0	n.57G>C, n.84G>C, n.87G>C	44	9	42	Escherichia coli	15.2	0.03	n.57G>C, n.84G>C, n.87G>C	44	55	43	Escherichia coli	15.2	0.3
n.57G>C, n.87G>C	85	89	47	Escherichia coli	15.2	0	n.57G>C, n.87G>C	85	22	76	Escherichia coli	15.2	0.03	n.57G>C, n.87G>C	85	68	73	Escherichia coli	15.2	0.3
n.75G>T	329	379	209	Escherichia coli	15.2	0	n.75G>T	329	77	226	Escherichia coli	15.2	0.03	n.75G>T	329	368	567	Escherichia coli	15.2	0.3
n.75G>T, n.78G>C	58	153	106	Escherichia coli	15.2	0	n.75G>T, n.78G>C	58	16	118	Escherichia coli	15.2	0.03	n.75G>T, n.78G>C	58	51	162	Escherichia coli	15.2	0.3
n.75G>T, n.84G>C	30	79	55	Escherichia coli	15.2	0	n.75G>T, n.84G>C	30	5	81	Escherichia coli	15.2	0.03	n.75G>T, n.84G>C	30	50	68	Escherichia coli	15.2	0.3
n.75G>T, n.84G>C, n.87G>C	21	55	39	Escherichia coli	15.2	0	n.75G>T, n.84G>C, n.87G>C	21	7	32	Escherichia coli	15.2	0.03	n.75G>T, n.84G>C, n.87G>C	21	20	259	Escherichia coli	15.2	0.3
n.75G>T, n.87G>C	45	72	44	Escherichia coli	15.2	0	n.75G>T, n.87G>C	45	11	38	Escherichia coli	15.2	0.03	n.75G>T, n.87G>C	45	41	21	Escherichia coli	15.2	0.3
n.78G>C	101	203	324	Escherichia coli	15.2	0	n.78G>C	101	18	184	Escherichia coli	15.2	0.03	n.78G>C	101	103	420	Escherichia coli	15.2	0.3
n.78G>C, n.84G>C	29	88	109	Escherichia coli	15.2	0	n.78G>C, n.84G>C	29	7	72	Escherichia coli	15.2	0.03	n.78G>C, n.84G>C	29	21	215	Escherichia coli	15.2	0.3
n.78G>C, n.84G>C, n.87G>C	15	12	5	Escherichia coli	15.2	0	n.78G>C, n.84G>C, n.87G>C	15	21	11	Escherichia coli	15.2	0.03	n.78G>C, n.84G>C, n.87G>C	15	4	5	Escherichia coli	15.2	0.3
n.78G>C, n.87G>C	40	26	36	Escherichia coli	15.2	0	n.78G>C, n.87G>C	40	7	54	Escherichia coli	15.2	0.03	n.78G>C, n.87G>C	40	23	19	Escherichia coli	15.2	0.3
n.84G>C	94	231	122	Escherichia coli	15.2	0	n.84G>C	94	18	83	Escherichia coli	15.2	0.03	n.84G>C	94	57	95	Escherichia coli	15.2	0.3
n.84G>C, n.87G>C	14	31	17	Escherichia coli	15.2	0	n.84G>C, n.87G>C	14	3	6	Escherichia coli	15.2	0.03	n.84G>C, n.87G>C	14	4	5	Escherichia coli	15.2	0.3
n.87G>C	67	75	38	Escherichia coli	15.2	0	n.87G>C	67	9	45	Escherichia coli	15.2	0.03	n.87G>C	67	65	61	Escherichia coli	15.2	0.3
sum	2508	3657	3108					2508	597	2801					2508	2951	3693
Frequency												Fitness										Relative fitness (fold of change (frequncy day1/frequency day0) and (day2/day1)										LOG2((fold of change (frequncy day1/frequency day0) and (day2/day1))
	No TMP			0.03 TMP			0.3 TMP					No TMP			0.03 TMP			0.3 TMP				No TMP			0.03 TMP			0.3 TMP				No TMP			0.03 TMP			0.3 TMP
variant	t0	t1	t2	t0	t1	t2	t0	t1	t2			variant	T0-T1	T1-T2	variant	T0-T1	T1-T2	variant	T0-T1	T1-T2		variant	T0-T1	T1-T2	variant	T0-T1	T1-T2	variant	T0-T1	T1-T2		variant	T0-T1	T1-T2	variant	T0-T1	T1-T2	variant	T0-T1	T1-T2
_wt	0.076555	0.0929724	0.0656371	0.076555	0.080402	0.0842556	0.076555	0.117248	0.039805	0.153534		_wt	1.21445	0.705985		1.05025	1.04793		1.53156	0.339493		_wt	0.11291	0.0463388		0.0844423	0.0882939		0.179573	0.0135135		_wt	0.281493	-0.500249		0.0721075	0.0689175		0.615941	-1.5543
n.57G>C	0.117225	0.0784796	0.0617761	0.117225	0.0837521	0.0639057	0.117225	0.0481193	0.0322231			n.57G>C	0.669479	0.78716		0.714457	0.763035		0.410487	0.669651		n.57G>C	0.0525405	0.0486277		0.0598372	0.0487623		0.0197523	0.0215782		n.57G>C	-0.576735	-0.343439		-0.483064	-0.38829		-1.28108	-0.576366
n.57G>C, n.75G>T	0.141946	0.164616	0.209459	0.141946	0.165829	0.21171	0.141946	0.1796	0.0852965			n.57G>C, n.75G>T	1.15971	1.27241		1.16826	1.27668		1.26527	0.474925		n.57G>C, n.75G>T	0.190906	0.266519		0.193731	0.270285		0.227243	0.0405094		n.57G>C, n.75G>T	0.215006	0.348702		0.225592	0.353522		0.340588	-1.0712
n.57G>C, n.75G>T, n.78G>C	0.01874	0.0106645	0.0112613	0.01874	0.00335008	0.0174938	0.01874	0.00609963	0.0138099			n.57G>C, n.75G>T, n.78G>C	0.569075	1.05596		0.178766	5.22189		0.325486	2.26406		n.57G>C, n.75G>T, n.78G>C	0.00606889	0.0118914		0.000598882	0.0913504		0.00198535	0.0312664		n.57G>C, n.75G>T, n.78G>C	-0.810777	0.0799205		-2.47581	2.38485		-1.6149	1.17955
n.57G>C, n.75G>T, n.78G>C, n.84G>C, n.87G>C	0.00956938	0.00820345	0.015444	0.00956938	0.00670017	0.00892538	0.00956938	0.00677736	0.006228			n.57G>C, n.75G>T, n.78G>C, n.84G>C, n.87G>C	0.85726	1.88263		0.700168	1.33211		0.708234	0.918941		n.57G>C, n.75G>T, n.78G>C, n.84G>C, n.87G>C	0.00703249	0.0290753		0.00469124	0.0118896		0.00479996	0.00572317		n.57G>C, n.75G>T, n.78G>C, n.84G>C, n.87G>C	-0.220513	0.913512		-0.512169	0.4148		-0.495665	-0.120386
n.57G>C, n.75G>T, n.78G>C, n.87G>C	0.0175439	0.010391	0.00675676	0.0175439	0.0217755	0.00357015	0.0175439	0.00372755	0.00379096			n.57G>C, n.75G>T, n.78G>C, n.87G>C	0.592289	0.650249		1.24121	0.163952		0.21247	1.01701		n.57G>C, n.75G>T, n.78G>C, n.87G>C	0.00615449	0.00439357		0.0270279	0.000585335		0.000791994	0.00385544		n.57G>C, n.75G>T, n.78G>C, n.87G>C	-0.753194	-0.618719		0.312904	-2.59988		-2.22789	0.0257518
n.57G>C, n.75G>T, n.84G>C	0.0235247	0.0366421	0.0592021	0.0235247	0.040201	0.0353445	0.0235247	0.0240596	0.0403466			n.57G>C, n.75G>T, n.84G>C	1.5576	1.61569		1.70888	0.879195		1.02274	1.67694		n.57G>C, n.75G>T, n.84G>C	0.0570736	0.0956519		0.0686988	0.0310747		0.0246067	0.0676589		n.57G>C, n.75G>T, n.84G>C	0.640249	0.69304		0.773898	-0.184105		0.0338474	0.746692
n.57G>C, n.75G>T, n.84G>C, n.87G>C	0.0127592	0.0109379	0.00900901	0.0127592	0.0134003	0.0132096	0.0127592	0.00542189	0.0194963			n.57G>C, n.75G>T, n.84G>C, n.87G>C	0.85726	0.823649		1.05025	0.985764		0.424941	3.59586		n.57G>C, n.75G>T, n.84G>C, n.87G>C	0.00937665	0.00742026		0.0140737	0.0130215		0.00230398	0.0701061		n.57G>C, n.75G>T, n.84G>C, n.87G>C	-0.220513	-0.278149		0.0721075	-0.019223		-1.23128	1.84674
n.57G>C, n.75G>T, n.87G>C	0.0263158	0.0169538	0.0353925	0.0263158	0.040201	0.0192788	0.0263158	0.0152491	0.0636339			n.57G>C, n.75G>T, n.87G>C	0.644244	2.08759		1.52764	0.479561		0.579465	4.17297		n.57G>C, n.75G>T, n.87G>C	0.0109224	0.0738851		0.0614126	0.00924537		0.00883629	0.265542		n.57G>C, n.75G>T, n.87G>C	-0.632083	1.06253		0.612247	-1.05721		-0.78472	2.06142
n.57G>C, n.78G>C	0.0314992	0.0188679	0.0170528	0.0314992	0.0234506	0.023563	0.0314992	0.0413419	0.0333063			n.57G>C, n.78G>C	0.598997	0.903797		0.744482	1.00479		1.31248	0.805629		n.57G>C, n.78G>C	0.0113018	0.0154122		0.0174585	0.023676		0.0542602	0.0268325		n.57G>C, n.78G>C	-0.736973	-0.144335		-0.423755	0.00833515		0.393389	-0.310023
n.57G>C, n.78G>C, n.84G>C	0.00518341	0.0106645	0.0196268	0.00518341	0.00502513	0.00499821	0.00518341	0.0064385	0.00758191			n.57G>C, n.78G>C, n.84G>C	2.05742	1.84039		0.969463	0.994645		1.24213	1.17759		n.57G>C, n.78G>C, n.84G>C	0.0219414	0.0361209		0.00487167	0.00497145		0.00799748	0.00892839		n.57G>C, n.78G>C, n.84G>C	1.04154	0.880793		-0.0432553	-0.00629699		0.313982	0.237063
n.57G>C, n.78G>C, n.84G>C, n.87G>C	0.0119617	0.021329	0.0199485	0.0119617	0.0251256	0.0246341	0.0119617	0.00576076	0.0194963			n.57G>C, n.78G>C, n.84G>C, n.87G>C	1.7831	0.935279		2.1005	0.980436		0.481599	3.38434		n.57G>C, n.78G>C, n.84G>C, n.87G>C	0.0380317	0.0186574		0.0527764	0.0241521		0.00277438	0.0659822		n.57G>C, n.78G>C, n.84G>C, n.87G>C	0.835197	-0.0949901		1.07142	-0.0270346		-1.0511	1.7593
n.57G>C, n.78G>C, n.87G>C	0.0976874	0.0593383	0.0415058	0.0976874	0.0921273	0.0735452	0.0976874	0.17655	0.0695911			n.57G>C, n.78G>C, n.87G>C	0.60743	0.699478		0.943083	0.798299		1.8073	0.394172		n.57G>C, n.78G>C, n.87G>C	0.0360438	0.0290324		0.0868837	0.0587111		0.319079	0.0274308		n.57G>C, n.78G>C, n.87G>C	-0.716837	-0.513589		-0.0830148	-0.323192		0.854633	-1.33945
n.57G>C, n.84G>C	0.0219298	0.0328138	0.0357143	0.0219298	0.0134003	0.0342735	0.0219298	0.0484581	0.0203087			n.57G>C, n.84G>C	1.49631	1.08839		0.611055	2.55766		2.20969	0.419098		n.57G>C, n.84G>C	0.0490995	0.0388712		0.00818835	0.0876598		0.107078	0.00851132		n.57G>C, n.84G>C	0.582371	0.123524		-0.708266	1.35539		1.1445	-1.2512
n.57G>C, n.84G>C, n.87G>C	0.0175439	0.0188679	0.021879	0.0175439	0.0150754	0.0149946	0.0175439	0.0186377	0.0116437			n.57G>C, n.84G>C, n.87G>C	1.07547	1.15959		0.859296	0.994645		1.06235	0.624735		n.57G>C, n.84G>C, n.87G>C	0.0202919	0.0253707		0.0129542	0.0149143		0.0197998	0.00727419		n.57G>C, n.84G>C, n.87G>C	0.10631	0.214856		-0.217094	-0.00629699		0.0886189	-0.676377
n.57G>C, n.87G>C	0.0338915	0.0243369	0.0151223	0.0338915	0.0368509	0.0271332	0.0338915	0.023043	0.0197671			n.57G>C, n.87G>C	0.718081	0.621372		1.08732	0.736295		0.679905	0.857835		n.57G>C, n.87G>C	0.0174759	0.00939655		0.0400687	0.019978		0.0156671	0.0169569		n.57G>C, n.87G>C	-0.475773	-0.684151		0.122101	-0.439685		-0.554474	-0.219547
n.75G>T	0.13118	0.103637	0.0672458	0.13118	0.128978	0.0806855	0.13118	0.124703	0.153534	Highst frequncy		n.75G>T	0.790034	0.64886		0.983214	0.625574		0.950627	1.23119		n.75G>T	0.0818767	0.0436331		0.126813	0.0504748		0.118547	0.189029		n.75G>T	-0.338188	-0.621799		-0.0229561	-0.674442		-0.0715316	0.301225
n.75G>T, n.78G>C	0.023126	0.0418376	0.0341055	0.023126	0.0268007	0.0421278	0.023126	0.0172823	0.0438668			n.75G>T, n.78G>C	1.80911	0.815189		1.1589	1.57189		0.74731	2.53825		n.75G>T, n.78G>C	0.0756889	0.0278025		0.0310592	0.0662205		0.0129152	0.111345		n.75G>T, n.78G>C	0.856081	-0.293025		0.213998	0.653421		-0.418293	1.3444
n.75G>T, n.84G>C	0.0119617	0.0216024	0.0176963	0.0119617	0.00837521	0.0289182	0.0119617	0.0169434	0.0184132			n.75G>T, n.84G>C	1.80596	0.81918		0.700168	3.45284		1.41647	1.08675		n.75G>T, n.84G>C	0.0390131	0.0144964		0.00586405	0.09985		0.0239998	0.0200105		n.75G>T, n.84G>C	0.853566	-0.285987		-0.512169	1.7882		0.503317	0.121344
n.75G>T, n.84G>C, n.87G>C	0.00837321	0.0150396	0.0125483	0.00837321	0.0117253	0.0114245	0.00837321	0.00677736	0.0701327			n.75G>T, n.84G>C, n.87G>C	1.79616	0.834345		1.40034	0.974346		0.809411	10.3481		n.75G>T, n.84G>C, n.87G>C	0.0270137	0.0104696		0.0164193	0.0111314		0.00548567	0.725738		n.75G>T, n.84G>C, n.87G>C	0.845722	-0.259555		0.486802	-0.0360141		-0.303275	3.37143
n.75G>T, n.87G>C	0.0179426	0.0196883	0.014157	0.0179426	0.0184255	0.0135666	0.0179426	0.0138936	0.00568643			n.75G>T, n.87G>C	1.09729	0.719058		1.02691	0.736295		0.774336	0.409285		n.75G>T, n.87G>C	0.0216038	0.0101797		0.0189213	0.00998901		0.0107583	0.00232737		n.75G>T, n.87G>C	0.135263	-0.473814		0.0397172	-0.439685		-0.367106	-1.2853
n.78G>C	0.0402711	0.05551	0.104247	0.0402711	0.0301508	0.0656908	0.0402711	0.0349034	0.113729			n.78G>C	1.37841	1.87799		0.748694	2.17875		0.866711	3.25838		n.78G>C	0.0765153	0.195775		0.0225737	0.143124		0.0302512	0.370571		n.78G>C	0.464047	0.909956		-0.415626	1.12416		-0.204714	1.7046
n.78G>C, n.84G>C	0.011563	0.0240634	0.0350708	0.011563	0.0117253	0.0257051	0.011563	0.00711623	0.0582183			n.78G>C, n.84G>C	2.08107	1.45743		1.01404	2.19228		0.615431	8.18105		n.78G>C, n.84G>C	0.0500778	0.0511132		0.0118899	0.0563527		0.00437955	0.476286		n.78G>C, n.84G>C	1.05802	0.544416		0.0215305	1.13309		-0.697988	3.03246
n.78G>C, n.84G>C, n.87G>C	0.00598086	0.00328138	0.00160875	0.00598086	0.0351759	0.00392717	0.00598086	0.00135547	0.00135391			n.78G>C, n.84G>C, n.87G>C	0.548646	0.490267		5.88141	0.111644		0.226635	0.998849		n.78G>C, n.84G>C, n.87G>C	0.00180032	0.000788718		0.206884	0.000438444		0.000307198	0.00135235		n.78G>C, n.84G>C, n.87G>C	-0.863424	-1.02542		2.55641	-3.15016		-2.13521	-0.000217612
n.78G>C, n.87G>C	0.015949	0.00710965	0.011583	0.015949	0.0117253	0.0192788	0.015949	0.00779397	0.00514487			n.78G>C, n.87G>C	0.445775	1.6292		0.735176	1.64421		0.488682	0.660109		n.78G>C, n.87G>C	0.00316931	0.018871		0.00862015	0.0316984		0.00380877	0.00339617		n.78G>C, n.87G>C	-1.16238	0.705045		-0.441878	0.718271		-1.03008	-0.59704
n.84G>C	0.0374801	0.0631665	0.0392535	0.0374801	0.0301508	0.0296323	0.0374801	0.0193155	0.0257243			n.84G>C	1.68534	0.621429		0.804448	0.982804		0.515354	1.3318		n.84G>C	0.106457	0.0243933		0.0242547	0.0291227		0.00995431	0.0342597		n.84G>C	0.753893	-0.684018		-0.312137	-0.0235575		-0.953569	0.414459
n.84G>C, n.87G>C	0.00558214	0.00847689	0.00546976	0.00558214	0.00502513	0.00214209	0.00558214	0.00135547	0.00135391			n.84G>C, n.87G>C	1.51857	0.645255		0.900215	0.426276		0.242823	0.998849		n.84G>C, n.87G>C	0.0128728	0.00352939		0.0045237	0.000913123		0.00032914	0.00135235		n.84G>C, n.87G>C	0.603668	-0.629825		-0.150056	-1.22676		-2.03609	-0.000217612
n.87G>C	0.0267145	0.0205086	0.0122265	0.0267145	0.0150754	0.0160657	0.0267145	0.0220264	0.0165177			n.87G>C	0.767696	0.596165		0.564314	1.06569		0.824512	0.749905		n.87G>C	0.0157444	0.00728902		0.00850725	0.0171211		0.0181611	0.0123867		n.87G>C	-0.379516	-0.743799		-0.822875	0.0931421		-0.276639	-0.413297
Average fitness	Day0	Day1	Day2
NO TMP	1	1.159	1.35025
0.03 TMP	1	1.22405	1.60963
0.3 TMP	1	1.23544	3.24888
1.159	1.22405	1.51147	1.23544
1.35025	1.60963	2.56421	3.24888

## Sheet: N.sicca 1-15 repeat
Initial reads (raw data for each variant and condition)
variant	t0	t1	t2	TMP	variant	t0	t1	t2	TMP
_wt	133	124	175	0	_wt	133	22	8	100
n.21C>T, n.24G>C	50	39	52	0	n.21C>T, n.24G>C	50	135	116	100
n.21C>T, n.24G>C, n.27G>C	6	0	2	0	n.21C>T, n.24G>C, n.27G>C	6	2	2	100
n.21C>T, n.24G>C, n.27G>C, n.36G>C	10	7	10	0	n.21C>T, n.24G>C, n.27G>C, n.36G>C	10	9	17	100
n.21C>T, n.24G>C, n.27G>C, n.36G>C, n.39T>C	97	158	189	0	n.21C>T, n.24G>C, n.27G>C, n.36G>C, n.39T>C	97	733	828	100
n.21C>T, n.24G>C, n.27G>C, n.36G>C, n.39T>C, n.48C>A	142	193	213	0	n.21C>T, n.24G>C, n.27G>C, n.36G>C, n.39T>C, n.48C>A	142	480	373	100
n.21C>T, n.24G>C, n.27G>C, n.36G>C, n.48C>A	25	6	6	0	n.21C>T, n.24G>C, n.27G>C, n.36G>C, n.48C>A	25	6	4	100
n.21C>T, n.24G>C, n.27G>C, n.39T>C	2	1	0	0	n.21C>T, n.24G>C, n.27G>C, n.39T>C	2	1	2	100
n.27G>C, n.36G>C, n.39T>C, n.48C>A	25	33	28	0	n.21C>T, n.24G>C, n.27G>C, n.39T>C, n.48C>A	25	131	168	100
n.21C>T, n.24G>C, n.27G>C, n.48C>A	52	60	72	0	n.21C>T, n.24G>C, n.27G>C, n.48C>A	52	312	301	100
n.21C>T, n.24G>C, n.36G>C	9	7	7	0	n.21C>T, n.24G>C, n.36G>C	9	26	15	100
n.21C>T, n.24G>C, n.36G>C, n.39T>C	12	15	28	0	n.21C>T, n.24G>C, n.36G>C, n.39T>C	12	62	55	100
n.21C>T, n.24G>C, n.36G>C, n.39T>C, n.48C>A	42	36	43	0	n.21C>T, n.24G>C, n.36G>C, n.39T>C, n.48C>A	42	174	181	100
n.21C>T, n.24G>C, n.36G>C, n.48C>A	27	8	23	0	n.21C>T, n.24G>C, n.36G>C, n.48C>A	27	55	32	100
n.21C>T, n.24G>C, n.39T>C	2	0	0	0	n.21C>T, n.24G>C, n.39T>C	2	0	0	100
n.21C>T, n.24G>C, n.39T>C, n.48C>A	3	0	0	0	n.21C>T, n.24G>C, n.39T>C, n.48C>A	3	0	2	100
n.21C>T, n.24G>C, n.48C>A	86	31	25	0	n.21C>T, n.24G>C, n.48C>A	86	89	70	100
n.21C>T, n.27G>C	2	0	0	0	n.21C>T, n.27G>C	2	0	0	100
n.21C>T, n.27G>C, n.36G>C	19	60	45	0	n.21C>T, n.27G>C, n.36G>C	19	4	0	100
n.21C>T, n.27G>C, n.36G>C, n.39T>C	33	35	33	0	n.21C>T, n.27G>C, n.36G>C, n.39T>C	33	34	14	100
n.21C>T, n.27G>C, n.36G>C, n.39T>C, n.48C>A	3	4	3	0	n.21C>T, n.27G>C, n.36G>C, n.39T>C, n.48C>A	3	0	4	100
n.21C>T, n.27G>C, n.36G>C, n.48C>A	32	37	46	0	n.21C>T, n.27G>C, n.36G>C, n.48C>A	32	8	2	100
n.21C>T, n.27G>C, n.39T>C	5	16	8	0	n.21C>T, n.27G>C, n.39T>C	5	3	0	100
n.21C>T, n.27G>C, n.39T>C, n.48C>A	5	1	2	0	n.21C>T, n.27G>C, n.39T>C, n.48C>A	5	0	8	100
n.21C>T, n.27G>C, n.48C>A	22	21	21	0	n.21C>T, n.27G>C, n.48C>A	22	16	6	100
n.21C>T, n.36G>C	2	1	0	0	n.21C>T, n.36G>C	2	0	0	100
n.21C>T, n.36G>C, n.39T>C	53	71	85	0	n.21C>T, n.36G>C, n.39T>C	53	8	3	100
n.21C>T, n.36G>C, n.39T>C, n.48C>A	7	2	1	0	n.21C>T, n.36G>C, n.39T>C, n.48C>A	7	0	0	100
n.21C>T, n.36G>C, n.48C>A	3	0	0	0	n.21C>T, n.36G>C, n.48C>A	3	0	0	100
n.21C>T, n.39T>C	3	5	2	0	n.21C>T, n.39T>C	3	0	0	100
n.21C>T, n.39T>C, n.48C>A	5	0	0	0	n.21C>T, n.39T>C, n.48C>A	5	0	0	100
n.21C>T, n.48C>A	8	0	2	0	n.21C>T, n.48C>A	8	1	0	100
n.24G>C	5	0	0	0	n.24G>C	5	3	0	100
n.24G>C, n.27G>C	11	4	9	0	n.24G>C, n.27G>C	11	4	2	100
n.24G>C, n.27G>C, n.36G>C	60	66	95	0	n.24G>C, n.27G>C, n.36G>C	60	23	3	100
n.24G>C, n.27G>C, n.36G>C, n.39T>C	120	101	148	0	n.24G>C, n.27G>C, n.36G>C, n.39T>C	120	368	365	100
n.24G>C, n.27G>C, n.36G>C, n.39T>C, n.48C>A	50	31	46	0	n.24G>C, n.27G>C, n.36G>C, n.39T>C, n.48C>A	50	99	36	100
n.24G>C, n.27G>C, n.36G>C, n.48C>A	25	19	29	0	n.24G>C, n.27G>C, n.36G>C, n.48C>A	25	18	12	100
n.24G>C, n.27G>C, n.39T>C	38	18	17	0	n.24G>C, n.27G>C, n.39T>C	38	46	37	100
n.24G>C, n.27G>C, n.39T>C, n.48C>A	39	20	34	0	n.24G>C, n.27G>C, n.39T>C, n.48C>A	39	166	196	100
n.24G>C, n.27G>C, n.48C>A	19	2	9	0	n.24G>C, n.27G>C, n.48C>A	19	12	4	100
n.24G>C, n.36G>C	127	108	120	0	n.24G>C, n.36G>C	127	17	11	100
n.24G>C, n.36G>C, n.39T>C	36	25	30	0	n.24G>C, n.36G>C, n.39T>C	36	96	72	100
n.24G>C, n.36G>C, n.39T>C, n.48C>A	80	202	237	0	n.24G>C, n.36G>C, n.39T>C, n.48C>A	80	633	585	100
n.24G>C, n.36G>C, n.48C>A	55	41	59	0	n.24G>C, n.36G>C, n.48C>A	55	29	14	100
n.24G>C, n.39T>C	3	0	0	0	n.24G>C, n.39T>C	3	1	0	100
n.24G>C, n.39T>C, n.48C>A	15	22	40	0	n.24G>C, n.39T>C, n.48C>A	15	131	126	100
n.24G>C, n.48C>A	54	33	22	0	n.24G>C, n.48C>A	54	92	45	100
n.27G>C	28	62	71	0	n.27G>C	28	27	17	100
n.27G>C, n.36G>C	140	174	260	0	n.27G>C, n.36G>C	140	30	3	100
n.27G>C, n.36G>C, n.39T>C	6	3	5	0	n.27G>C, n.36G>C, n.39T>C	6	4	7	100
n.27G>C, n.36G>C, n.39T>C, n.48C>A	63	98	88	0	n.27G>C, n.36G>C, n.39T>C, n.48C>A	63	271	262	100
n.27G>C, n.36G>C, n.48C>A	41	43	53	0	n.27G>C, n.36G>C, n.48C>A	41	70	36	100
n.27G>C, n.39T>C	2	0	0	0	n.27G>C, n.39T>C	2	3	0	100
n.27G>C, n.39T>C, n.48C>A	45	79	81	0	n.27G>C, n.39T>C, n.48C>A	45	397	478	100
n.27G>C, n.48C>A	15	5	10	0	n.27G>C, n.48C>A	15	12	11	100
n.36G>C	15	15	20	0	n.36G>C	15	13	0	100
n.36G>C, n.39T>C, n.48C>A	57	40	41	0	n.36G>C, n.39T>C, n.48C>A	57	64	47	100
n.36G>C, n.48C>A	31	59	66	0	n.36G>C, n.48C>A	31	45	24	100
n.39T>C	8	7	13	0	n.39T>C	8	13	5	100
n.39T>C, n.48C>A	2	1	0	0	n.39T>C, n.48C>A	2	0	0	100
n.48C>A	4	1	1	0	n.48C>A	4	0	0	100
sum of reads	2119	2250	2725			2119	4998	4609
Frequency (# reads of variant/ sum of reads)								Fitness (fold of change (frequncy day1/frequency day0) and (day2/day1)							Relative fitness (fold of change (frequncy day1/frequency day0) and (day2/day1)							LOG2((fold of change (frequncy day1/frequency day0) and (day2/day1))
	No TMP			100 TMP				No TMP			100 TMP				No TMP			100 TMP				No TMP			100 TMP
variant	t0	t1	t2	t0	t1	t2		variant	T0-T1	T1-T2	variant	T0-T1	T1-T2		variant	T0-T1	T1-T2	variant	T0-T1	T1-T2		variant	T0-T1	T1-T2	variant	T0-T1	T1-T2
_wt	0.0627655	0.0551111	0.0642202	0.0627655	0.00440176	0.00173573		_wt	0.878048	1.16529	_wt	0.0701303	0.394327		_wt	0.0483902	0.0748349		0.000308697	0.000684447		_wt	-0.185985	0.221921		-3.81339	-1.33888
n.21C>T, n.24G>C	0.023596	0.0173333	0.0190826	0.023596	0.0270108	0.0251681		n.21C>T, n.24G>C	0.734587	1.10092	n.21C>T, n.24G>C	1.14472	0.931781		n.21C>T, n.24G>C	0.0127328	0.0210083		0.0309198	0.0234512		n.21C>T, n.24G>C	-0.443033	0.140016		0.196252	-0.10039
n.21C>T, n.24G>C, n.27G>C	0.00283152	0	0.000733945	0.00283152	0.00040016	0.000433934		n.21C>T, n.24G>C, n.27G>C	0	0	n.21C>T, n.24G>C, n.27G>C	0.141323	1.0844		n.21C>T, n.24G>C, n.27G>C	0	0		5.65519e-05	0.000470558		n.21C>T, n.24G>C, n.27G>C	-9.96578	-9.96578		-2.81276	0.118227
n.21C>T, n.24G>C, n.27G>C, n.36G>C	0.00471921	0.00311111	0.00366972	0.00471921	0.00180072	0.00368844		n.21C>T, n.24G>C, n.27G>C, n.36G>C	0.659244	1.17955	n.21C>T, n.24G>C, n.27G>C, n.36G>C	0.381573	2.04831		n.21C>T, n.24G>C, n.27G>C, n.36G>C	0.00205098	0.00432864		0.000687106	0.00755506		n.21C>T, n.24G>C, n.27G>C, n.36G>C	-0.598928	0.239465		-1.38619	1.03514
n.21C>T, n.24G>C, n.27G>C, n.36G>C, n.39T>C	0.0457763	0.0702222	0.0693578	0.0457763	0.146659	0.179649		n.21C>T, n.24G>C, n.27G>C, n.36G>C, n.39T>C	1.53403	0.98769	n.21C>T, n.24G>C, n.27G>C, n.36G>C, n.39T>C	3.20381	1.22494		n.21C>T, n.24G>C, n.27G>C, n.36G>C, n.39T>C	0.107723	0.068504		0.469867	0.220059		n.21C>T, n.24G>C, n.27G>C, n.36G>C, n.39T>C	0.618267	-0.0164096		1.68024	0.293892
n.21C>T, n.24G>C, n.27G>C, n.36G>C, n.39T>C, n.48C>A	0.0670127	0.0857778	0.0781651	0.0670127	0.0960384	0.0809286		n.21C>T, n.24G>C, n.27G>C, n.36G>C, n.39T>C, n.48C>A	1.28002	0.911252	n.21C>T, n.24G>C, n.27G>C, n.36G>C, n.39T>C, n.48C>A	1.43314	0.842669		n.21C>T, n.24G>C, n.27G>C, n.36G>C, n.39T>C, n.48C>A	0.109797	0.0712281		0.137636	0.0681961		n.21C>T, n.24G>C, n.27G>C, n.36G>C, n.39T>C, n.48C>A	0.357295	-0.132496		0.520182	-0.245251
n.21C>T, n.24G>C, n.27G>C, n.36G>C, n.48C>A	0.011798	0.00266667	0.00220183	0.011798	0.00120048	0.000867867		n.21C>T, n.24G>C, n.27G>C, n.36G>C, n.48C>A	0.226027	0.825688	n.21C>T, n.24G>C, n.27G>C, n.36G>C, n.48C>A	0.101753	0.722933		n.21C>T, n.24G>C, n.27G>C, n.36G>C, n.48C>A	0.000602738	0.00181803		0.000122152	0.00062741		n.21C>T, n.24G>C, n.27G>C, n.36G>C, n.48C>A	-2.13907	-0.274585		-3.28275	-0.466071
n.21C>T, n.24G>C, n.27G>C, n.39T>C	0.000943841	0.000444444	0	0.000943841	0.00020008	0.000433934		n.21C>T, n.24G>C, n.27G>C, n.39T>C	0.470889	0	n.21C>T, n.24G>C, n.27G>C, n.39T>C	0.211985	2.1688		n.21C>T, n.24G>C, n.27G>C, n.39T>C	0.000209284	0		4.24139e-05	0.000941115		n.21C>T, n.24G>C, n.27G>C, n.39T>C	-1.08348	-9.96578		-2.23118	1.11756
n.27G>C, n.36G>C, n.39T>C, n.48C>A	0.011798	0.0146667	0.0102752	0.011798	0.0262105	0.0364504		n.27G>C, n.36G>C, n.39T>C, n.48C>A	1.24315	0.700584	n.27G>C, n.36G>C, n.39T>C, n.48C>A	2.2216	1.39068		n.27G>C, n.36G>C, n.39T>C, n.48C>A	0.0182328	0.00719866		0.0582292	0.0506909		n.27G>C, n.36G>C, n.39T>C, n.48C>A	0.315157	-0.511313		1.15225	0.476829
n.21C>T, n.24G>C, n.27G>C, n.48C>A	0.0245399	0.0266667	0.026422	0.0245399	0.062425	0.065307		n.21C>T, n.24G>C, n.27G>C, n.48C>A	1.08667	0.990826	n.21C>T, n.24G>C, n.27G>C, n.48C>A	2.54382	1.04617		n.21C>T, n.24G>C, n.27G>C, n.48C>A	0.0289778	0.0261796		0.158798	0.0683221		n.21C>T, n.24G>C, n.27G>C, n.48C>A	0.121236	-0.0118415		1.34756	0.066493
n.21C>T, n.24G>C, n.36G>C	0.00424729	0.00311111	0.00256881	0.00424729	0.00520208	0.0032545		n.21C>T, n.24G>C, n.36G>C	0.732494	0.825688	n.21C>T, n.24G>C, n.36G>C	1.2248	0.625615		n.21C>T, n.24G>C, n.36G>C	0.00227887	0.00212103		0.00637151	0.00203607		n.21C>T, n.24G>C, n.36G>C	-0.447143	-0.274585		0.293725	-0.674348
n.21C>T, n.24G>C, n.36G>C, n.39T>C	0.00566305	0.00666667	0.0102752	0.00566305	0.012405	0.0119332		n.21C>T, n.24G>C, n.36G>C, n.39T>C	1.17722	1.54128	n.21C>T, n.24G>C, n.36G>C, n.39T>C	2.19051	0.961968		n.21C>T, n.24G>C, n.36G>C, n.39T>C	0.00784815	0.0158371		0.0271732	0.0114793		n.21C>T, n.24G>C, n.36G>C, n.39T>C	0.236612	0.625069		1.13192	-0.0544405
n.21C>T, n.24G>C, n.36G>C, n.39T>C, n.48C>A	0.0198207	0.016	0.0157798	0.0198207	0.0348139	0.039271		n.21C>T, n.24G>C, n.36G>C, n.39T>C, n.48C>A	0.807238	0.986239	n.21C>T, n.24G>C, n.36G>C, n.39T>C, n.48C>A	1.75645	1.12803		n.21C>T, n.24G>C, n.36G>C, n.39T>C, n.48C>A	0.0129158	0.0155627		0.0611488	0.0442987		n.21C>T, n.24G>C, n.36G>C, n.39T>C, n.48C>A	-0.307148	-0.0185294		0.81348	0.175078
n.21C>T, n.24G>C, n.36G>C, n.48C>A	0.0127419	0.00355556	0.00844037	0.0127419	0.0110044	0.00694294		n.21C>T, n.24G>C, n.36G>C, n.48C>A	0.279045	2.37385	n.21C>T, n.24G>C, n.36G>C, n.48C>A	0.863642	0.630924		n.21C>T, n.24G>C, n.36G>C, n.48C>A	0.000992161	0.0200362		0.00950386	0.00438046		n.21C>T, n.24G>C, n.36G>C, n.48C>A	-1.83627	1.24784		-0.209826	-0.662178
n.21C>T, n.24G>C, n.39T>C	0.000943841	0	0	0.000943841	0	0		n.21C>T, n.24G>C, n.39T>C	0	0	n.21C>T, n.24G>C, n.39T>C	0	0		n.21C>T, n.24G>C, n.39T>C	0	0		0	0		n.21C>T, n.24G>C, n.39T>C	-9.96578	-9.96578		-9.96578	-9.96578
n.21C>T, n.24G>C, n.39T>C, n.48C>A	0.00141576	0	0	0.00141576	0	0.000433934		n.21C>T, n.24G>C, n.39T>C, n.48C>A	0	0	n.21C>T, n.24G>C, n.39T>C, n.48C>A	0	0		n.21C>T, n.24G>C, n.39T>C, n.48C>A	0	0		0	0		n.21C>T, n.24G>C, n.39T>C, n.48C>A	-9.96578	-9.96578		-9.96578	-9.96578
n.21C>T, n.24G>C, n.48C>A	0.0405852	0.0137778	0.00917431	0.0405852	0.0178071	0.0151877		n.21C>T, n.24G>C, n.48C>A	0.339478	0.665877	n.21C>T, n.24G>C, n.48C>A	0.438759	0.852899		n.21C>T, n.24G>C, n.48C>A	0.00467725	0.00610897		0.00781304	0.0129536		n.21C>T, n.24G>C, n.48C>A	-1.55437	-0.584506		-1.18521	-0.227863
n.21C>T, n.27G>C	0.000943841	0	0	0.000943841	0	0		n.21C>T, n.27G>C	0	0	n.21C>T, n.27G>C	0	0		n.21C>T, n.27G>C	0	0		0	0		n.21C>T, n.27G>C	-9.96578	-9.96578		-9.96578	-9.96578
n.21C>T, n.27G>C, n.36G>C	0.00896649	0.0266667	0.0165138	0.00896649	0.00080032	0		n.21C>T, n.27G>C, n.36G>C	2.97404	0.619266	n.21C>T, n.27G>C, n.36G>C	0.0892568	0		n.21C>T, n.27G>C, n.36G>C	0.0793076	0.0102264		7.1434e-05	0		n.21C>T, n.27G>C, n.36G>C	1.57291	-0.689041		-3.46982	-9.96578
n.21C>T, n.27G>C, n.36G>C, n.39T>C	0.0155734	0.0155556	0.0121101	0.0155734	0.00680272	0.00303754		n.21C>T, n.27G>C, n.36G>C, n.39T>C	0.998855	0.778506	n.21C>T, n.27G>C, n.36G>C, n.39T>C	0.436817	0.446518		n.21C>T, n.27G>C, n.36G>C, n.39T>C	0.0155377	0.00942778		0.00297155	0.00135631		n.21C>T, n.27G>C, n.36G>C, n.39T>C	-0.00020889	-0.359368		-1.1916	-1.15998
n.21C>T, n.27G>C, n.36G>C, n.39T>C, n.48C>A	0.00141576	0.00177778	0.00110092	0.00141576	0	0.000867867		n.21C>T, n.27G>C, n.36G>C, n.39T>C, n.48C>A	1.2557	0.619266	n.21C>T, n.27G>C, n.36G>C, n.39T>C, n.48C>A	0	0		n.21C>T, n.27G>C, n.36G>C, n.39T>C, n.48C>A	0.00223236	0.000681761		0	0		n.21C>T, n.27G>C, n.36G>C, n.39T>C, n.48C>A	0.329645	-0.689041		-9.96578	-9.96578
n.21C>T, n.27G>C, n.36G>C, n.48C>A	0.0151015	0.0164444	0.0168807	0.0151015	0.00160064	0.000433934		n.21C>T, n.27G>C, n.36G>C, n.48C>A	1.08893	1.02653	n.21C>T, n.27G>C, n.36G>C, n.48C>A	0.105992	0.2711		n.21C>T, n.27G>C, n.36G>C, n.48C>A	0.0179069	0.0173286		0.000169656	0.000117639		n.21C>T, n.27G>C, n.36G>C, n.48C>A	0.124236	0.0391821		-3.22442	-1.87779
n.21C>T, n.27G>C, n.39T>C	0.0023596	0.00711111	0.00293578	0.0023596	0.00060024	0		n.21C>T, n.27G>C, n.39T>C	3.01369	0.412844	n.21C>T, n.27G>C, n.39T>C	0.254382	0		n.21C>T, n.27G>C, n.39T>C	0.0214307	0.00121202		0.00015269	0		n.21C>T, n.27G>C, n.39T>C	1.59201	-1.27284		-1.96927	-9.96578
n.21C>T, n.27G>C, n.39T>C, n.48C>A	0.0023596	0.000444444	0.000733945	0.0023596	0	0.00173573		n.21C>T, n.27G>C, n.39T>C, n.48C>A	0.188356	1.65138	n.21C>T, n.27G>C, n.39T>C, n.48C>A	0	0		n.21C>T, n.27G>C, n.39T>C, n.48C>A	8.37136e-05	0.00121202		0	0		n.21C>T, n.27G>C, n.39T>C, n.48C>A	-2.40083	0.724542		-9.96578	-9.96578
n.21C>T, n.27G>C, n.48C>A	0.0103823	0.00933333	0.00770642	0.0103823	0.00320128	0.0013018		n.21C>T, n.27G>C, n.48C>A	0.89897	0.825688	n.21C>T, n.27G>C, n.48C>A	0.308342	0.40665		n.21C>T, n.27G>C, n.48C>A	0.00839038	0.0063631		0.000987088	0.000529377		n.21C>T, n.27G>C, n.48C>A	-0.152052	-0.274585		-1.69273	-1.2946
n.21C>T, n.36G>C	0.000943841	0.000444444	0	0.000943841	0	0		n.21C>T, n.36G>C	0.470889	0	n.21C>T, n.36G>C	0	0		n.21C>T, n.36G>C	0.000209284	0		0	0		n.21C>T, n.36G>C	-1.08348	-9.96578		-9.96578	-9.96578
n.21C>T, n.36G>C, n.39T>C	0.0250118	0.0315556	0.0311927	0.0250118	0.00160064	0.0006509		n.21C>T, n.36G>C, n.39T>C	1.26163	0.9885	n.21C>T, n.36G>C, n.39T>C	0.0639954	0.40665		n.21C>T, n.36G>C, n.39T>C	0.0398113	0.0308339		0.000102434	0.000264689		n.21C>T, n.36G>C, n.39T>C	0.336428	-0.0152287		-3.94352	-1.2946
n.21C>T, n.36G>C, n.39T>C, n.48C>A	0.00330345	0.000888889	0.000366972	0.00330345	0	0		n.21C>T, n.36G>C, n.39T>C, n.48C>A	0.269079	0.412844	n.21C>T, n.36G>C, n.39T>C, n.48C>A	0	0		n.21C>T, n.36G>C, n.39T>C, n.48C>A	0.000239182	0.000151502		0	0		n.21C>T, n.36G>C, n.39T>C, n.48C>A	-1.88854	-1.27284		-9.96578	-9.96578
n.21C>T, n.36G>C, n.48C>A	0.00141576	0	0	0.00141576	0	0		n.21C>T, n.36G>C, n.48C>A	0	0	n.21C>T, n.36G>C, n.48C>A	0	0		n.21C>T, n.36G>C, n.48C>A	0	0		0	0		n.21C>T, n.36G>C, n.48C>A	-9.96578	-9.96578		-9.96578	-9.96578
n.21C>T, n.39T>C	0.00141576	0.00222222	0.000733945	0.00141576	0	0		n.21C>T, n.39T>C	1.56963	0.330275	n.21C>T, n.39T>C	0	0		n.21C>T, n.39T>C	0.00348807	0.000242404		0	0		n.21C>T, n.39T>C	0.651343	-1.5939		-9.96578	-9.96578
n.21C>T, n.39T>C, n.48C>A	0.0023596	0	0	0.0023596	0	0		n.21C>T, n.39T>C, n.48C>A	0	0	n.21C>T, n.39T>C, n.48C>A	0	0		n.21C>T, n.39T>C, n.48C>A	0	0		0	0		n.21C>T, n.39T>C, n.48C>A	-9.96578	-9.96578		-9.96578	-9.96578
n.21C>T, n.48C>A	0.00377537	0	0.000733945	0.00377537	0.00020008	0		n.21C>T, n.48C>A	0	0	n.21C>T, n.48C>A	0.0529962	0		n.21C>T, n.48C>A	0	0		1.06035e-05	0		n.21C>T, n.48C>A	-9.96578	-9.96578		-4.211	-9.96578
n.24G>C	0.0023596	0	0	0.0023596	0.00060024	0		n.24G>C	0	0	n.24G>C	0.254382	0		n.24G>C	0	0		0.00015269	0		n.24G>C	-9.96578	-9.96578		-1.96927	-9.96578
n.24G>C, n.27G>C	0.00519113	0.00177778	0.00330275	0.00519113	0.00080032	0.000433934		n.24G>C, n.27G>C	0.342465	1.8578	n.24G>C, n.27G>C	0.154171	0.5422		n.24G>C, n.27G>C	0.000608826	0.00613585		0.000123386	0.000235279		n.24G>C, n.27G>C	-1.54177	0.89437		-2.68807	-0.880445
n.24G>C, n.27G>C, n.36G>C	0.0283152	0.0293333	0.0348624	0.0283152	0.00460184	0.0006509		n.24G>C, n.27G>C, n.36G>C	1.03596	1.18849	n.24G>C, n.27G>C, n.36G>C	0.162522	0.141443		n.24G>C, n.27G>C, n.36G>C	0.030388	0.0414336		0.000747899	9.20656e-05		n.24G>C, n.27G>C, n.36G>C	0.0523541	0.250344		-2.61245	-2.81154
n.24G>C, n.27G>C, n.36G>C, n.39T>C	0.0566305	0.0448889	0.0543119	0.0566305	0.0736295	0.0791929		n.24G>C, n.27G>C, n.36G>C, n.39T>C	0.792663	1.20992	n.24G>C, n.27G>C, n.36G>C, n.39T>C	1.30017	1.07556		n.24G>C, n.27G>C, n.36G>C, n.39T>C	0.0355818	0.065713		0.0957311	0.0851767		n.24G>C, n.27G>C, n.36G>C, n.39T>C	-0.333402	0.276103		0.379813	0.106429
n.24G>C, n.27G>C, n.36G>C, n.39T>C, n.48C>A	0.023596	0.0137778	0.0168807	0.023596	0.0198079	0.0078108		n.24G>C, n.27G>C, n.36G>C, n.39T>C, n.48C>A	0.583902	1.22521	n.24G>C, n.27G>C, n.36G>C, n.39T>C, n.48C>A	0.83946	0.394327		n.24G>C, n.27G>C, n.36G>C, n.39T>C, n.48C>A	0.00804488	0.0206825		0.016628	0.00308001		n.24G>C, n.27G>C, n.36G>C, n.39T>C, n.48C>A	-0.773733	0.294211		-0.250749	-1.33888
n.24G>C, n.27G>C, n.36G>C, n.48C>A	0.011798	0.00844444	0.0106422	0.011798	0.00360144	0.0026036		n.24G>C, n.27G>C, n.36G>C, n.48C>A	0.715751	1.26026	n.24G>C, n.27G>C, n.36G>C, n.48C>A	0.305258	0.722933		n.24G>C, n.27G>C, n.36G>C, n.48C>A	0.00604412	0.0134119		0.00109937	0.00188223		n.24G>C, n.27G>C, n.36G>C, n.48C>A	-0.480456	0.334867		-1.70718	-0.466071
n.24G>C, n.27G>C, n.39T>C	0.017933	0.008	0.00623853	0.017933	0.00920368	0.00802777		n.24G>C, n.27G>C, n.39T>C	0.446105	0.779817	n.24G>C, n.27G>C, n.39T>C	0.513226	0.872235		n.24G>C, n.27G>C, n.39T>C	0.00356884	0.00486491		0.00472357	0.0070021		n.24G>C, n.27G>C, n.39T>C	-1.16131	-0.356945		-0.959525	-0.195558
n.24G>C, n.27G>C, n.39T>C, n.48C>A	0.0184049	0.00888889	0.0124771	0.0184049	0.0332133	0.0425255		n.24G>C, n.27G>C, n.39T>C, n.48C>A	0.482963	1.40367	n.24G>C, n.27G>C, n.39T>C, n.48C>A	1.80459	1.28038		n.24G>C, n.27G>C, n.39T>C, n.48C>A	0.004293	0.0175137		0.0599363	0.0544486		n.24G>C, n.27G>C, n.39T>C, n.48C>A	-1.04703	0.490231		0.852469	0.357694
n.24G>C, n.27G>C, n.48C>A	0.00896649	0.000888889	0.00330275	0.00896649	0.00240096	0.000867867		n.24G>C, n.27G>C, n.48C>A	0.0991345	3.7156	n.24G>C, n.27G>C, n.48C>A	0.26777	0.361467		n.24G>C, n.27G>C, n.48C>A	8.81196e-05	0.0122717		0.000642906	0.000313705		n.24G>C, n.27G>C, n.48C>A	-3.31999	1.89398		-1.89555	-1.46408
n.24G>C, n.36G>C	0.0599339	0.048	0.0440367	0.0599339	0.00340136	0.00238663		n.24G>C, n.36G>C	0.800882	0.917431	n.24G>C, n.36G>C	0.0567518	0.701671		n.24G>C, n.36G>C	0.0384423	0.0404006		0.000193033	0.00167463		n.24G>C, n.36G>C	-0.318538	-0.122756		-4.11399	-0.509079
n.24G>C, n.36G>C, n.39T>C	0.0169891	0.0111111	0.0110092	0.0169891	0.0192077	0.0156216		n.24G>C, n.36G>C, n.39T>C	0.654012	0.990826	n.24G>C, n.36G>C, n.39T>C	1.13059	0.8133		n.24G>C, n.36G>C, n.39T>C	0.0072668	0.0109082		0.0217159	0.0127051		n.24G>C, n.36G>C, n.39T>C	-0.610406	-0.0118415		0.178346	-0.296368
n.24G>C, n.36G>C, n.39T>C, n.48C>A	0.0377537	0.0897778	0.0869725	0.0377537	0.126651	0.126926		n.24G>C, n.36G>C, n.39T>C, n.48C>A	2.37799	0.968753	n.24G>C, n.36G>C, n.39T>C, n.48C>A	3.35466	1.00217		n.24G>C, n.36G>C, n.39T>C, n.48C>A	0.213491	0.0842548		0.42487	0.127201		n.24G>C, n.36G>C, n.39T>C, n.48C>A	1.25035	-0.044311		1.7466	0.00456711
n.24G>C, n.36G>C, n.48C>A	0.0259556	0.0182222	0.0216514	0.0259556	0.00580232	0.00303754		n.24G>C, n.36G>C, n.48C>A	0.702053	1.18819	n.24G>C, n.36G>C, n.48C>A	0.223548	0.523503		n.24G>C, n.36G>C, n.48C>A	0.012793	0.0257258		0.00129709	0.00159016		n.24G>C, n.36G>C, n.48C>A	-0.508296	0.249974		-2.15491	-0.930976
n.24G>C, n.39T>C	0.00141576	0	0	0.00141576	0.00020008	0		n.24G>C, n.39T>C	0	0	n.24G>C, n.39T>C	0.141323	0		n.24G>C, n.39T>C	0	0		2.82759e-05	0		n.24G>C, n.39T>C	-9.96578	-9.96578		-2.81276	-9.96578
n.24G>C, n.39T>C, n.48C>A	0.00707881	0.00977778	0.0146789	0.00707881	0.0262105	0.0273378		n.24G>C, n.39T>C, n.48C>A	1.38127	1.50125	n.24G>C, n.39T>C, n.48C>A	3.70267	1.04301		n.24G>C, n.39T>C, n.48C>A	0.0135058	0.0220367		0.0970487	0.0285136		n.24G>C, n.39T>C, n.48C>A	0.467044	0.587126		1.88895	0.0621366
n.24G>C, n.48C>A	0.0254837	0.0146667	0.00807339	0.0254837	0.0184074	0.00976351		n.24G>C, n.48C>A	0.575531	0.550459	n.24G>C, n.48C>A	0.722319	0.530413		n.24G>C, n.48C>A	0.00844112	0.00444407		0.013296	0.00517869		n.24G>C, n.48C>A	-0.79453	-0.858675		-0.467297	-0.912094
n.27G>C	0.0132138	0.0275556	0.026055	0.0132138	0.00540216	0.00368844		n.27G>C	2.08537	0.945546	n.27G>C	0.408828	0.68277		n.27G>C	0.0574634	0.0246362		0.00220855	0.00251835		n.27G>C	1.06099	-0.0792554		-1.28691	-0.548416
n.27G>C, n.36G>C	0.0660689	0.0773333	0.0954128	0.0660689	0.0060024	0.0006509		n.27G>C, n.36G>C	1.1705	1.23379	n.27G>C, n.36G>C	0.0908506	0.10844		n.27G>C, n.36G>C	0.0905183	0.117719		0.000545322	7.05836e-05		n.27G>C, n.36G>C	0.228351	0.304262		-3.44457	-3.19179
n.27G>C, n.36G>C, n.39T>C	0.00283152	0.00133333	0.00183486	0.00283152	0.00080032	0.00151877		n.27G>C, n.36G>C, n.39T>C	0.470889	1.37615	n.27G>C, n.36G>C, n.39T>C	0.282646	1.8977		n.27G>C, n.36G>C, n.39T>C	0.000627852	0.00252504		0.000226208	0.00288217		n.27G>C, n.36G>C, n.39T>C	-1.08348	0.461682		-1.81783	0.925012
n.27G>C, n.36G>C, n.39T>C, n.48C>A	0.029731	0.0435556	0.0322936	0.029731	0.0542217	0.0568453		n.27G>C, n.36G>C, n.39T>C, n.48C>A	1.46499	0.741434	n.27G>C, n.36G>C, n.39T>C, n.48C>A	1.82374	1.04839		n.27G>C, n.36G>C, n.39T>C, n.48C>A	0.0638084	0.0239436		0.0988864	0.0595959		n.27G>C, n.36G>C, n.39T>C, n.48C>A	0.551873	-0.429665		0.867693	0.0695465
n.27G>C, n.36G>C, n.48C>A	0.0193487	0.0191111	0.0194495	0.0193487	0.0140056	0.0078108		n.27G>C, n.36G>C, n.48C>A	0.987718	1.01771	n.27G>C, n.36G>C, n.48C>A	0.723851	0.557691		n.27G>C, n.36G>C, n.48C>A	0.0188764	0.019794		0.010138	0.00435602		n.27G>C, n.36G>C, n.48C>A	-0.0163688	0.0267414		-0.464245	-0.839876
n.27G>C, n.39T>C	0.000943841	0	0	0.000943841	0.00060024	0		n.27G>C, n.39T>C	0	0	n.27G>C, n.39T>C	0.635954	0		n.27G>C, n.39T>C	0	0		0.000381725	0		n.27G>C, n.39T>C	-9.96578	-9.96578		-0.650738	-9.96578
n.27G>C, n.39T>C, n.48C>A	0.0212364	0.0351111	0.0297248	0.0212364	0.0794318	0.10371		n.27G>C, n.39T>C, n.48C>A	1.65334	0.846592	n.27G>C, n.39T>C, n.48C>A	3.74035	1.30565		n.27G>C, n.39T>C, n.48C>A	0.0580507	0.0251647		0.297103	0.135409		n.27G>C, n.39T>C, n.48C>A	0.726259	-0.238559		1.90356	0.385873
n.27G>C, n.48C>A	0.00707881	0.00222222	0.00366972	0.00707881	0.00240096	0.00238663		n.27G>C, n.48C>A	0.313926	1.65138	n.27G>C, n.48C>A	0.339176	0.994033		n.27G>C, n.48C>A	0.000697613	0.0060601		0.000814347	0.00237239		n.27G>C, n.48C>A	-1.66692	0.724542		-1.55565	-0.00718312
n.36G>C	0.00707881	0.00666667	0.00733945	0.00707881	0.00260104	0		n.36G>C	0.941778	1.10092	n.36G>C	0.36744	0		n.36G>C	0.00627852	0.00808013		0.000955727	0		n.36G>C	-0.0850103	0.140016		-1.4405	-9.96578
n.36G>C, n.39T>C, n.48C>A	0.0268995	0.0177778	0.0150459	0.0268995	0.0128051	0.0101974		n.36G>C, n.39T>C, n.48C>A	0.660897	0.84633	n.36G>C, n.39T>C, n.48C>A	0.476036	0.796356		n.36G>C, n.39T>C, n.48C>A	0.0117493	0.0127338		0.0060957	0.0081208		n.36G>C, n.39T>C, n.48C>A	-0.595322	-0.239004		-1.06783	-0.326704
n.36G>C, n.48C>A	0.0146295	0.0262222	0.0242202	0.0146295	0.0090036	0.0052072		n.36G>C, n.48C>A	1.79242	0.923651	n.36G>C, n.48C>A	0.61544	0.578347		n.36G>C, n.48C>A	0.0470011	0.022371		0.00554117	0.00301157		n.36G>C, n.48C>A	0.84271	-0.113019		-0.697968	-0.787501
n.39T>C	0.00377537	0.00311111	0.00477064	0.00377537	0.00260104	0.00108483		n.39T>C	0.824056	1.53342	n.39T>C	0.688951	0.417077		n.39T>C	0.00256373	0.0073154		0.00179199	0.000452459		n.39T>C	-0.277437	0.617694		-0.535435	-1.25816
n.39T>C, n.48C>A	0.000943841	0.000444444	0	0.000943841	0	0		n.39T>C, n.48C>A	0.470889	0	n.39T>C, n.48C>A	0	0		n.39T>C, n.48C>A	0.000209284	0		0	0		n.39T>C, n.48C>A	-1.08348	-9.96578		-9.96578	-9.96578
n.48C>A	0.00188768	0.000444444	0.000366972	0.00188768	0	0		n.48C>A	0.235444	0.825688	n.48C>A	0	0		n.48C>A	0.000104642	0.000303005		0	0		n.48C>A	-2.08043	-0.274585		-9.96578	-9.96578

## Sheet: L.grayi 1-15 repeat
Initial reads (raw data for each variant and condition)
variant	t0	t1	t2	TMP		variant	t0	t1	TMP
_wt	52	26	22	0	_wt	52	8	10	0.03
n.10C>T	21	14	25	0	n.10C>T	21	6	12	0.03
n.10C>T, n.15C>T	29	19	12	0	n.10C>T, n.15C>T	29	21	26	0.03
n.10C>T, n.15C>T, n.21G>C	44	23	32	0	n.10C>T, n.15C>T, n.21G>C	44	46	48	0.03
n.10C>T, n.15C>T, n.21G>C, n.33C>T	28	21	34	0	n.10C>T, n.15C>T, n.21G>C, n.33C>T	28	41	38	0.03
n.10C>T, n.15C>T, n.33C>T	23	7	14	0	n.10C>T, n.15C>T, n.33C>T	23	28	18	0.03
n.10C>T, n.21G>C	50	25	37	0	n.10C>T, n.21G>C	50	41	52	0.03
n.10C>T, n.21G>C, n.33C>T	40	25	27	0	n.10C>T, n.21G>C, n.33C>T	40	19	34	0.03
n.10C>T, n.33C>T	54	43	42	0	n.10C>T, n.33C>T	54	46	59	0.03
n.15C>T	53	33	28	0	n.15C>T	53	22	15	0.03
n.15C>T, n.21G>C	29	26	30	0	n.15C>T, n.21G>C	29	17	14	0.03
n.15C>T, n.21G>C, n.33C>T	34	30	47	0	n.15C>T, n.21G>C, n.33C>T	34	19	32	0.03
n.15C>T, n.33C>T	38	35	42	0	n.15C>T, n.33C>T	38	16	17	0.03
n.21G>C	45	36	48	0	n.21G>C	45	25	23	0.03
n.21G>C, n.33C>T	51	37	49	0	n.21G>C, n.33C>T	51	32	42	0.03
n.33C>T	27	29	26	0	n.33C>T	27	11	18	0.03
n.9C>T	33	31	17	0	n.9C>T	33	36	40	0.03
n.9C>T, n.10C>T	28	30	33	0	n.9C>T, n.10C>T	28	36	36	0.03
n.9C>T, n.10C>T, n.15C>T	35	15	33	0	n.9C>T, n.10C>T, n.15C>T	35	43	52	0.03
n.9C>T, n.10C>T, n.15C>T, n.21G>C	39	22	33	0	n.9C>T, n.10C>T, n.15C>T, n.21G>C	39	42	49	0.03
n.9C>T, n.10C>T, n.15C>T, n.21G>C, n.33C>T	31	24	19	0	n.9C>T, n.10C>T, n.15C>T, n.21G>C, n.33C>T	31	31	26	0.03
n.9C>T, n.10C>T, n.15C>T, n.33C>T	21	9	16	0	n.9C>T, n.10C>T, n.15C>T, n.33C>T	21	16	24	0.03
n.9C>T, n.10C>T, n.21G>C	236	516	250	0	n.9C>T, n.10C>T, n.21G>C	236	223	145	0.03
n.9C>T, n.10C>T, n.21G>C, n.33C>T	38	33	37	0	n.9C>T, n.10C>T, n.21G>C, n.33C>T	38	33	44	0.03
n.9C>T, n.10C>T, n.33C>T	24	15	22	0	n.9C>T, n.10C>T, n.33C>T	24	19	18	0.03
n.9C>T, n.15C>T	30	15	24	0	n.9C>T, n.15C>T	30	24	21	0.03
n.9C>T, n.15C>T, n.21G>C	26	23	18	0	n.9C>T, n.15C>T, n.21G>C	26	32	32	0.03
n.9C>T, n.15C>T, n.21G>C, n.33C>T	41	32	47	0	n.9C>T, n.15C>T, n.21G>C, n.33C>T	41	51	52	0.03
n.9C>T, n.15C>T, n.33C>T	22	26	21	0	n.9C>T, n.15C>T, n.33C>T	22	35	38	0.03
n.9C>T, n.21G>C	57	45	37	0	n.9C>T, n.21G>C	57	54	58	0.03
n.9C>T, n.21G>C, n.33C>T	42	18	39	0	n.9C>T, n.21G>C, n.33C>T	42	30	24	0.03
n.9C>T, n.33C>T	15	8	11	0	n.9C>T, n.33C>T	15	8	7	0.03
sum of reads	1336	1291	1172			1336	1111	1124
Frequency (# reads of variant/ sum of reads)								Fitness (fold of change (frequncy day1/frequency day0) and (day2/day1)							Relative fitness (fold of change (frequncy day1/frequency day0) and (day2/day1)							LOG2((fold of change (frequncy day1/frequency day0) and (day2/day1))
	No TMP			0.03 TMP				No TMP			0.03 TMP				No TMP			0.03 TMP				No TMP			0.03 TMP
variant	t0	t1	t2	t0	t1	t2		variant	T0-T1	T1-T2	variant	T0-T1	T1-T2		variant	T0-T1	T1-T2	variant	T0-T1	T1-T2		variant	T0-T1	T1-T2	variant	T0-T1	T1-T2
_wt	0.0389222	0.0201394	0.0187713	0.0389222	0.00720072	0.0088968		_wt	0.517428	0.932069		0.185003	1.23554		_wt	0.0104207	0.0174962		0.00133216	0.00015566		_wt	-0.947783	-0.0999447		-8.74412	-9.75707
n.10C>T	0.0157186	0.0108443	0.0213311	0.0157186	0.00540054	0.0106762		n.10C>T	0.689904	1.96703		0.343577	1.97687		n.10C>T	0.00748154	0.0419588		0.0018555	0.000447959		n.10C>T	-0.533442	0.976751		-8.45204	-9.43176
n.10C>T, n.15C>T	0.0217066	0.0147173	0.0102389	0.0217066	0.0189019	0.0231317		n.10C>T, n.15C>T	0.67801	0.695707		0.870791	1.22378		n.10C>T, n.15C>T	0.00997845	0.00712328		0.0164596	0.000164773		n.10C>T, n.15C>T	-0.558496	-0.521376		-5.83984	-9.74574
n.10C>T, n.15C>T, n.21G>C	0.0329341	0.0178156	0.0273038	0.0329341	0.0414041	0.0427046		n.10C>T, n.15C>T, n.21G>C	0.540948	1.53257		1.25718	1.03141		n.10C>T, n.15C>T, n.21G>C	0.00963734	0.041845		0.0520525	0.00178697		n.10C>T, n.15C>T, n.21G>C	-0.883774	0.616896		-4.23644	-8.48709
n.10C>T, n.15C>T, n.21G>C, n.33C>T	0.0209581	0.0162665	0.0290102	0.0209581	0.0369037	0.0338078		n.10C>T, n.15C>T, n.21G>C, n.33C>T	0.776143	1.78344		1.76083	0.91611		n.10C>T, n.15C>T, n.21G>C, n.33C>T	0.0126251	0.051738		0.0649812	0.00174915		n.10C>T, n.15C>T, n.21G>C, n.33C>T	-0.363749	0.835471		-3.9218	-8.5068
n.10C>T, n.15C>T, n.33C>T	0.0172156	0.00542215	0.0119454	0.0172156	0.0252025	0.0160142		n.10C>T, n.15C>T, n.33C>T	0.314956	2.20307		1.46394	0.635422		n.10C>T, n.15C>T, n.33C>T	0.00170774	0.0263166		0.0368949	0.00042144		n.10C>T, n.15C>T, n.33C>T	-1.6622	1.14017		-4.72185	-9.45843
n.10C>T, n.21G>C	0.0374251	0.0193648	0.03157	0.0374251	0.0369037	0.0462633		n.10C>T, n.21G>C	0.517428	1.63027		0.986067	1.25362		n.10C>T, n.21G>C	0.0100199	0.0514677		0.0363895	0.00238107		n.10C>T, n.21G>C	-0.947783	0.705998		-4.74122	-8.20831
n.10C>T, n.21G>C, n.33C>T	0.0299401	0.0193648	0.0230375	0.0299401	0.0171017	0.0302491		n.10C>T, n.21G>C, n.33C>T	0.646785	1.18966		0.571197	1.76878		n.10C>T, n.21G>C, n.33C>T	0.0125249	0.0274068		0.00976845	0.000829032		n.10C>T, n.21G>C, n.33C>T	-0.626412	0.25176		-6.53705	-9.0947
n.10C>T, n.33C>T	0.0404192	0.0333075	0.0358362	0.0404192	0.0414041	0.0524911		n.10C>T, n.33C>T	0.824053	1.07592		1.02437	1.26777		n.10C>T, n.33C>T	0.0274471	0.0385568		0.0424131	0.00202389		n.10C>T, n.33C>T	-0.277442	0.106909		-4.52573	-8.36938
n.15C>T	0.0396707	0.0255616	0.0238908	0.0396707	0.019802	0.0133452		n.15C>T	0.644345	0.934636		0.499159	0.673932		n.15C>T	0.0164705	0.0223292		0.00988434	0.000297988		n.15C>T	-0.631858	-0.09598		-6.5216	-9.58951
n.15C>T, n.21G>C	0.0217066	0.0201394	0.0255973	0.0217066	0.0153015	0.0124555		n.15C>T, n.21G>C	0.927803	1.271		0.704926	0.814005		n.15C>T, n.21G>C	0.0186854	0.0325342		0.0107864	0.00040523		n.15C>T, n.21G>C	-0.106556	0.347102		-6.40673	-9.47498
n.15C>T, n.21G>C, n.33C>T	0.0254491	0.0232378	0.0401024	0.0254491	0.0171017	0.0284698		n.15C>T, n.21G>C, n.33C>T	0.913109	1.72574		0.671997	1.66473		n.15C>T, n.21G>C, n.33C>T	0.0212186	0.0692063		0.0114923	0.00197029		n.15C>T, n.21G>C, n.33C>T	-0.129562	0.78805		-6.32282	-8.39518
n.15C>T, n.33C>T	0.0284431	0.0271108	0.0358362	0.0284431	0.0144014	0.0151246		n.15C>T, n.33C>T	0.953157	1.32184		0.506324	1.05021		n.15C>T, n.33C>T	0.0258408	0.0473698		0.0072918	0.000716447		n.15C>T, n.33C>T	-0.0677007	0.403642		-6.9141	-9.18636
n.21G>C	0.0336826	0.0278854	0.0409556	0.0336826	0.0225023	0.0204626		n.21G>C	0.827885	1.46871		0.668067	0.909359		n.21G>C	0.0230859	0.0601521		0.015033	0.00123087		n.21G>C	-0.270756	0.555536		-5.96281	-8.80818
n.21G>C, n.33C>T	0.0381737	0.02866	0.0418089	0.0381737	0.0288029	0.0373665		n.21G>C, n.33C>T	0.750778	1.45879		0.754523	1.29732		n.21G>C, n.33C>T	0.0215173	0.0609904		0.0217324	0.002279		n.21G>C, n.33C>T	-0.411621	0.545762		-5.4591	-8.25253
n.33C>T	0.0202096	0.0224632	0.0221843	0.0202096	0.00990099	0.0160142		n.33C>T	1.11151	0.987584		0.489916	1.61744		n.33C>T	0.0249681	0.0219089		0.00485065	0.000350854		n.33C>T	0.153822	-0.0165648		-7.41719	-9.53191
n.9C>T	0.0247006	0.0240124	0.0145051	0.0247006	0.0324032	0.0355872		n.9C>T	0.972138	0.604068		1.31184	1.09826		n.9C>T	0.0233434	0.00876208		0.0425079	0.000311818		n.9C>T	-0.0392835	-0.724831		-4.52258	-9.57422
n.9C>T, n.10C>T	0.0209581	0.0232378	0.028157	0.0209581	0.0324032	0.0320285		n.9C>T, n.10C>T	1.10878	1.21169		1.5461	0.988434		n.9C>T, n.10C>T	0.0257655	0.0341175		0.0500986	0.00109273		n.9C>T, n.10C>T	0.150267	0.27821		-4.29057	-8.9004
n.9C>T, n.10C>T, n.15C>T	0.0261976	0.0116189	0.028157	0.0261976	0.0387039	0.0462633		n.9C>T, n.10C>T, n.15C>T	0.44351	2.42338		1.47738	1.19532		n.9C>T, n.10C>T, n.15C>T	0.0051531	0.0682351		0.0571804	0.00315678		n.9C>T, n.10C>T, n.15C>T	-1.16971	1.27762		-4.10332	-7.91032
n.9C>T, n.10C>T, n.15C>T, n.21G>C	0.0291916	0.0170411	0.028157	0.0291916	0.0378038	0.0435943		n.9C>T, n.10C>T, n.15C>T, n.21G>C	0.583765	1.6523		1.29502	1.15317		n.9C>T, n.10C>T, n.15C>T, n.21G>C	0.00994798	0.0465239		0.0489567	0.00202818		n.9C>T, n.10C>T, n.15C>T, n.21G>C	-0.77407	0.725352		-4.32318	-8.36733
n.9C>T, n.10C>T, n.15C>T, n.21G>C, n.33C>T	0.0232036	0.0185902	0.0162116	0.0232036	0.0279028	0.0231317		n.9C>T, n.10C>T, n.15C>T, n.21G>C, n.33C>T	0.801179	0.872049		1.20252	0.829009		n.9C>T, n.10C>T, n.15C>T, n.21G>C, n.33C>T	0.0148941	0.0141373		0.0335537	0.00032702		n.9C>T, n.10C>T, n.15C>T, n.21G>C, n.33C>T	-0.318003	-0.195865		-4.85502	-9.55759
n.9C>T, n.10C>T, n.15C>T, n.33C>T	0.0157186	0.00697134	0.0136519	0.0157186	0.0144014	0.0213523		n.9C>T, n.10C>T, n.15C>T, n.33C>T	0.44351	1.95829		0.916206	1.48265		n.9C>T, n.10C>T, n.15C>T, n.33C>T	0.00309186	0.0267343		0.0131947	0.000570839		n.9C>T, n.10C>T, n.15C>T, n.33C>T	-1.16971	0.970328		-6.13851	-9.31425
n.9C>T, n.10C>T, n.21G>C	0.176647	0.39969	0.213311	0.176647	0.20072	0.129004		n.9C>T, n.10C>T, n.21G>C	2.26265	0.53369		1.13628	0.642704		n.9C>T, n.10C>T, n.21G>C	0.90436	0.113842		0.228074	0.014686		n.9C>T, n.10C>T, n.21G>C	1.17865	-0.903226		-2.12611	-5.99438
n.9C>T, n.10C>T, n.21G>C, n.33C>T	0.0284431	0.0255616	0.03157	0.0284431	0.029703	0.0391459		n.9C>T, n.10C>T, n.21G>C, n.33C>T	0.898691	1.23506		1.04429	1.31791		n.9C>T, n.10C>T, n.21G>C, n.33C>T	0.022972	0.0389907		0.0310186	0.00152632		n.9C>T, n.10C>T, n.21G>C, n.33C>T	-0.152498	0.305743		-4.96494	-8.62874
n.9C>T, n.10C>T, n.33C>T	0.0179641	0.0116189	0.0187713	0.0179641	0.0171017	0.0160142		n.9C>T, n.10C>T, n.33C>T	0.646785	1.61559		0.951995	0.936411		n.9C>T, n.10C>T, n.33C>T	0.00751494	0.0303267		0.0162807	0.000485659		n.9C>T, n.10C>T, n.33C>T	-0.626412	0.69295		-5.85469	-9.39468
n.9C>T, n.15C>T	0.0224551	0.0116189	0.0204778	0.0224551	0.0216022	0.0186833		n.9C>T, n.15C>T	0.517428	1.76246		0.962016	0.86488		n.9C>T, n.15C>T	0.00601195	0.0360913		0.0207816	0.000674303		n.9C>T, n.15C>T	-0.947783	0.818407		-5.52074	-9.22222
n.9C>T, n.15C>T, n.21G>C	0.0194611	0.0178156	0.0153584	0.0194611	0.0288029	0.0284698		n.9C>T, n.15C>T, n.21G>C	0.91545	0.862072		1.48002	0.988434		n.9C>T, n.15C>T, n.21G>C	0.0163093	0.01324		0.042629	0.00037694		n.9C>T, n.15C>T, n.21G>C	-0.125872	-0.212448		-4.51857	-9.50432
n.9C>T, n.15C>T, n.21G>C, n.33C>T	0.0306886	0.024787	0.0401024	0.0306886	0.0459046	0.0462633		n.9C>T, n.15C>T, n.21G>C, n.33C>T	0.807693	1.61788		1.49582	1.00782		n.9C>T, n.15C>T, n.21G>C, n.33C>T	0.0200203	0.0648809		0.0686649	0.00300161		n.9C>T, n.15C>T, n.21G>C, n.33C>T	-0.306336	0.694997		-3.84342	-7.9652
n.9C>T, n.15C>T, n.33C>T	0.0164671	0.0201394	0.0179181	0.0164671	0.0315032	0.0338078		n.9C>T, n.15C>T, n.33C>T	1.22301	0.889702		1.9131	1.07316		n.9C>T, n.15C>T, n.33C>T	0.0246308	0.0159418		0.0602687	0.000538956		n.9C>T, n.15C>T, n.33C>T	0.291618	-0.166985		-4.02871	-9.34383
n.9C>T, n.21G>C	0.0426647	0.0348567	0.03157	0.0426647	0.0486049	0.0516014		n.9C>T, n.21G>C	0.816992	0.905707		1.13923	1.06165		n.9C>T, n.21G>C	0.0284776	0.0285931		0.0553721	0.00147545		n.9C>T, n.21G>C	-0.289841	-0.141291		-4.14887	-8.6581
n.9C>T, n.21G>C, n.33C>T	0.0314371	0.0139427	0.0332765	0.0314371	0.0270027	0.0213523		n.9C>T, n.21G>C, n.33C>T	0.44351	2.38666		0.858943	0.790747		n.9C>T, n.21G>C, n.33C>T	0.00618372	0.0794196		0.0231938	0.00169579		n.9C>T, n.21G>C, n.33C>T	-1.16971	1.2556		-5.36922	-8.53507
n.9C>T, n.33C>T	0.0112275	0.00619675	0.00938567	0.0112275	0.00720072	0.00622776		n.9C>T, n.33C>T	0.551924	1.51461		0.641344	0.86488		n.9C>T, n.33C>T	0.00342013	0.0142156		0.00461814	8.85316e-05		n.9C>T, n.33C>T	-0.854848	0.5999		-7.47569	-9.8434
